# Supplementary material for: Intermediate soil acidification induces highest nitrous oxide emissions
Source: Nat Commun. 2024 Mar 27;15:2695. doi: 10.1038/s41467-024-46931-3 (PMC10973416; doi:10.1038/s41467-024-46931-3)
Supplement: Supplementary file 4 — Supplementary Data 1 [file 41467_2024_46931_MOESM4_ESM.xlsx]

## Sheet: Sheet1
ID	Studies	Publication title	Reference	Publication year	Replicates	Region	Country	Climate	Latitude (N positive; S negative)	Longitude (E positive; W negative)	Annual average precipitation (mm)	Annual average temperature	Sand (%)	Silt (%)	Clay (%)	Soil Organic Carbon (%)	Nitrogen content (%)	H2O_pH	EF (%)	N rate (kg N/ha)	Ecosystem
1	1	Effectiveness of urease inhibition on the abatement of ammonia, nitrous oxide and nitric oxide emissions in a non-irrigated Mediterranean barley field	Abalos et al.	2012	2	Europe	Spain	Temperate	40.5333	-3.28333	430	13.2	55	17	28	0.82	0.096018	7.6	0.8	120	Cropland
2	2	Role of maize stover incorporation on nitrogen oxide emissions in a non-irrigated Mediterranean barley field	Abalos et al.	2013	3	Europe	Spain	Temperate	40.5333	-3.28333	430	13.2	55	17	28	0.82	0.08	7.6	0.450667	150	Cropland
3	2	Role of maize stover incorporation on nitrogen oxide emissions in a non-irrigated Mediterranean barley field	Abalos et al.	2013	3	Europe	Spain	Temperate	40.5333	-3.28333	430	13.2	55	17	28	0.82	0.08	7.6	0.276933	150	Cropland
4	2	Role of maize stover incorporation on nitrogen oxide emissions in a non-irrigated Mediterranean barley field	Abalos et al.	2013	3	Europe	Spain	Temperate	40.5333	-3.28333	430	13.2	55	17	28	0.82	0.08	7.6	0.7634	150	Cropland
5	2	Role of maize stover incorporation on nitrogen oxide emissions in a non-irrigated Mediterranean barley field	Abalos et al.	2013	3	Europe	Spain	Temperate	40.5333	-3.28333	430	13.2	55	17	28	0.82	0.08	7.6	0.411733	150	Cropland
6	3	Management of irrigation frequency and nitrogen fertilization to mitigate GHG and NO emissions from drip-fertigated crops	Abalos et al.	2014	3	Europe	Spain	Temperate	40.5333	-3.28333	460	13.2	55	17	28	0.81	0.1	7.6	0.141392	125	Cropland
7	3	Management of irrigation frequency and nitrogen fertilization to mitigate GHG and NO emissions from drip-fertigated crops	Abalos et al.	2014	3	Europe	Spain	Temperate	40.5333	-3.28333	460	13.2	55	17	28	0.81	0.1	7.6	0.141672	125	Cropland
8	3	Management of irrigation frequency and nitrogen fertilization to mitigate GHG and NO emissions from drip-fertigated crops	Abalos et al.	2014	3	Europe	Spain	Temperate	40.5333	-3.28333	460	13.2	55	17	28	0.81	0.1	7.6	0.0648	125	Cropland
9	3	Management of irrigation frequency and nitrogen fertilization to mitigate GHG and NO emissions from drip-fertigated crops	Abalos et al.	2014	3	Europe	Spain	Temperate	40.5333	-3.28333	460	13.2	55	17	28	0.81	0.1	7.6	0.042504	125	Cropland
10	4	Rainfall amount and distribution regulate DMPP effects on nitrous oxide emissions under semiarid Mediteranean conditions	Abalos et al.	2016	4	Europe	Spain	Temperate	40.5333	-3.28333	419	13.8	55	17	28	0.82	0.08	7.6	0.07	120	Cropland
11	4	Rainfall amount and distribution regulate DMPP effects on nitrous oxide emissions under semiarid Mediteranean conditions	Abalos et al.	2016	4	Europe	Spain	Temperate	40.5333	-3.28333	419	13.8	55	17	28	0.82	0.08	7.6	0.08	120	Cropland
12	4	Rainfall amount and distribution regulate DMPP effects on nitrous oxide emissions under semiarid Mediteranean conditions	Abalos et al.	2016	4	Europe	Spain	Temperate	40.5333	-3.28333	419	13.8	55	17	28	0.82	0.08	7.6	0.18	120	Cropland
13	4	Rainfall amount and distribution regulate DMPP effects on nitrous oxide emissions under semiarid Mediteranean conditions	Abalos et al.	2016	4	Europe	Spain	Temperate	40.5333	-3.28333	419	13.8	55	17	28	0.82	0.08	7.6	0.07	120	Cropland
14	4	Rainfall amount and distribution regulate DMPP effects on nitrous oxide emissions under semiarid Mediteranean conditions	Abalos et al.	2016	4	Europe	Spain	Temperate	40.5333	-3.28333	419	13.8	55	17	28	0.82	0.08	7.6	0.02	120	Cropland
15	4	Rainfall amount and distribution regulate DMPP effects on nitrous oxide emissions under semiarid Mediteranean conditions	Abalos et al.	2016	4	Europe	Spain	Temperate	40.5333	-3.28333	419	13.8	55	17	28	0.82	0.08	7.6	0.08	120	Cropland
16	5	Application of the DNDC model to predict emissions of N2O from Irish agriculture	Abdalla et al.	2009	4	Europe	Ireland	Temperate	53.4333	-6.9	824	9.4	NA	NA	19	1.9	0.19	7	0.381429	70	Cropland
17	5	Application of the DNDC model to predict emissions of N2O from Irish agriculture	Abdalla et al.	2009	4	Europe	Ireland	Temperate	53.4333	-6.9	824	9.4	NA	NA	19	1.9	0.19	7	0.561429	140	Cropland
18	5	Application of the DNDC model to predict emissions of N2O from Irish agriculture	Abdalla et al.	2009	4	Europe	Ireland	Temperate	53.4333	-6.9	824	9.4	NA	NA	19	1.9	0.19	7	0.581429	70	Cropland
19	5	Application of the DNDC model to predict emissions of N2O from Irish agriculture	Abdalla et al.	2009	4	Europe	Ireland	Temperate	53.4333	-6.9	824	9.4	NA	NA	19	1.9	0.19	7	0.636429	140	Cropland
20	5	Application of the DNDC model to predict emissions of N2O from Irish agriculture	Abdalla et al.	2009	4	Europe	Ireland	Temperate	53.4333	-6.9	824	9.4	NA	NA	19	1.9	0.19	7	0.497468	79	Cropland
21	5	Application of the DNDC model to predict emissions of N2O from Irish agriculture	Abdalla et al.	2009	4	Europe	Ireland	Temperate	53.4333	-6.9	824	9.4	NA	NA	19	1.9	0.19	7	0.555346	159	Cropland
22	5	Application of the DNDC model to predict emissions of N2O from Irish agriculture	Abdalla et al.	2009	4	Europe	Ireland	Temperate	53.4333	-6.9	824	9.4	NA	NA	19	1.9	0.19	7	0.546835	79	Cropland
23	5	Application of the DNDC model to predict emissions of N2O from Irish agriculture	Abdalla et al.	2009	4	Europe	Ireland	Temperate	53.4333	-6.9	824	9.4	NA	NA	19	1.9	0.19	7	0.580503	159	Cropland
24	6	Nitrous oxide fluxes and denitrification sensitivity to temperature in Irish pasture soils	Abdalla et al.	2009	4	Europe	Ireland	Temperate	53.4333	-6.9	824	9.4	NA	NA	34	3.8	0.44	7.3	0.758	200	Grassland
25	6	Nitrous oxide fluxes and denitrification sensitivity to temperature in Irish pasture soils	Abdalla et al.	2009	4	Europe	Ireland	Temperate	53.4333	-6.9	824	9.4	NA	NA	34	4.41	0.44	7.3	0.735	200	Grassland
26	7	Emisisons of nitrous oxide from Irish arable soils: effects of tillage and reduced N input	Abdalla et al.	2010	4	Europe	Ireland	Temperate	53.4333	-6.9	830	9.3	68	20	12	1.94	0.19	7.4	0.357143	70	Cropland
27	7	Emisisons of nitrous oxide from Irish arable soils: effects of tillage and reduced N input	Abdalla et al.	2010	4	Europe	Ireland	Temperate	53.4333	-6.9	830	9.3	68	20	12	1.94	0.19	7.4	0.557143	140	Cropland
28	7	Emisisons of nitrous oxide from Irish arable soils: effects of tillage and reduced N input	Abdalla et al.	2010	4	Europe	Ireland	Temperate	53.4333	-6.9	830	9.3	68	20	12	1.94	0.19	7.4	0.571429	70	Cropland
29	7	Emisisons of nitrous oxide from Irish arable soils: effects of tillage and reduced N input	Abdalla et al.	2010	4	Europe	Ireland	Temperate	53.4333	-6.9	830	9.3	68	20	12	1.94	0.19	7.4	0.635714	140	Cropland
30	7	Emisisons of nitrous oxide from Irish arable soils: effects of tillage and reduced N input	Abdalla et al.	2010	4	Europe	Ireland	Temperate	53.4333	-6.9	830	9.3	68	20	12	1.94	0.19	7.4	0.291139	79	Cropland
31	7	Emisisons of nitrous oxide from Irish arable soils: effects of tillage and reduced N input	Abdalla et al.	2010	4	Europe	Ireland	Temperate	53.4333	-6.9	830	9.3	68	20	12	1.94	0.19	7.4	0.446541	159	Cropland
32	7	Emisisons of nitrous oxide from Irish arable soils: effects of tillage and reduced N input	Abdalla et al.	2010	4	Europe	Ireland	Temperate	53.4333	-6.9	830	9.3	68	20	12	1.94	0.19	7.4	0.367089	79	Cropland
33	7	Emisisons of nitrous oxide from Irish arable soils: effects of tillage and reduced N input	Abdalla et al.	2010	4	Europe	Ireland	Temperate	53.4333	-6.9	830	9.3	68	20	12	1.94	0.19	7.4	0.509434	159	Cropland
34	8	How Effective is Reduced Tillage–Cover Crop Management in Reducing N2O Fluxes from Arable Crop Soils	Abdalla et al.	2012	4	Europe	Ireland	Temperate	53.4333	-6.9	823	9.3	68	20	12	1.6	0.195	7	0.928571	140	Cropland
35	8	How Effective is Reduced Tillage–Cover Crop Management in Reducing N2O Fluxes from Arable Crop Soils	Abdalla et al.	2012	4	Europe	Ireland	Temperate	53.4333	-6.9	823	9.3	68	20	12	1.6	0.195	7	0.553571	280	Cropland
36	8	How Effective is Reduced Tillage–Cover Crop Management in Reducing N2O Fluxes from Arable Crop Soils	Abdalla et al.	2012	4	Europe	Ireland	Temperate	53.4333	-6.9	823	9.3	68	20	12	1.6	0.195	7	0.364286	140	Cropland
37	8	How Effective is Reduced Tillage–Cover Crop Management in Reducing N2O Fluxes from Arable Crop Soils	Abdalla et al.	2012	4	Europe	Ireland	Temperate	53.4333	-6.9	823	9.3	68	20	12	1.6	0.195	7	0.314286	280	Cropland
38	9	Optimal Fertilizer Nitrogen Rates and Yield-Scaled Global Warming Potential in Drill Seeded Rice	Adviento-Borbe et al	2013	3	North America	USA	Temperate	39.5	-122.217	351	15.25	10	31	59	1.34	0.14	6.1	0.766	50	Cropland
39	9	Optimal Fertilizer Nitrogen Rates and Yield-Scaled Global Warming Potential in Drill Seeded Rice	Adviento-Borbe et al	2013	3	North America	USA	Temperate	39.5	-122.217	351	15.25	10	31	59	1.34	0.14	6.1	0.369	100	Cropland
40	9	Optimal Fertilizer Nitrogen Rates and Yield-Scaled Global Warming Potential in Drill Seeded Rice	Adviento-Borbe et al	2013	3	North America	USA	Temperate	39.5	-122.217	351	15.25	10	31	59	1.34	0.14	6.1	0.992	150	Cropland
41	9	Optimal Fertilizer Nitrogen Rates and Yield-Scaled Global Warming Potential in Drill Seeded Rice	Adviento-Borbe et al	2013	3	North America	USA	Temperate	39.5	-122.217	351	15.25	10	31	59	1.34	0.14	6.1	0.7125	200	Cropland
42	9	Optimal Fertilizer Nitrogen Rates and Yield-Scaled Global Warming Potential in Drill Seeded Rice	Adviento-Borbe et al	2013	3	North America	USA	Temperate	39.0167	-122.167	351	15.25	30	43	28	1.37	0.11	5.5	0.53	50	Cropland
43	9	Optimal Fertilizer Nitrogen Rates and Yield-Scaled Global Warming Potential in Drill Seeded Rice	Adviento-Borbe et al	2013	3	North America	USA	Temperate	39.0167	-122.167	351	15.25	30	43	28	1.37	0.11	5.5	1.027	100	Cropland
44	9	Optimal Fertilizer Nitrogen Rates and Yield-Scaled Global Warming Potential in Drill Seeded Rice	Adviento-Borbe et al	2013	3	North America	USA	Temperate	39.0167	-122.167	351	15.25	30	43	28	1.37	0.11	5.5	0.389333	150	Cropland
45	9	Optimal Fertilizer Nitrogen Rates and Yield-Scaled Global Warming Potential in Drill Seeded Rice	Adviento-Borbe et al	2013	3	North America	USA	Temperate	39.0167	-122.167	351	15.25	30	43	28	1.37	0.11	5.5	0.3865	200	Cropland
46	9	Optimal Fertilizer Nitrogen Rates and Yield-Scaled Global Warming Potential in Drill Seeded Rice	Adviento-Borbe et al	2013	3	North America	USA	Subtropical	34.75	-91.6667	866	19.1	13	69	18	0.676	0.071	6.2	0.454464	112	Cropland
47	9	Optimal Fertilizer Nitrogen Rates and Yield-Scaled Global Warming Potential in Drill Seeded Rice	Adviento-Borbe et al	2013	3	North America	USA	Subtropical	34.75	-91.6667	866	19.1	13	69	18	0.676	0.071	6.2	0.157143	168	Cropland
48	9	Optimal Fertilizer Nitrogen Rates and Yield-Scaled Global Warming Potential in Drill Seeded Rice	Adviento-Borbe et al	2013	3	North America	USA	Subtropical	34.75	-91.6667	866	19.1	13	69	18	0.676	0.071	6.2	0.462054	224	Cropland
49	10	Long-term fertilization on nitrogen use efficiency and greenhouse gas emissions in a double maize cropping system in subtropical China	Afreh et al.	2018	3	Asia	China	Subtropical	28.6167	116.433	2407.9	18.9	29	39	31	1.16	0.08	4.3	0.265152	60	Cropland
50	10	Long-term fertilization on nitrogen use efficiency and greenhouse gas emissions in a double maize cropping system in subtropical China	Afreh et al.	2018	3	Asia	China	Subtropical	28.6167	116.433	2407.9	18.9	29	39	31	1.58	0.083	4.9	0.148485	60	Cropland
51	10	Long-term fertilization on nitrogen use efficiency and greenhouse gas emissions in a double maize cropping system in subtropical China	Afreh et al.	2018	3	Asia	China	Subtropical	28.6167	116.433	2407.9	18.9	29	39	31	1.73	0.117	6.5	0.424242	60	Cropland
52	10	Long-term fertilization on nitrogen use efficiency and greenhouse gas emissions in a double maize cropping system in subtropical China	Afreh et al.	2018	3	Asia	China	Subtropical	28.6167	116.433	2407.9	18.9	29	39	31	1.77	0.113	6	0.254545	120	Cropland
53	10	Long-term fertilization on nitrogen use efficiency and greenhouse gas emissions in a double maize cropping system in subtropical China	Afreh et al.	2018	3	Asia	China	Subtropical	28.6167	116.433	2407.9	18.9	29	39	31	1.11	0.09	4.4	0.0954545	60	Cropland
54	10	Long-term fertilization on nitrogen use efficiency and greenhouse gas emissions in a double maize cropping system in subtropical China	Afreh et al.	2018	3	Asia	China	Subtropical	28.6167	116.433	2407.9	18.9	29	39	31	1.54	0.097	4.9	0.222727	60	Cropland
55	10	Long-term fertilization on nitrogen use efficiency and greenhouse gas emissions in a double maize cropping system in subtropical China	Afreh et al.	2018	3	Asia	China	Subtropical	28.6167	116.433	2407.9	18.9	29	39	31	1.74	0.12	6.5	0.763636	60	Cropland
56	10	Long-term fertilization on nitrogen use efficiency and greenhouse gas emissions in a double maize cropping system in subtropical China	Afreh et al.	2018	3	Asia	China	Subtropical	28.6167	116.433	2407.9	18.9	29	39	31	1.78	0.13	6.1	0.360606	120	Cropland
57	10	Long-term fertilization on nitrogen use efficiency and greenhouse gas emissions in a double maize cropping system in subtropical China	Afreh et al.	2018	3	Asia	China	Subtropical	28.6167	116.433	1690.8	18.5	29	39	31	1.02	0.077	4.2	0.159091	60	Cropland
58	10	Long-term fertilization on nitrogen use efficiency and greenhouse gas emissions in a double maize cropping system in subtropical China	Afreh et al.	2018	3	Asia	China	Subtropical	28.6167	116.433	1690.8	18.5	29	39	31	1.49	0.087	4.6	0.201515	60	Cropland
59	10	Long-term fertilization on nitrogen use efficiency and greenhouse gas emissions in a double maize cropping system in subtropical China	Afreh et al.	2018	3	Asia	China	Subtropical	28.6167	116.433	1690.8	18.5	29	39	31	1.89	0.11	6.5	0.890909	60	Cropland
60	10	Long-term fertilization on nitrogen use efficiency and greenhouse gas emissions in a double maize cropping system in subtropical China	Afreh et al.	2018	3	Asia	China	Subtropical	28.6167	116.433	1690.8	18.5	29	39	31	1.86	0.117	6.4	0.100758	120	Cropland
61	10	Long-term fertilization on nitrogen use efficiency and greenhouse gas emissions in a double maize cropping system in subtropical China	Afreh et al.	2018	3	Asia	China	Subtropical	28.6167	116.433	1690.8	18.5	29	39	31	0.939	0.103	4.5	0.307576	60	Cropland
62	10	Long-term fertilization on nitrogen use efficiency and greenhouse gas emissions in a double maize cropping system in subtropical China	Afreh et al.	2018	3	Asia	China	Subtropical	28.6167	116.433	1690.8	18.5	29	39	31	1.52	0.11	4.5	0.265152	60	Cropland
63	10	Long-term fertilization on nitrogen use efficiency and greenhouse gas emissions in a double maize cropping system in subtropical China	Afreh et al.	2018	3	Asia	China	Subtropical	28.6167	116.433	1690.8	18.5	29	39	31	1.91	0.127	6.5	0.593939	60	Cropland
64	10	Long-term fertilization on nitrogen use efficiency and greenhouse gas emissions in a double maize cropping system in subtropical China	Afreh et al.	2018	3	Asia	China	Subtropical	28.6167	116.433	1690.8	18.5	29	39	31	1.86	0.143	5.8	0.487879	120	Cropland
65	11	Nitrification, ammonia-oxidizing communities, and N2O and CH4 fluxes in an imperfectly drained agricultural field fertilized with coated urea with and without dicyandiamide	Akiyama et al.	2013	3	Asia	Japan	Temperate	36.0167	140.117	1282.9	13.8	50.2	23.2	26.6	1.7	0.13	5.7	1.304	250	Cropland
66	11	Nitrification, ammonia-oxidizing communities, and N2O and CH4 fluxes in an imperfectly drained agricultural field fertilized with coated urea with and without dicyandiamide	Akiyama et al.	2013	3	Asia	Japan	Temperate	36.0167	140.117	1282.9	13.8	50.2	23.2	26.6	1.7	0.13	5.7	2.128	250	Cropland
67	12	Effect of chemical fertilizer form on N2O, NO and NO2 fluxes from Andisol field	Akiyama et al.	2002	2	Asia	Japan	Temperate	36.0167	140.117	1282.9	13.8	NA	NA	NA	3.13	0.26	5.9	0.0586667	150	Cropland
68	12	Effect of chemical fertilizer form on N2O, NO and NO2 fluxes from Andisol field	Akiyama et al.	2002	2	Asia	Japan	Temperate	36.0167	140.117	1282.9	13.8	NA	NA	NA	3.13	0.26	5.9	0.0446667	150	Cropland
69	12	Effect of chemical fertilizer form on N2O, NO and NO2 fluxes from Andisol field	Akiyama et al.	2002	2	Asia	Japan	Temperate	36.0167	140.117	1282.9	13.8	NA	NA	NA	3.13	0.26	5.9	0.260667	150	Cropland
70	13	Greenhouse gas emission from direct seeding paddy ﬁeld under different rice tillage systems in central China	Ahmad_et_al.	2009	3	Asia	China	Subtropical	29.9167	115.5	1360.65	16.8	NA	NA	NA	1.829	0.357	6.6	0.319848	210	Cropland
71	13	Greenhouse gas emission from direct seeding paddy ﬁeld under different rice tillage systems in central China	Ahmad_et_al.	2009	3	Asia	China	Subtropical	29.9167	115.5	1360.65	16.8	NA	NA	NA	1.829	0.357	6.6	0.239186	210	Cropland
72	14	Effect of nitrogen fertilizer management and waterlogging on nitrous oxide emission from subtropical sugarcane soils	Allen et al. 2010	2010	5	Oceania	Australia	Subtropical	-27.7167	153.267	1017	20.58	28	26	46	3	NA	5	1	100	Cropland
73	14	Effect of nitrogen fertilizer management and waterlogging on nitrous oxide emission from subtropical sugarcane soils	Allen et al. 2010	2010	5	Oceania	Australia	Subtropical	-27.7167	153.267	1017	20.58	28	26	46	3	NA	5	1.475	200	Cropland
74	14	Effect of nitrogen fertilizer management and waterlogging on nitrous oxide emission from subtropical sugarcane soils	Allen et al. 2010	2010	5	Oceania	Australia	Subtropical	-27.7167	153.267	1017	20.58	28	26	46	3	NA	5	1.07	100	Cropland
75	14	Effect of nitrogen fertilizer management and waterlogging on nitrous oxide emission from subtropical sugarcane soils	Allen et al. 2010	2010	5	Oceania	Australia	Subtropical	-27.7167	153.267	1017	20.58	28	26	46	3	NA	5	3.35	200	Cropland
76	15	Injection of Dicyandiamide-Treated Pig Slurry Reduced Ammonia Volatilization without Enhancing Soil Nitrous Oxide Emissions from No-Till Corn in Southern Brazil	Aita et al.	2014	4	South America	Brazil	Subtropical	-29.7167	-53.7	1700	19	68.7	21	10.3	0.76	0.07	5.6	0.51	120	Cropland
77	15	Injection of Dicyandiamide-Treated Pig Slurry Reduced Ammonia Volatilization without Enhancing Soil Nitrous Oxide Emissions from No-Till Corn in Southern Brazil	Aita et al.	2014	4	South America	Brazil	Subtropical	-29.7167	-53.7	1700	19	68.7	21	10.3	0.76	0.07	5.6	0.266667	150	Cropland
78	15	Injection of Dicyandiamide-Treated Pig Slurry Reduced Ammonia Volatilization without Enhancing Soil Nitrous Oxide Emissions from No-Till Corn in Southern Brazil	Aita et al.	2014	4	South America	Brazil	Subtropical	-29.7167	-53.7	1700	19	68.7	21	10.3	0.76	0.07	5.6	2.878	150	Cropland
79	15	Injection of Dicyandiamide-Treated Pig Slurry Reduced Ammonia Volatilization without Enhancing Soil Nitrous Oxide Emissions from No-Till Corn in Southern Brazil	Aita et al.	2014	4	South America	Brazil	Subtropical	-29.7167	-53.7	1700	19	68.7	21	10.3	0.76	0.07	5.6	0.378667	150	Cropland
80	15	Injection of Dicyandiamide-Treated Pig Slurry Reduced Ammonia Volatilization without Enhancing Soil Nitrous Oxide Emissions from No-Till Corn in Southern Brazil	Aita et al.	2014	4	South America	Brazil	Subtropical	-29.7167	-53.7	1700	19	68.7	21	10.3	0.76	0.07	5.6	1.162	150	Cropland
81	15	Injection of Dicyandiamide-Treated Pig Slurry Reduced Ammonia Volatilization without Enhancing Soil Nitrous Oxide Emissions from No-Till Corn in Southern Brazil	Aita et al.	2014	4	South America	Brazil	Subtropical	-29.7167	-53.7	1700	19	68.7	21	10.3	0.76	0.07	5.6	4.878	150	Cropland
82	15	Injection of Dicyandiamide-Treated Pig Slurry Reduced Ammonia Volatilization without Enhancing Soil Nitrous Oxide Emissions from No-Till Corn in Southern Brazil	Aita et al.	2014	4	South America	Brazil	Subtropical	-29.7167	-53.7167	1700	19	44.3	36.5	19.2	2.05	0.16	5.9	0.213077	130	Cropland
83	15	Injection of Dicyandiamide-Treated Pig Slurry Reduced Ammonia Volatilization without Enhancing Soil Nitrous Oxide Emissions from No-Till Corn in Southern Brazil	Aita et al.	2014	4	South America	Brazil	Subtropical	-29.7167	-53.7167	1700	19	44.3	36.5	19.2	2.05	0.16	5.9	1.388	150	Cropland
84	15	Injection of Dicyandiamide-Treated Pig Slurry Reduced Ammonia Volatilization without Enhancing Soil Nitrous Oxide Emissions from No-Till Corn in Southern Brazil	Aita et al.	2014	4	South America	Brazil	Subtropical	-29.7167	-53.7167	1700	19	44.3	36.5	19.2	2.05	0.16	5.9	2.322	150	Cropland
85	15	Injection of Dicyandiamide-Treated Pig Slurry Reduced Ammonia Volatilization without Enhancing Soil Nitrous Oxide Emissions from No-Till Corn in Southern Brazil	Aita et al.	2014	4	South America	Brazil	Subtropical	-29.7167	-53.7167	1700	19	44.3	36.5	19.2	2.05	0.16	5.9	0.581538	130	Cropland
86	15	Injection of Dicyandiamide-Treated Pig Slurry Reduced Ammonia Volatilization without Enhancing Soil Nitrous Oxide Emissions from No-Till Corn in Southern Brazil	Aita et al.	2014	4	South America	Brazil	Subtropical	-29.7167	-53.7167	1700	19	44.3	36.5	19.2	2.05	0.16	5.9	2.46667	150	Cropland
87	15	Injection of Dicyandiamide-Treated Pig Slurry Reduced Ammonia Volatilization without Enhancing Soil Nitrous Oxide Emissions from No-Till Corn in Southern Brazil	Aita et al.	2014	4	South America	Brazil	Subtropical	-29.7167	-53.7167	1700	19	44.3	36.5	19.2	2.05	0.16	5.9	4.72333	150	Cropland
88	16	Nitrous Oxide and Carbon Dioxide Emissions Following Green Manure and Compost Fertilization in Corn	Alluvione et al.	2010	3	Europe	Italy	Temperate	44.8833	7.68333	734	11.9	36	56.5	7.5	1.02	0.1	8.1	3.13769	130	Cropland
89	16	Nitrous Oxide and Carbon Dioxide Emissions Following Green Manure and Compost Fertilization in Corn	Alluvione et al.	2010	3	Europe	Italy	Temperate	44.8833	7.68333	734	11.9	36	56.5	7.5	1.02	0.1	8.1	2.45154	130	Cropland
90	16	Nitrous Oxide and Carbon Dioxide Emissions Following Green Manure and Compost Fertilization in Corn	Alluvione et al.	2010	3	Europe	Italy	Temperate	44.8833	7.68333	734	11.9	36	56.5	7.5	1.02	0.1	8.1	0.149231	130	Cropland
91	17	Nitrous oxide emissions from artificial urine patches applied to different N-fertilized swards and estimated annual N2O emissions for differently fertilized pastures in an upland location in Germany	Anger et al.	2003	4	Europe	Germany	Temperate	50.3167	7.36667	830	8.2	31	55	14	3.9	NA	5.9	0.125	120	Grassland
92	17	Nitrous oxide emissions from artificial urine patches applied to different N-fertilized swards and estimated annual N2O emissions for differently fertilized pastures in an upland location in Germany	Anger et al.	2003	4	Europe	Germany	Temperate	50.3167	7.36667	830	8.2	31	55	14	3.9	NA	5.9	0.1875	240	Grassland
93	17	Nitrous oxide emissions from artificial urine patches applied to different N-fertilized swards and estimated annual N2O emissions for differently fertilized pastures in an upland location in Germany	Anger et al.	2003	4	Europe	Germany	Temperate	50.3167	7.36667	830	8.2	31	55	14	3.9	NA	5.9	0.208333	360	Grassland
94	17	Nitrous oxide emissions from artificial urine patches applied to different N-fertilized swards and estimated annual N2O emissions for differently fertilized pastures in an upland location in Germany	Anger et al.	2003	4	Europe	Germany	Temperate	50.3167	7.36667	830	8.2	31	55	14	3.9	NA	5.9	2.72277	101	Grassland
95	17	Nitrous oxide emissions from artificial urine patches applied to different N-fertilized swards and estimated annual N2O emissions for differently fertilized pastures in an upland location in Germany	Anger et al.	2003	4	Europe	Germany	Temperate	50.3167	7.36667	830	8.2	31	55	14	3.9	NA	5.9	3.39819	221	Grassland
96	17	Nitrous oxide emissions from artificial urine patches applied to different N-fertilized swards and estimated annual N2O emissions for differently fertilized pastures in an upland location in Germany	Anger et al.	2003	4	Europe	Germany	Temperate	50.3167	7.36667	830	8.2	31	55	14	3.9	NA	5.9	1.97654	341	Grassland
97	17	Nitrous oxide emissions from artificial urine patches applied to different N-fertilized swards and estimated annual N2O emissions for differently fertilized pastures in an upland location in Germany	Anger et al.	2003	4	Europe	Germany	Temperate	50.3167	7.36667	830	8.2	31	55	14	3.9	NA	5.9	1.7961	461	Grassland
98	17	Nitrous oxide emissions from artificial urine patches applied to different N-fertilized swards and estimated annual N2O emissions for differently fertilized pastures in an upland location in Germany	Anger et al.	2003	4	Europe	Germany	Temperate	50.3167	7.36667	830	8.2	31	55	14	3.9	NA	5.9	0.524752	101	Grassland
99	17	Nitrous oxide emissions from artificial urine patches applied to different N-fertilized swards and estimated annual N2O emissions for differently fertilized pastures in an upland location in Germany	Anger et al.	2003	4	Europe	Germany	Temperate	50.3167	7.36667	830	8.2	31	55	14	3.9	NA	5.9	0.330317	221	Grassland
100	17	Nitrous oxide emissions from artificial urine patches applied to different N-fertilized swards and estimated annual N2O emissions for differently fertilized pastures in an upland location in Germany	Anger et al.	2003	4	Europe	Germany	Temperate	50.3167	7.36667	830	8.2	31	55	14	3.9	NA	5.9	0.187683	341	Grassland
101	17	Nitrous oxide emissions from artificial urine patches applied to different N-fertilized swards and estimated annual N2O emissions for differently fertilized pastures in an upland location in Germany	Anger et al.	2003	4	Europe	Germany	Temperate	50.3167	7.36667	830	8.2	31	55	14	3.9	NA	5.9	0.353579	461	Grassland
102	18	The effect of urea and pig slurry fertilization on denitrification, direct nitrous oxide emission, volatile fatty acids, water-soluble carbon and anthrone-reactive carbon in maize-cropped soil from the Po plain (Modena, Italy)	Arcara et al.	1999	3	Europe	Italy	Temperate	44.83	11.03	920	14.4	NA	NA	NA	1.3746	0.165	7.6	0.285333	225	Cropland
103	18	The effect of urea and pig slurry fertilization on denitrification, direct nitrous oxide emission, volatile fatty acids, water-soluble carbon and anthrone-reactive carbon in maize-cropped soil from the Po plain (Modena, Italy)	Arcara et al.	1999	3	Europe	Italy	Temperate	44.83	11.03	920	14.4	NA	NA	NA	1.3746	0.165	7.6	0.264667	450	Cropland
104	18	The effect of urea and pig slurry fertilization on denitrification, direct nitrous oxide emission, volatile fatty acids, water-soluble carbon and anthrone-reactive carbon in maize-cropped soil from the Po plain (Modena, Italy)	Arcara et al.	1999	3	Europe	Italy	Temperate	44.83	11.03	920	14.4	NA	NA	NA	1.3746	0.165	7.6	0.276444	225	Cropland
105	19	Effect of diet manipulation in dairy cow N balance and nitrogen oxides emissions from grasslands in northern Spain	Arriaga et al.	2010	4	Europe	Spain	Temperate	43.3	-3.88333	1200	12	37	34	29	2.32	NA	6.6	3.5	120	Grassland
106	19	Effect of diet manipulation in dairy cow N balance and nitrogen oxides emissions from grasslands in northern Spain	Arriaga et al.	2010	4	Europe	Spain	Temperate	43.3	-3.88333	1200	12	37	34	29	2.17	NA	6.6	4.16667	120	Grassland
107	20	Nitrous Oxide Emissions from a Clay soil receiving granular urea formulations and dairy manure	Asgedom et al.	2014	4	North America	Canada	Temperate	49.6333	-98.5	320	15	4	26	70	2.1	NA	7.6	1.70833	120	Cropland
108	20	Nitrous Oxide Emissions from a Clay soil receiving granular urea formulations and dairy manure	Asgedom et al.	2014	4	North America	Canada	Temperate	49.6333	-98.5	320	15	4	26	70	2.1	NA	7.6	0.708333	120	Cropland
109	20	Nitrous Oxide Emissions from a Clay soil receiving granular urea formulations and dairy manure	Asgedom et al.	2014	4	North America	Canada	Temperate	49.6333	-98.5	320	15	4	26	70	2.1	NA	7.6	0.589147	129	Cropland
110	21	Nitrous oxide emissions following application of residues and fertiliser under zero and conventional tillage	Baggs et al.	2003	8	Europe	UK	Temperate	51	1	728	10.7	17	68	15	1.9	NA	5.8	1.728	200	Cropland
111	21	Nitrous oxide emissions following application of residues and fertiliser under zero and conventional tillage	Baggs et al.	2003	8	Europe	UK	Temperate	51	1	728	10.7	17	68	15	1.9	NA	5.8	0.1805	200	Cropland
112	21	Nitrous oxide emissions following application of residues and fertiliser under zero and conventional tillage	Baggs et al.	2003	8	Europe	UK	Temperate	51	1	728	10.7	17	68	15	1.9	NA	5.8	1.4335	200	Cropland
113	21	Nitrous oxide emissions following application of residues and fertiliser under zero and conventional tillage	Baggs et al.	2003	8	Europe	UK	Temperate	51	1	728	10.7	17	68	15	1.9	NA	5.8	0.8955	200	Cropland
114	21	Nitrous oxide emissions following application of residues and fertiliser under zero and conventional tillage	Baggs et al.	2003	8	Europe	UK	Temperate	51	1	728	10.7	17	68	15	1.9	NA	5.8	0.216	200	Cropland
115	21	Nitrous oxide emissions following application of residues and fertiliser under zero and conventional tillage	Baggs et al.	2003	8	Europe	UK	Temperate	51	1	728	10.7	17	68	15	1.9	NA	5.8	0.122	200	Cropland
116	22	Nitrogen fluxes during the initial stage of willows and poplars in shortrotation coppices	Balasus et al.	2012	4	Europe	Germany	Temperate	52.44	13.01	632	9.9	83.6	13.3	3.1	2.44	0.06	7.2	0.4	50	Cropland
117	22	Nitrogen fluxes during the initial stage of willows and poplars in shortrotation coppices	Balasus et al.	2012	4	Europe	Germany	Temperate	52.44	13.01	632	9.9	83.6	13.3	3.1	2.44	0.06	7.2	0.133333	75	Cropland
118	22	Nitrogen fluxes during the initial stage of willows and poplars in shortrotation coppices	Balasus et al.	2012	4	Europe	Germany	Temperate	52.44	13.01	632	9.9	83.6	13.3	3.1	2.44	0.06	7.2	0	50	Cropland
119	22	Nitrogen fluxes during the initial stage of willows and poplars in shortrotation coppices	Balasus et al.	2012	4	Europe	Germany	Temperate	52.44	13.01	632	9.9	83.6	13.3	3.1	2.44	0.06	7.2	0.133333	75	Cropland
120	23	Reducing greenhouse gas emissions in grassland ecosystems of the central lithuania:multi-criteria evaluation on a basis of the ARAS method	Balezentiene & Kusta	2012	6	Europe	Lithuania	Temperate	55.4667	24.4	670	6.5	55	24	21	13.785	1.11	7.9	0.0750041	60	Grassland
121	23	Reducing greenhouse gas emissions in grassland ecosystems of the central lithuania:multi-criteria evaluation on a basis of the ARAS method	Balezentiene & Kusta	2012	6	Europe	Lithuania	Temperate	55.4667	24.4	670	6.5	55	24	21	11.5134	0.93	8	0.0809072	120	Grassland
122	23	Reducing greenhouse gas emissions in grassland ecosystems of the central lithuania:multi-criteria evaluation on a basis of the ARAS method	Balezentiene & Kusta	2012	6	Europe	Lithuania	Temperate	55.4667	24.4	670	6.5	55	24	21	11.1348	0.9	8	0.0810523	180	Grassland
123	23	Reducing greenhouse gas emissions in grassland ecosystems of the central lithuania:multi-criteria evaluation on a basis of the ARAS method	Balezentiene & Kusta	2012	6	Europe	Lithuania	Temperate	55.4667	24.4	670	6.5	55	24	21	9.8728	0.8	8	0.0767339	240	Grassland
124	23	Reducing greenhouse gas emissions in grassland ecosystems of the central lithuania:multi-criteria evaluation on a basis of the ARAS method	Balezentiene & Kusta	2012	6	Europe	Lithuania	Temperate	55.4667	24.4	670	6.5	55	24	21	16.8138	1.35	8	0.0817752	180	Grassland
125	23	Reducing greenhouse gas emissions in grassland ecosystems of the central lithuania:multi-criteria evaluation on a basis of the ARAS method	Balezentiene & Kusta	2012	6	Europe	Lithuania	Temperate	55.4667	24.4	670	6.5	55	24	21	12.9016	1.04	8.2	0.108686	180	Grassland
126	23	Reducing greenhouse gas emissions in grassland ecosystems of the central lithuania:multi-criteria evaluation on a basis of the ARAS method	Balezentiene & Kusta	2012	6	Europe	Lithuania	Temperate	55.4667	24.4	670	6.5	55	24	21	14.1636	1.14	8.1	0.193979	60	Grassland
127	23	Reducing greenhouse gas emissions in grassland ecosystems of the central lithuania:multi-criteria evaluation on a basis of the ARAS method	Balezentiene & Kusta	2012	6	Europe	Lithuania	Temperate	55.4667	24.4	670	6.5	55	24	21	17.9496	1.44	8.1	0.103574	180	Grassland
128	23	Reducing greenhouse gas emissions in grassland ecosystems of the central lithuania:multi-criteria evaluation on a basis of the ARAS method	Balezentiene & Kusta	2012	6	Europe	Lithuania	Temperate	55.45	24.3833	670	6.5	55	24	21	18.0758	1.45	8	0.0932908	180	Grassland
129	24	Response of nitrous oxide and corresponding bacteria to managements in an agricultural soil	Bao et al	2012	4	Asia	China	Temperate	36.8667	115.167	556	13.1	39.3	58.3	2.4	0.8526	0.07	8.6	0.444	250	Cropland
130	24	Response of nitrous oxide and corresponding bacteria to managements in an agricultural soil	Bao et al	2012	4	Asia	China	Temperate	36.8667	115.167	556	13.1	39.3	58.3	2.4	0.8526	0.07	8.6	0.548	250	Cropland
131	25	Nitrous oxide emissions from cropping systems producing biomass for future bio-refineries	Baral et al.	2019	4	Europe	Denmark	Temperate	56.5	9.58333	740	7.8	78	11	8	1.798	NA	5.3	0.320706	425	Cropland
132	25	Nitrous oxide emissions from cropping systems producing biomass for future bio-refineries	Baral et al.	2019	4	Europe	Denmark	Temperate	56.5	9.58333	740	7.8	78	11	8	1.798	NA	5.6	0.226353	425	Cropland
133	25	Nitrous oxide emissions from cropping systems producing biomass for future bio-refineries	Baral et al.	2019	4	Europe	Denmark	Temperate	56.5	9.58333	740	7.8	78	11	8	1.798	NA	6.1	0.536429	140	Cropland
134	26	Soil nitrous oxide and methane fluxes are low from a bioenergy crop (canola) grown in a semi-arid climate	Barton et al.	2005	3	Oceania	Australia	Subtropical	-31.6	117.217	367	18.5	93	4	3	0.938	0.08	6.7	0.0266667	75	Cropland
135	26	Soil nitrous oxide and methane fluxes are low from a bioenergy crop (canola) grown in a semi-arid climate	Barton et al.	2010	3	Oceania	Australia	Subtropical	-31.6	117.217	367	18.5	93	4	3	0.938	0.08	6.7	0.0666667	75	Cropland
136	27	Soil nitrous oxide emissions as affected by long-term tillage, cropping systems and nitrogen fertilization in Southern Brazil	Bayer et al. 2015	2015	3	South America	Brazil	Subtropical	-30.1	-51.6667	1440	19.4	54	24	22	0.94	NA	5.3	0.444444	180	Cropland
137	27	Soil nitrous oxide emissions as affected by long-term tillage, cropping systems and nitrogen fertilization in Southern Brazil	Bayer et al. 2015	2015	3	South America	Brazil	Subtropical	-30.1	-51.6667	1440	19.4	54	24	22	0.94	NA	5.3	0.0944444	180	Cropland
138	28	Greenhouse Gas Emissions, Nitrate Leaching, and Biomass Yields from Production of Miscanthus × giganteus in Illinois, USA	Behnke et al.	2012	4	North America	USA	Temperate	40.1	-88.3167	1040	10.8	58	27	15	0.11	0.01	5.7	0.916667	60	Cropland
139	28	Greenhouse Gas Emissions, Nitrate Leaching, and Biomass Yields from Production of Miscanthus × giganteus in Illinois, USA	Behnke et al.	2012	4	North America	USA	Temperate	40.1	-88.3167	1040	10.8	55	30	16	0.12	0.01	5.7	0.5	120	Cropland
140	28	Greenhouse Gas Emissions, Nitrate Leaching, and Biomass Yields from Production of Miscanthus × giganteus in Illinois, USA	Behnke et al.	2012	4	North America	USA	Temperate	40.1	-88.3167	1040	10.8	58	27	15	0.11	0.01	5.7	0.7	60	Cropland
141	28	Greenhouse Gas Emissions, Nitrate Leaching, and Biomass Yields from Production of Miscanthus × giganteus in Illinois, USA	Behnke et al.	2012	4	North America	USA	Temperate	40.1	-88.3167	1040	10.8	55	30	16	0.12	0.01	5.7	2.13333	120	Cropland
142	29	How do emission rates and emission factors for nitrous oxide and ammonia vary with manure type and time of application in a Scottish farmland?	Bell et al.	2015	3	Europe	UK	Temperate	55.875	-3.20344	979	8.3	NA	NA	NA	3.48	NA	6	1.07801	141	Cropland
143	29	How do emission rates and emission factors for nitrous oxide and ammonia vary with manure type and time of application in a Scottish farmland?	Bell et al.	2015	3	Europe	UK	Temperate	55.875	-3.20344	979	8.3	NA	NA	NA	3.48	NA	6	0.766393	244	Cropland
144	29	How do emission rates and emission factors for nitrous oxide and ammonia vary with manure type and time of application in a Scottish farmland?	Bell et al.	2015	3	Europe	UK	Temperate	55.875	-3.20344	979	8.3	NA	NA	NA	3.48	NA	6	2.608	62.5	Cropland
145	29	How do emission rates and emission factors for nitrous oxide and ammonia vary with manure type and time of application in a Scottish farmland?	Bell et al.	2015	3	Europe	UK	Temperate	55.875	-3.20344	979	8.3	NA	NA	NA	3.48	NA	6	2.544	62.5	Cropland
146	29	How do emission rates and emission factors for nitrous oxide and ammonia vary with manure type and time of application in a Scottish farmland?	Bell et al.	2015	3	Europe	UK	Temperate	55.875	-3.20344	979	8.3	NA	NA	NA	3.48	NA	6	0.342857	175	Cropland
147	29	How do emission rates and emission factors for nitrous oxide and ammonia vary with manure type and time of application in a Scottish farmland?	Bell et al.	2015	3	Europe	UK	Temperate	55.875	-3.20344	979	8.3	NA	NA	NA	3.48	NA	6	0.363636	121	Cropland
148	29	How do emission rates and emission factors for nitrous oxide and ammonia vary with manure type and time of application in a Scottish farmland?	Bell et al.	2015	3	Europe	UK	Temperate	55.875	-3.20344	979	8.3	NA	NA	NA	3.48	NA	6	0.20614	228	Cropland
149	29	How do emission rates and emission factors for nitrous oxide and ammonia vary with manure type and time of application in a Scottish farmland?	Bell et al.	2015	3	Europe	UK	Temperate	55.875	-3.20344	979	8.3	NA	NA	NA	3.48	NA	6	-0.78	50	Cropland
150	29	How do emission rates and emission factors for nitrous oxide and ammonia vary with manure type and time of application in a Scottish farmland?	Bell et al.	2015	3	Europe	UK	Temperate	55.875	-3.20344	979	8.3	NA	NA	NA	3.48	NA	6	-0.82	50	Cropland
151	30	Nitrous oxide emissions from fertilised UK arable soils: Fluxes, emission factors and mitigation	Bell et al.	2015	15	Europe	UK	Temperate	52.114	-2.67901	657	9.4	27	52	21	1	NA	6.5	0.416667	60	Cropland
152	30	Nitrous oxide emissions from fertilised UK arable soils: Fluxes, emission factors and mitigation	Bell et al.	2015	15	Europe	UK	Temperate	52.114	-2.67901	657	9.4	27	52	21	1	NA	6.5	0.283333	120	Cropland
153	30	Nitrous oxide emissions from fertilised UK arable soils: Fluxes, emission factors and mitigation	Bell et al.	2015	15	Europe	UK	Temperate	52.114	-2.67901	657	9.4	27	52	21	1	NA	6.5	0.2	180	Cropland
154	30	Nitrous oxide emissions from fertilised UK arable soils: Fluxes, emission factors and mitigation	Bell et al.	2015	15	Europe	UK	Temperate	52.114	-2.67901	657	9.4	27	52	21	1	NA	6.5	0.158333	240	Cropland
155	30	Nitrous oxide emissions from fertilised UK arable soils: Fluxes, emission factors and mitigation	Bell et al.	2015	15	Europe	UK	Temperate	52.114	-2.67901	657	9.4	27	52	21	1	NA	6.5	0.123333	300	Cropland
156	30	Nitrous oxide emissions from fertilised UK arable soils: Fluxes, emission factors and mitigation	Bell et al.	2015	15	Europe	UK	Temperate	52.114	-2.67901	657	9.4	27	52	21	1	NA	6.5	0.104167	240	Cropland
157	30	Nitrous oxide emissions from fertilised UK arable soils: Fluxes, emission factors and mitigation	Bell et al.	2015	15	Europe	UK	Temperate	52.114	-2.67901	657	9.4	27	52	21	1	NA	6.5	0.120833	240	Cropland
158	30	Nitrous oxide emissions from fertilised UK arable soils: Fluxes, emission factors and mitigation	Bell et al.	2015	15	Europe	UK	Temperate	52.008	-0.620265	652	9.9	66	23	11	0.96	NA	7.1	0.666667	60	Cropland
159	30	Nitrous oxide emissions from fertilised UK arable soils: Fluxes, emission factors and mitigation	Bell et al.	2015	15	Europe	UK	Temperate	52.008	-0.620265	652	9.9	66	23	11	0.96	NA	7.1	0.158333	120	Cropland
160	30	Nitrous oxide emissions from fertilised UK arable soils: Fluxes, emission factors and mitigation	Bell et al.	2015	15	Europe	UK	Temperate	52.008	-0.620265	652	9.9	66	23	11	0.96	NA	7.1	0.427778	180	Cropland
161	30	Nitrous oxide emissions from fertilised UK arable soils: Fluxes, emission factors and mitigation	Bell et al.	2015	15	Europe	UK	Temperate	52.008	-0.620265	652	9.9	66	23	11	0.96	NA	7.1	0.195833	240	Cropland
162	30	Nitrous oxide emissions from fertilised UK arable soils: Fluxes, emission factors and mitigation	Bell et al.	2015	15	Europe	UK	Temperate	52.008	-0.620265	652	9.9	66	23	11	0.96	NA	7.1	0.36	300	Cropland
163	30	Nitrous oxide emissions from fertilised UK arable soils: Fluxes, emission factors and mitigation	Bell et al.	2015	15	Europe	UK	Temperate	52.008	-0.620265	652	9.9	66	23	11	0.96	NA	7.1	0.227778	180	Cropland
164	30	Nitrous oxide emissions from fertilised UK arable soils: Fluxes, emission factors and mitigation	Bell et al.	2015	15	Europe	UK	Temperate	52.008	-0.620265	652	9.9	66	23	11	0.96	NA	7.1	0.188889	180	Cropland
165	30	Nitrous oxide emissions from fertilised UK arable soils: Fluxes, emission factors and mitigation	Bell et al.	2015	15	Europe	UK	Temperate	55.8825	-2.8344	676	8.6	66	21	13	1.26	NA	6.3	0.95	40	Cropland
166	30	Nitrous oxide emissions from fertilised UK arable soils: Fluxes, emission factors and mitigation	Bell et al.	2015	15	Europe	UK	Temperate	55.8825	-2.8344	676	8.6	66	21	13	1.26	NA	6.3	0.5	80	Cropland
167	30	Nitrous oxide emissions from fertilised UK arable soils: Fluxes, emission factors and mitigation	Bell et al.	2015	15	Europe	UK	Temperate	55.8825	-2.8344	676	8.6	66	21	13	1.26	NA	6.3	1.55	120	Cropland
168	30	Nitrous oxide emissions from fertilised UK arable soils: Fluxes, emission factors and mitigation	Bell et al.	2015	15	Europe	UK	Temperate	55.8825	-2.8344	676	8.6	66	21	13	1.26	NA	6.3	1.0375	160	Cropland
169	30	Nitrous oxide emissions from fertilised UK arable soils: Fluxes, emission factors and mitigation	Bell et al.	2015	15	Europe	UK	Temperate	55.8825	-2.8344	676	8.6	66	21	13	1.26	NA	6.3	1.15	200	Cropland
170	30	Nitrous oxide emissions from fertilised UK arable soils: Fluxes, emission factors and mitigation	Bell et al.	2015	15	Europe	UK	Temperate	55.8825	-2.8344	676	8.6	66	21	13	1.26	NA	6.3	0.933333	120	Cropland
171	30	Nitrous oxide emissions from fertilised UK arable soils: Fluxes, emission factors and mitigation	Bell et al.	2015	15	Europe	UK	Temperate	55.8825	-2.8344	676	8.6	66	21	13	1.26	NA	6.3	0.116667	120	Cropland
172	31	Emissions of nitrous oxide after application of dairy slurry on bare soil and perennial grass in a maritime climate	Bhandral et al.	2008	6	North America	Canada	Temperate	49.17	-125.33	2290	8.3	NA	NA	NA	4.234	0.28	5.1	1.81	100	Cropland
173	31	Emissions of nitrous oxide after application of dairy slurry on bare soil and perennial grass in a maritime climate	Bhandral et al.	2008	6	North America	Canada	Temperate	49.17	-125.33	2290	8.3	NA	NA	NA	4.234	0.28	5.1	1.16	100	Cropland
174	31	Emissions of nitrous oxide after application of dairy slurry on bare soil and perennial grass in a maritime climate	Bhandral et al.	2008	6	North America	Canada	Temperate	49.17	-125.33	2290	8.3	NA	NA	NA	4.234	0.28	5.1	0.02	100	Cropland
175	31	Emissions of nitrous oxide after application of dairy slurry on bare soil and perennial grass in a maritime climate	Bhandral et al.	2008	6	North America	Canada	Temperate	49.17	-125.33	2290	8.3	NA	NA	NA	4.234	0.28	5.1	0.2	100	Cropland
176	31	Emissions of nitrous oxide after application of dairy slurry on bare soil and perennial grass in a maritime climate	Bhandral et al.	2008	6	North America	Canada	Temperate	49.17	-125.33	2290	8.3	NA	NA	NA	4.234	0.28	5.1	0.09	100	Cropland
177	31	Emissions of nitrous oxide after application of dairy slurry on bare soil and perennial grass in a maritime climate	Bhandral et al.	2008	6	North America	Canada	Temperate	49.17	-125.33	2290	8.3	NA	NA	NA	3.48	0.36	5.6	1.31532	111	Cropland
178	31	Emissions of nitrous oxide after application of dairy slurry on bare soil and perennial grass in a maritime climate	Bhandral et al.	2008	6	North America	Canada	Temperate	49.17	-125.33	2290	8.3	NA	NA	NA	3.48	0.36	5.6	2.14414	111	Cropland
179	31	Emissions of nitrous oxide after application of dairy slurry on bare soil and perennial grass in a maritime climate	Bhandral et al.	2008	6	North America	Canada	Temperate	49.17	-125.33	2290	8.3	NA	NA	NA	3.48	0.36	5.6	0.117117	111	Cropland
180	31	Emissions of nitrous oxide after application of dairy slurry on bare soil and perennial grass in a maritime climate	Bhandral et al.	2008	6	North America	Canada	Temperate	49.17	-125.33	2290	8.3	NA	NA	NA	3.48	0.36	5.6	0.153153	111	Cropland
181	31	Emissions of nitrous oxide after application of dairy slurry on bare soil and perennial grass in a maritime climate	Bhandral et al.	2008	6	North America	Canada	Temperate	49.17	-125.33	2290	8.3	NA	NA	NA	3.48	0.36	5.6	0.135135	111	Cropland
182	32	Global warming potential of manure amended soils under rice–wheat system in the Indo-Gangetic plains	Bhatia et al.	2005	3	Asia	India	Subtropical	28.6667	77.2	750	24.6	40	32	28	0.59	0.05	8	0.3175	120	Cropland
183	32	Global warming potential of manure amended soils under rice–wheat system in the Indo-Gangetic plains	Bhatia et al.	2005	3	Asia	India	Subtropical	28.6667	77.2	750	24.6	40	32	28	0.59	0.05	8	0.4175	120	Cropland
184	32	Global warming potential of manure amended soils under rice–wheat system in the Indo-Gangetic plains	Bhatia et al.	2005	3	Asia	India	Subtropical	28.6667	77.2	750	24.6	40	32	28	0.59	0.05	8	0.384167	120	Cropland
185	32	Global warming potential of manure amended soils under rice–wheat system in the Indo-Gangetic plains	Bhatia et al.	2005	3	Asia	India	Subtropical	28.6667	77.2	750	24.6	40	32	28	0.59	0.05	8	0.469167	120	Cropland
186	32	Global warming potential of manure amended soils under rice–wheat system in the Indo-Gangetic plains	Bhatia et al.	2005	3	Asia	India	Subtropical	28.6667	77.2	750	24.6	40	32	28	0.59	0.05	8	0.170833	120	Cropland
187	32	Global warming potential of manure amended soils under rice–wheat system in the Indo-Gangetic plains	Bhatia et al.	2005	3	Asia	India	Subtropical	28.6667	77.2	750	24.6	40	32	28	0.59	0.05	8	0.23	120	Cropland
188	32	Global warming potential of manure amended soils under rice–wheat system in the Indo-Gangetic plains	Bhatia et al.	2005	3	Asia	India	Subtropical	28.6667	77.2	750	24.6	40	32	28	0.59	0.05	8	0.1525	120	Cropland
189	32	Global warming potential of manure amended soils under rice–wheat system in the Indo-Gangetic plains	Bhatia et al.	2005	3	Asia	India	Subtropical	28.6667	77.2	750	24.6	40	32	28	0.59	0.05	8	0.190833	120	Cropland
190	32	Global warming potential of manure amended soils under rice–wheat system in the Indo-Gangetic plains	Bhatia et al.	2005	3	Asia	India	Subtropical	28.6667	77.2	750	24.6	40	32	28	0.59	0.05	8	0.215833	120	Cropland
191	32	Global warming potential of manure amended soils under rice–wheat system in the Indo-Gangetic plains	Bhatia et al.	2005	3	Asia	India	Subtropical	28.6667	77.2	750	24.6	40	32	28	0.59	0.05	8	0.180833	120	Cropland
192	33	Mitigating nitrous oxide emission from soil under conventional and no-tillage in wheat using nitrification inhibitors	Bhatia et al.	2010	3	Asia	India	Subtropical	28.6667	77.2	750	24.6	46	33	21	0.43	0.03	8.1	0.3875	120	Cropland
193	33	Mitigating nitrous oxide emission from soil under conventional and no-tillage in wheat using nitrification inhibitors	Bhatia et al.	2010	3	Asia	India	Subtropical	28.6667	77.2	750	24.6	46	33	21	0.43	0.03	8.1	0.431667	120	Cropland
194	34	Effects of rice straw and nitrogen fertilization on greenhouse gas emissions and_x000D_ carbon storage in tropical flooded soil planted with rice	Bhattacharyya et al. 2013	2012	3	Asia	India	Tropical	20.4167	85.9167	1500	26.8	52.5	21.6	25.9	0.49	0.049	6.2	1.28333	60	Cropland
195	34	Effects of rice straw and nitrogen fertilization on greenhouse gas emissions and_x000D_ carbon storage in tropical flooded soil planted with rice	Bhattacharyya et al. 2013	2012	3	Asia	India	Tropical	20.4167	85.9167	1500	26.8	52.5	21.6	25.9	0.49	0.049	6.2	1.01667	60	Cropland
196	34	Effects of rice straw and nitrogen fertilization on greenhouse gas emissions and_x000D_ carbon storage in tropical flooded soil planted with rice	Bhattacharyya et al. 2013	2012	3	Asia	India	Tropical	20.4167	85.9167	1500	26.8	52.5	21.6	25.9	0.49	0.049	6.2	0.816667	60	Cropland
197	35	Greenhouse gas emission in relation to labile soil C, N pools and functional microbial diversity as influenced by 39 years long-term fertilizer management in_x000D_ tropical rice	Bhattacharyya et al. 2013	2013	3	Asia	India	Tropical	20.4167	85.9167	1500	26.8	52.5	16.6	30.9	0.78	0.08	6.6	0.65	60	Cropland
198	35	Greenhouse gas emission in relation to labile soil C, N pools and functional microbial diversity as influenced by 39 years long-term fertilizer management in_x000D_ tropical rice	Bhattacharyya et al. 2013	2013	3	Asia	India	Tropical	20.4167	85.9167	1500	26.8	52.5	16.6	30.9	0.78	0.08	6.6	0.333333	120	Cropland
199	35	Greenhouse gas emission in relation to labile soil C, N pools and functional microbial diversity as influenced by 39 years long-term fertilizer management in_x000D_ tropical rice	Bhattacharyya et al. 2013	2013	3	Asia	India	Tropical	20.4167	85.9167	1500	26.8	52.5	16.6	30.9	0.78	0.08	6.6	0.5125	80	Cropland
200	35	Greenhouse gas emission in relation to labile soil C, N pools and functional microbial diversity as influenced by 39 years long-term fertilizer management in_x000D_ tropical rice	Bhattacharyya et al. 2013	2013	3	Asia	India	Tropical	20.4167	85.9167	1500	26.8	52.5	16.6	30.9	0.78	0.08	6.6	0.2625	160	Cropland
201	36	Can alternative N-fertilization methods influence GHG emissions and biomass production in sugarcane fields?	Borges et al.	2019	4	South America	Brazil	Tropical	-22.5667	-47.5167	1320	22.5	20.9	13.6	49.2	2.52	NA	6.2	0.47275	120	Cropland
202	36	Can alternative N-fertilization methods influence GHG emissions and biomass production in sugarcane fields?	Borges et al.	2019	4	South America	Brazil	Tropical	-22.5667	-47.5167	1320	22.5	20.9	13.6	49.2	2.52	NA	6.2	0.361417	120	Cropland
203	36	Can alternative N-fertilization methods influence GHG emissions and biomass production in sugarcane fields?	Borges et al.	2019	4	South America	Brazil	Tropical	-22.5667	-47.5167	1320	22.5	20.9	13.6	49.2	2.52	NA	6.2	0.239417	120	Cropland
204	36	Can alternative N-fertilization methods influence GHG emissions and biomass production in sugarcane fields?	Borges et al.	2019	4	South America	Brazil	Tropical	-22.5667	-47.5167	1320	22.5	20.9	13.6	49.2	2.52	NA	6.2	1.3695	120	Cropland
205	36	Can alternative N-fertilization methods influence GHG emissions and biomass production in sugarcane fields?	Borges et al.	2019	4	South America	Brazil	Tropical	-22.5667	-47.5167	1320	22.5	20.9	13.6	49.2	2.52	NA	6.2	0.345917	120	Cropland
206	36	Can alternative N-fertilization methods influence GHG emissions and biomass production in sugarcane fields?	Borges et al.	2019	4	South America	Brazil	Tropical	-22.5667	-47.5167	1320	22.5	20.9	13.6	49.2	2.52	NA	6.2	0.126	120	Cropland
207	37	Long-term reduction in nitrogen and proton inputs did not affect atmospheric methane uptake and nitrous oxide emission from a german spruce forest soil	Borken et al.	2002	4	Europe	Germany	Temperate	51.5167	9.56667	1090	6.4	NA	NA	NA	3.28	0.17	3.6	-0.0660066	30.3	Forest
208	37	Long-term reduction in nitrogen and proton inputs did not affect atmospheric methane uptake and nitrous oxide emission from a german spruce forest soil	Borken et al.	2002	4	Europe	Germany	Temperate	51.5167	9.56667	1090	6.4	NA	NA	NA	3.28	0.17	3.6	-0.0833333	36	Forest
209	37	Long-term reduction in nitrogen and proton inputs did not affect atmospheric methane uptake and nitrous oxide emission from a german spruce forest soil	Borken et al.	2002	4	Europe	Germany	Temperate	51.5167	9.56667	1090	6.4	NA	NA	NA	3.28	0.17	3.6	0.264026	30.3	Forest
210	37	Long-term reduction in nitrogen and proton inputs did not affect atmospheric methane uptake and nitrous oxide emission from a german spruce forest soil	Borken et al.	2002	4	Europe	Germany	Temperate	51.5167	9.56667	1090	6.4	NA	NA	NA	3.28	0.17	3.6	0.444444	36	Forest
211	38	Effects of nitrogen additions on annual nitrous oxide fluxes from trmperate forest soils in the northeastern United States	Bowden et al.	1991	3	North America	USA	Temperate	42.5	-72.1667	1080	10.1	NA	NA	NA	19.4	0.8	3.5	0.135135	37	Forest
212	38	Effects of nitrogen additions on annual nitrous oxide fluxes from trmperate forest soils in the northeastern United States	Bowden et al.	1991	3	North America	USA	Temperate	42.5	-72.1667	1080	10.1	NA	NA	NA	19.4	0.8	3	0.0416667	120	Forest
213	38	Effects of nitrogen additions on annual nitrous oxide fluxes from trmperate forest soils in the northeastern United States	Bowden et al.	1991	3	North America	USA	Temperate	42.5	-72.1667	1080	10.1	NA	NA	NA	19.4	0.8	3.5	0.06	50	Forest
214	38	Effects of nitrogen additions on annual nitrous oxide fluxes from trmperate forest soils in the northeastern United States	Bowden et al.	1991	3	North America	USA	Temperate	42.5	-72.1667	1080	10.1	NA	NA	NA	19.4	0.8	3	0.0266667	150	Forest
215	38	Effects of nitrogen additions on annual nitrous oxide fluxes from trmperate forest soils in the northeastern United States	Bowden et al.	1991	3	North America	USA	Temperate	42.5	-72.1667	1080	10.1	NA	NA	NA	26.8	1.11	2.9	0.324324	37	Forest
216	38	Effects of nitrogen additions on annual nitrous oxide fluxes from trmperate forest soils in the northeastern United States	Bowden et al.	1991	3	North America	USA	Temperate	42.5	-72.1667	1080	10.1	NA	NA	NA	26.8	1.11	2.8	0.025	120	Forest
217	38	Effects of nitrogen additions on annual nitrous oxide fluxes from trmperate forest soils in the northeastern United States	Bowden et al.	1991	3	North America	USA	Temperate	42.5	-72.1667	1080	10.1	NA	NA	NA	26.8	1.11	2.9	0.38	50	Forest
218	38	Effects of nitrogen additions on annual nitrous oxide fluxes from trmperate forest soils in the northeastern United States	Bowden et al.	1991	3	North America	USA	Temperate	42.5	-72.1667	1080	10.1	NA	NA	NA	26.8	1.11	2.8	0.186667	150	Forest
219	39	Nitrous Oxide Emissions from Turfgrass Receiving Different Irrigation Amounts and Nitrogen Fertilizer Forms	Braun & Bremer	2018	6	North America	USA	Temperate	39.2167	-96.5667	895	13.4	NA	NA	NA	NA	NA	7	0.22449	196	Grassland
220	39	Nitrous Oxide Emissions from Turfgrass Receiving Different Irrigation Amounts and Nitrogen Fertilizer Forms	Braun & Bremer	2018	6	North America	USA	Temperate	39.2167	-96.5667	895	13.4	NA	NA	NA	NA	NA	7	0.795918	196	Grassland
221	40	Effects of rate and depth of fertilizer application on emissions of nitrous oxide from soil fertilized with anhydrous ammonia	Breitenbeck & Bremner	1986	7	North America	USA	Temperate	42.5833	-93.8333	1012	9.8	31	40	29	3.8	NA	6.9	1.62667	75	Cropland
222	40	Effects of rate and depth of fertilizer application on emissions of nitrous oxide from soil fertilized with anhydrous ammonia	Breitenbeck & Bremner	1986	7	North America	USA	Temperate	42.5833	-93.8333	1012	9.8	31	40	29	3.8	NA	6.9	1.42	150	Cropland
223	40	Effects of rate and depth of fertilizer application on emissions of nitrous oxide from soil fertilized with anhydrous ammonia	Breitenbeck & Bremner	1986	7	North America	USA	Temperate	42.5833	-93.8333	1012	9.8	31	40	29	3.8	NA	6.9	1.20889	225	Cropland
224	40	Effects of rate and depth of fertilizer application on emissions of nitrous oxide from soil fertilized with anhydrous ammonia	Breitenbeck & Bremner	1986	7	North America	USA	Temperate	42.5833	-93.8333	1012	9.8	31	40	29	3.8	NA	6.9	1.1	300	Cropland
225	40	Effects of rate and depth of fertilizer application on emissions of nitrous oxide from soil fertilized with anhydrous ammonia	Breitenbeck & Bremner	1986	7	North America	USA	Temperate	42.5833	-93.8333	1012	9.8	31	40	29	3.8	NA	6.9	1.016	375	Cropland
226	40	Effects of rate and depth of fertilizer application on emissions of nitrous oxide from soil fertilized with anhydrous ammonia	Breitenbeck & Bremner	1986	7	North America	USA	Temperate	42.5833	-93.8333	1012	9.8	31	40	29	3.8	NA	6.9	0.908889	450	Cropland
227	40	Effects of rate and depth of fertilizer application on emissions of nitrous oxide from soil fertilized with anhydrous ammonia	Breitenbeck & Bremner	1986	6	North America	USA	Temperate	42.5833	-93.8333	1012	9.8	31	40	29	3.8	NA	6.9	1.5	112	Cropland
228	40	Effects of rate and depth of fertilizer application on emissions of nitrous oxide from soil fertilized with anhydrous ammonia	Breitenbeck & Bremner	1986	6	North America	USA	Temperate	42.5833	-93.8333	1012	9.8	31	40	29	3.8	NA	6.9	1.21333	225	Cropland
229	40	Effects of rate and depth of fertilizer application on emissions of nitrous oxide from soil fertilized with anhydrous ammonia	Breitenbeck & Bremner	1986	6	North America	USA	Temperate	42.5833	-93.8333	1012	9.8	31	40	29	3.8	NA	6.9	1.24107	112	Cropland
230	40	Effects of rate and depth of fertilizer application on emissions of nitrous oxide from soil fertilized with anhydrous ammonia	Breitenbeck & Bremner	1986	6	North America	USA	Temperate	42.5833	-93.8333	1012	9.8	31	40	29	3.8	NA	6.9	1.12889	225	Cropland
231	40	Effects of rate and depth of fertilizer application on emissions of nitrous oxide from soil fertilized with anhydrous ammonia	Breitenbeck & Bremner	1986	6	North America	USA	Temperate	42.5833	-93.8333	1012	9.8	31	40	29	3.8	NA	6.9	0.723214	112	Cropland
232	40	Effects of rate and depth of fertilizer application on emissions of nitrous oxide from soil fertilized with anhydrous ammonia	Breitenbeck & Bremner	1986	6	North America	USA	Temperate	42.5833	-93.8333	1012	9.8	31	40	29	3.8	NA	6.9	0.937778	225	Cropland
233	41	Effects of various nitrogen fertilizers on emission of nitrous oxide from soils	Breitenbeck & Bremner	1986	6	North America	USA	Temperate	42.5833	-93.8333	1012	9.8	32	40	28	2.7	NA	6.9	0.922222	180	Cropland
234	41	Effects of various nitrogen fertilizers on emission of nitrous oxide from soils	Breitenbeck & Bremner	1986	6	North America	USA	Temperate	42.5833	-93.8333	1012	9.8	32	40	28	2.7	NA	6.9	0.0611111	180	Cropland
235	41	Effects of various nitrogen fertilizers on emission of nitrous oxide from soils	Breitenbeck & Bremner	1986	6	North America	USA	Temperate	42.5833	-93.8333	1012	9.8	32	40	28	2.7	NA	6.9	0.0722222	180	Cropland
236	41	Effects of various nitrogen fertilizers on emission of nitrous oxide from soils	Breitenbeck & Bremner	1986	6	North America	USA	Temperate	42.5833	-93.8333	1012	9.8	40	34	22	2.5	NA	7.7	2.08333	180	Cropland
237	41	Effects of various nitrogen fertilizers on emission of nitrous oxide from soils	Breitenbeck & Bremner	1986	6	North America	USA	Temperate	42.5833	-93.8333	1012	9.8	40	34	22	2.5	NA	7.7	0.116667	180	Cropland
238	41	Effects of various nitrogen fertilizers on emission of nitrous oxide from soils	Breitenbeck & Bremner	1986	6	North America	USA	Temperate	42.5833	-93.8333	1012	9.8	40	34	22	2.5	NA	7.7	0.0666667	180	Cropland
239	41	Effects of various nitrogen fertilizers on emission of nitrous oxide from soils	Breitenbeck & Bremner	1986	6	North America	USA	Temperate	42.5833	-93.8333	1012	9.8	15	47	38	4.6	NA	7.9	0.855556	180	Cropland
240	41	Effects of various nitrogen fertilizers on emission of nitrous oxide from soils	Breitenbeck & Bremner	1986	6	North America	USA	Temperate	42.5833	-93.8333	1012	9.8	15	47	38	4.6	NA	7.9	0.0388889	180	Cropland
241	41	Effects of various nitrogen fertilizers on emission of nitrous oxide from soils	Breitenbeck & Bremner	1986	6	North America	USA	Temperate	42.5833	-93.8333	1012	9.8	15	47	38	4.6	NA	7.9	0.0333333	180	Cropland
242	41	Effects of various nitrogen fertilizers on emission of nitrous oxide from soils	Breitenbeck & Bremner	1986	6	North America	USA	Temperate	42.5833	-93.8333	1012	9.8	15	47	38	4.6	NA	7.9	0.11	180	Cropland
243	42	Effects of different nitrogen fertilizers on emission of nitrous oxide from soil	Breitenbeck et al.	1980	12	North America	USA	Temperate	42.5833	-93.8333	1012	9.8	32	36	32	4.9	NA	8.2	0.1384	125	Cropland
244	42	Effects of different nitrogen fertilizers on emission of nitrous oxide from soil	Breitenbeck et al.	1980	12	North America	USA	Temperate	42.5833	-93.8333	1012	9.8	32	36	32	4.9	NA	8.2	0.1148	250	Cropland
245	42	Effects of different nitrogen fertilizers on emission of nitrous oxide from soil	Breitenbeck et al.	1980	12	North America	USA	Temperate	42.5833	-93.8333	1012	9.8	32	36	32	4.9	NA	8.2	0.0416	125	Cropland
246	42	Effects of different nitrogen fertilizers on emission of nitrous oxide from soil	Breitenbeck et al.	1980	12	North America	USA	Temperate	42.5833	-93.8333	1012	9.8	32	36	32	4.9	NA	8.2	0.0112	250	Cropland
247	42	Effects of different nitrogen fertilizers on emission of nitrous oxide from soil	Breitenbeck et al.	1980	12	North America	USA	Temperate	42.5833	-93.8333	1012	9.8	32	36	32	4.9	NA	8.2	0.1816	125	Cropland
248	42	Effects of different nitrogen fertilizers on emission of nitrous oxide from soil	Breitenbeck et al.	1980	12	North America	USA	Temperate	42.5833	-93.8333	1012	9.8	32	36	32	4.9	NA	8.2	0.1132	250	Cropland
249	43	Effect of nitrapyrin emission of nitrous oxide from soil fertilized with anhydrous ammonia oder Effect of anhydrous ammonia fertilization on emission of nitrous oxide from soils	Bremner et al.	1981	12	North America	USA	Temperate	42.5833	-93.8333	1012	9.8	31	40	29	3.7	NA	6.8	1.66667	180	Cropland
250	43	Effect of nitrapyrin emission of nitrous oxide from soil fertilized with anhydrous ammonia oder Effect of anhydrous ammonia fertilization on emission of nitrous oxide from soils	Bremner et al.	1981	12	North America	USA	Temperate	42.5833	-93.8333	1012	9.8	31	40	29	3.7	NA	6.8	0.522222	180	Cropland
251	44	Effect of anhydrous ammonia fertilization on emission of nitrous oxide from soils	Bremner et al.	1981	6	North America	USA	Temperate	42.5833	-93.8333	1012	9.8	32	40	28	2.7	NA	6.9	6.84	250	Cropland
252	44	Effect of anhydrous ammonia fertilization on emission of nitrous oxide from soils	Bremner et al.	1981	6	North America	USA	Temperate	42.5833	-93.8333	1012	9.8	40	38	22	2.5	NA	7.7	4.04	250	Cropland
253	44	Effect of anhydrous ammonia fertilization on emission of nitrous oxide from soils	Bremner et al.	1981	6	North America	USA	Temperate	42.5833	-93.8333	1012	9.8	15	47	38	4.6	NA	7.9	5.32	250	Cropland
254	45	Nitrous oxide emissions in irrigated corn as affected by nitrification inhibitors	Bronson et al.	1992	4	North America	USA	Temperate	39	-106	516	8.7	NA	NA	NA	1.218	NA	7.2	1.48853	218	Cropland
255	45	Nitrous oxide emissions in irrigated corn as affected by nitrification inhibitors	Bronson et al.	1992	4	North America	USA	Temperate	39	-106	516	8.7	NA	NA	NA	1.218	NA	7.2	0.707339	218	Cropland
256	46	Effects of liming and nitrogen fertilization on emissions of CO2 and N2O from a temperate forest	Brumme & Beese	1992	3	Europe	Germany	Temperate	51.5167	9.56667	1090	6.4	NA	NA	NA	4.1	0.25625	3.6	1.54762	140	Forest
257	47	Soil-atmosphere exchange of N2O and NO in near-natural savanna and agricultural land in Burkina Faso (W. Africa)	Brummer et al.	2008	3	Africa	Burkina Faso	Tropical	11.15	-3.08333	926	29.5	42.3	35.4	22.3	0.86	0.07	6.6	0.228571	52.5	Cropland
258	47	Soil-atmosphere exchange of N2O and NO in near-natural savanna and agricultural land in Burkina Faso (W. Africa)	Brummer et al.	2008	3	Africa	Burkina Faso	Tropical	11.15	-3.08333	926	29.5	42.3	35.4	22.3	0.86	0.07	6.6	0.308571	140	Cropland
259	48	Nitrous oxide emissions from a light-textured arable soil of North-Western Russia: effects of crops, fertilizers, manures and climate parameters	Buchkina et al.	2010	4	Europe	Russia	Temperate	59.5667	30.1333	1109	5.4	NA	NA	7.5	1.7	NA	6.4	0.415385	65	Cropland
260	48	Nitrous oxide emissions from a light-textured arable soil of North-Western Russia: effects of crops, fertilizers, manures and climate parameters	Buchkina et al.	2010	4	Europe	Russia	Temperate	59.5667	30.1333	1109	5.4	NA	NA	7.5	1.7	NA	6.4	0.445455	110	Cropland
261	48	Nitrous oxide emissions from a light-textured arable soil of North-Western Russia: effects of crops, fertilizers, manures and climate parameters	Buchkina et al.	2010	4	Europe	Russia	Temperate	59.5667	30.1333	1109	5.4	NA	NA	7.5	1.7	NA	6.4	0.192073	656	Cropland
262	48	Nitrous oxide emissions from a light-textured arable soil of North-Western Russia: effects of crops, fertilizers, manures and climate parameters	Buchkina et al.	2010	4	Europe	Russia	Temperate	59.5667	30.1333	1109	5.4	NA	NA	7.5	1.7	NA	6.4	0.445122	328	Cropland
263	49	N2O emission from a loamy sand Spodosol as related to soil fertility and N-fertilizer application for barley and cabbage	Buchkina et al.	2012	4	Europe	Russia	Temperate	59.5667	30.1333	1109	5.4	NA	NA	7.5	1.7	NA	6.4	0.593333	60	Cropland
264	49	N2O emission from a loamy sand Spodosol as related to soil fertility and N-fertilizer application for barley and cabbage	Buchkina et al.	2012	4	Europe	Russia	Temperate	59.5667	30.1333	1109	5.4	NA	NA	7.5	1.7	NA	6.4	0.147143	70	Cropland
265	49	N2O emission from a loamy sand Spodosol as related to soil fertility and N-fertilizer application for barley and cabbage	Buchkina et al.	2012	4	Europe	Russia	Temperate	59.5667	30.1333	1109	5.4	NA	NA	7.5	2.14	NA	6.9	0.221818	110	Cropland
266	49	N2O emission from a loamy sand Spodosol as related to soil fertility and N-fertilizer application for barley and cabbage	Buchkina et al.	2012	4	Europe	Russia	Temperate	59.5667	30.1333	1109	5.4	NA	NA	7.5	2.14	NA	6.9	0.0918182	110	Cropland
267	50	Effect of split application of fertilizer nitrogen on N2O emissions from potatoes.	Burton et al.	2008	4	North America	Canada	Temperate	45.9167	-66.6	1222	8.6	47.4	41.5	11.1	1.63	0.113	6.2	0.395	200	Cropland
268	50	Effect of split application of fertilizer nitrogen on N2O emissions from potatoes.	Burton et al.	2008	4	North America	Canada	Temperate	45.9167	-66.6	1222	8.6	47.4	41.5	11.1	1.63	0.113	6.2	0.2	200	Cropland
269	50	Effect of split application of fertilizer nitrogen on N2O emissions from potatoes.	Burton et al.	2008	4	North America	Canada	Temperate	45.9167	-66.6	1222	8.6	47.4	41.5	11.1	1.63	0.113	6.2	0.065	200	Cropland
270	50	Effect of split application of fertilizer nitrogen on N2O emissions from potatoes.	Burton et al.	2008	4	North America	Canada	Temperate	45.9167	-66.6	1222	8.6	47.4	41.5	11.1	1.63	0.113	6.2	0.065	200	Cropland
271	50	Effect of split application of fertilizer nitrogen on N2O emissions from potatoes.	Burton et al.	2008	4	North America	Canada	Temperate	45.9167	-66.6	1222	8.6	60.1	30.3	9.5	2.09	0.174	6.5	1.225	200	Cropland
272	50	Effect of split application of fertilizer nitrogen on N2O emissions from potatoes.	Burton et al.	2008	4	North America	Canada	Temperate	45.9167	-66.6	1222	8.6	60.1	30.3	9.5	2.09	0.174	6.5	0.755	200	Cropland
273	50	Effect of split application of fertilizer nitrogen on N2O emissions from potatoes.	Burton et al.	2008	4	North America	Canada	Temperate	45.9167	-66.6	1222	8.6	60.1	30.3	9.5	2.09	0.174	6.5	0.35	200	Cropland
274	50	Effect of split application of fertilizer nitrogen on N2O emissions from potatoes.	Burton et al.	2008	4	North America	Canada	Temperate	45.9167	-66.6	1222	8.6	60.1	30.3	9.5	2.09	0.174	6.5	0.16	200	Cropland
275	51	Methane and nitrous oxide emissions from rice paddy fields as affected by nitrogen fertilisers and water management	Cai et al.	1997	3	Asia	China	Subtropical	32.0333	118.85	1256	16.1	33.7	39.1	27.2	1.073	0.116	8	0.037632	100	Cropland
276	51	Methane and nitrous oxide emissions from rice paddy fields as affected by nitrogen fertilisers and water management	Cai et al.	1997	3	Asia	China	Subtropical	32.0333	118.85	1256	16.1	33.7	39.1	27.2	1.073	0.116	8	0.281344	300	Cropland
277	51	Methane and nitrous oxide emissions from rice paddy fields as affected by nitrogen fertilisers and water management	Cai et al.	1997	3	Asia	China	Subtropical	32.0333	118.85	1256	16.1	33.7	39.1	27.2	1.073	0.116	8	0.032256	100	Cropland
278	51	Methane and nitrous oxide emissions from rice paddy fields as affected by nitrogen fertilisers and water management	Cai et al.	1997	3	Asia	China	Subtropical	32.0333	118.85	1256	16.1	33.7	39.1	27.2	1.073	0.116	8	0.160384	300	Cropland
279	52	Spatial variation of nitrous oxide emission between interrow soil and interrow plus row soil in a long-term maize cultivated sandy loam soil	Cai et al.	2012	4	Asia	China	Temperate	35	114.4	615	13.9	53	32	15	0.47	0.041	8.5	0.76	150	Cropland
280	52	Spatial variation of nitrous oxide emission between interrow soil and interrow plus row soil in a long-term maize cultivated sandy loam soil	Cai et al.	2012	4	Asia	China	Temperate	35	114.4	615	13.9	53	32	15	0.56	0.07	8.3	0.56	150	Cropland
281	52	Spatial variation of nitrous oxide emission between interrow soil and interrow plus row soil in a long-term maize cultivated sandy loam soil	Cai et al.	2012	4	Asia	China	Temperate	35	114.4	615	13.9	53	32	15	0.56	0.07	8.3	0.56	150	Cropland
282	52	Spatial variation of nitrous oxide emission between interrow soil and interrow plus row soil in a long-term maize cultivated sandy loam soil	Cai et al.	2012	4	Asia	China	Temperate	35	114.4	615	13.9	53	32	15	0.56	0.07	8.2	0.506667	150	Cropland
283	52	Spatial variation of nitrous oxide emission between interrow soil and interrow plus row soil in a long-term maize cultivated sandy loam soil	Cai et al.	2012	4	Asia	China	Temperate	35	114.4	615	13.9	53	32	15	0.47	0.041	8.5	0.286667	150	Cropland
284	52	Spatial variation of nitrous oxide emission between interrow soil and interrow plus row soil in a long-term maize cultivated sandy loam soil	Cai et al.	2012	4	Asia	China	Temperate	35	114.4	615	13.9	53	32	15	0.56	0.07	8.3	0.273333	150	Cropland
285	52	Spatial variation of nitrous oxide emission between interrow soil and interrow plus row soil in a long-term maize cultivated sandy loam soil	Cai et al.	2012	4	Asia	China	Temperate	35	114.4	615	13.9	53	32	15	0.56	0.07	8.3	0.16	150	Cropland
286	52	Spatial variation of nitrous oxide emission between interrow soil and interrow plus row soil in a long-term maize cultivated sandy loam soil	Cai et al.	2012	4	Asia	China	Temperate	35	114.4	615	13.9	53	32	15	0.56	0.07	8.2	0.273333	150	Cropland
287	53	Nitrous oxide emissions from Chinese maizeewheat rotation systems: A 3-year field measurement	Cai et al.	2013	3	Asia	China	Temperate	35	114.4	615	13.9	53	32	15	0.54	0.06	8.4	0.76	150	Cropland
288	53	Nitrous oxide emissions from Chinese maizeewheat rotation systems: A 3-year field measurement	Cai et al.	2013	3	Asia	China	Temperate	35	114.4	615	13.9	53	32	15	0.638	0.071	8.4	0.7	150	Cropland
289	53	Nitrous oxide emissions from Chinese maizeewheat rotation systems: A 3-year field measurement	Cai et al.	2013	3	Asia	China	Temperate	35	114.4	615	13.9	53	32	15	0.804	0.0902	8.3	1.04	150	Cropland
290	53	Nitrous oxide emissions from Chinese maizeewheat rotation systems: A 3-year field measurement	Cai et al.	2013	3	Asia	China	Temperate	35	114.4	615	13.9	53	32	15	0.54	0.06	8.4	1.00667	150	Cropland
291	53	Nitrous oxide emissions from Chinese maizeewheat rotation systems: A 3-year field measurement	Cai et al.	2013	3	Asia	China	Temperate	35	114.4	615	13.9	53	32	15	0.638	0.071	8.4	0.606667	150	Cropland
292	53	Nitrous oxide emissions from Chinese maizeewheat rotation systems: A 3-year field measurement	Cai et al.	2013	3	Asia	China	Temperate	35	114.4	615	13.9	53	32	15	0.804	0.0902	8.3	0.726667	150	Cropland
293	53	Nitrous oxide emissions from Chinese maizeewheat rotation systems: A 3-year field measurement	Cai et al.	2013	3	Asia	China	Temperate	35	114.4	615	13.9	53	32	15	0.54	0.06	8.4	1.4	150	Cropland
294	53	Nitrous oxide emissions from Chinese maizeewheat rotation systems: A 3-year field measurement	Cai et al.	2013	3	Asia	China	Temperate	35	114.4	615	13.9	53	32	15	0.638	0.071	8.4	0.6	150	Cropland
295	53	Nitrous oxide emissions from Chinese maizeewheat rotation systems: A 3-year field measurement	Cai et al.	2013	3	Asia	China	Temperate	35	114.4	615	13.9	53	32	15	0.804	0.0902	8.3	1.10667	150	Cropland
296	53	Nitrous oxide emissions from Chinese maizeewheat rotation systems: A 3-year field measurement	Cai et al.	2013	3	Asia	China	Temperate	35	114.4	615	13.9	53	32	15	0.54	0.06	8.4	0.5	150	Cropland
297	53	Nitrous oxide emissions from Chinese maizeewheat rotation systems: A 3-year field measurement	Cai et al.	2013	3	Asia	China	Temperate	35	114.4	615	13.9	53	32	15	0.638	0.071	8.4	0.133333	150	Cropland
298	53	Nitrous oxide emissions from Chinese maizeewheat rotation systems: A 3-year field measurement	Cai et al.	2013	3	Asia	China	Temperate	35	114.4	615	13.9	53	32	15	0.804	0.0902	8.3	0.18	150	Cropland
299	53	Nitrous oxide emissions from Chinese maizeewheat rotation systems: A 3-year field measurement	Cai et al.	2013	3	Asia	China	Temperate	35	114.4	615	13.9	53	32	15	0.54	0.06	8.4	0.893333	150	Cropland
300	53	Nitrous oxide emissions from Chinese maizeewheat rotation systems: A 3-year field measurement	Cai et al.	2013	3	Asia	China	Temperate	35	114.4	615	13.9	53	32	15	0.638	0.071	8.4	0.406667	150	Cropland
301	53	Nitrous oxide emissions from Chinese maizeewheat rotation systems: A 3-year field measurement	Cai et al.	2013	3	Asia	China	Temperate	35	114.4	615	13.9	53	32	15	0.804	0.0902	8.3	0.42	150	Cropland
302	53	Nitrous oxide emissions from Chinese maizeewheat rotation systems: A 3-year field measurement	Cai et al.	2013	3	Asia	China	Temperate	35	114.4	615	13.9	53	32	15	0.54	0.06	8.4	0.366667	150	Cropland
303	53	Nitrous oxide emissions from Chinese maizeewheat rotation systems: A 3-year field measurement	Cai et al.	2013	3	Asia	China	Temperate	35	114.4	615	13.9	53	32	15	0.638	0.071	8.4	0.173333	150	Cropland
304	53	Nitrous oxide emissions from Chinese maizeewheat rotation systems: A 3-year field measurement	Cai et al.	2013	3	Asia	China	Temperate	35	114.4	615	13.9	53	32	15	0.804	0.0902	8.3	0.193333	150	Cropland
305	54	The impact of excretal returns from yak and Tibetan sheep dung on nitrous oxide emissions in an alpine steppe on the Qinghai-Tibetan Plateau	Cai et al.	2014	3	East Asia	China	Subtropical	30.95	88.7	300	0	91	7	2	0.88	0.1	8.7	0.00604396	182	Grassland
306	54	The impact of excretal returns from yak and Tibetan sheep dung on nitrous oxide emissions in an alpine steppe on the Qinghai-Tibetan Plateau	Cai et al.	2014	3	East Asia	China	Subtropical	30.95	88.7	300	0	91	7	2	0.88	0.1	8.7	0.020339	472	Grassland
307	55	Effect of soil tillage and N fertilization on N2O mitigation in maize in the Brazilian Cerrado	Campanha et al	2019	3	South America	Brazil	Tropical	-19.4833	-44.1667	1363	20.9	NA	NA	55	2.8594	NA	6.2	1.77432	257	Cropland
308	55	Effect of soil tillage and N fertilization on N2O mitigation in maize in the Brazilian Cerrado	Campanha et al	2019	3	South America	Brazil	Tropical	-19.4833	-44.1667	1363	20.9	NA	NA	55	2.7318	NA	6.2	1.45914	257	Cropland
309	56	Quantifying annual N2O emission fluxes from grazed grassland under a range of inorganic fertiliser nitrogen inputs	Cardenas et al.	2010	10	Europe	UK	Temperate	50.46	-3.54	1038	9.5	15.7	45.9	38.4	6.7	0.65	5.8	2.832	75	Grassland
310	56	Quantifying annual N2O emission fluxes from grazed grassland under a range of inorganic fertiliser nitrogen inputs	Cardenas et al.	2010	10	Europe	UK	Temperate	50.46	-3.54	1038	9.5	15.7	45.9	38.4	6.7	0.65	5.8	3.75943	175	Grassland
311	56	Quantifying annual N2O emission fluxes from grazed grassland under a range of inorganic fertiliser nitrogen inputs	Cardenas et al.	2010	10	Europe	UK	Temperate	50.46	-3.54	1038	9.5	15.7	45.9	38.4	6.7	0.65	5.8	6.38571	350	Grassland
312	56	Quantifying annual N2O emission fluxes from grazed grassland under a range of inorganic fertiliser nitrogen inputs	Cardenas et al.	2010	10	Europe	UK	Temperate	50.46	-3.54	1180	9.5	15.7	45.9	38.4	5.5	0.59	5.8	4.63067	75	Grassland
313	56	Quantifying annual N2O emission fluxes from grazed grassland under a range of inorganic fertiliser nitrogen inputs	Cardenas et al.	2010	10	Europe	UK	Temperate	50.46	-3.54	1180	9.5	15.7	45.9	38.4	5.5	0.59	5.8	3.88343	175	Grassland
314	56	Quantifying annual N2O emission fluxes from grazed grassland under a range of inorganic fertiliser nitrogen inputs	Cardenas et al.	2010	10	Europe	UK	Temperate	50.46	-3.54	1180	9.5	15.7	45.9	38.4	5.5	0.59	5.8	7.94677	350	Grassland
315	56	Quantifying annual N2O emission fluxes from grazed grassland under a range of inorganic fertiliser nitrogen inputs	Cardenas et al.	2010	10	Europe	UK	Temperate	52.26	-4.01	1163	9.2	69	20	11	NA	NA	6.4	2.75867	75	Grassland
316	56	Quantifying annual N2O emission fluxes from grazed grassland under a range of inorganic fertiliser nitrogen inputs	Cardenas et al.	2010	10	Europe	UK	Temperate	52.26	-4.01	1163	9.2	69	20	11	NA	NA	6.4	7.71314	175	Grassland
317	56	Quantifying annual N2O emission fluxes from grazed grassland under a range of inorganic fertiliser nitrogen inputs	Cardenas et al.	2010	10	Europe	UK	Temperate	52.26	-4.01	1163	9.2	69	20	11	NA	NA	6.4	10.0157	350	Grassland
318	56	Quantifying annual N2O emission fluxes from grazed grassland under a range of inorganic fertiliser nitrogen inputs	Cardenas et al.	2010	10	Europe	UK	Temperate	52.26	-4.01	1274	9.2	69	20	11	NA	NA	6.4	1.33867	75	Grassland
319	56	Quantifying annual N2O emission fluxes from grazed grassland under a range of inorganic fertiliser nitrogen inputs	Cardenas et al.	2010	10	Europe	UK	Temperate	52.26	-4.01	1274	9.2	69	20	11	NA	NA	6.4	3.41371	175	Grassland
320	56	Quantifying annual N2O emission fluxes from grazed grassland under a range of inorganic fertiliser nitrogen inputs	Cardenas et al.	2010	10	Europe	UK	Temperate	52.26	-4.01	1274	9.2	69	20	11	NA	NA	6.4	10.0323	350	Grassland
321	56	Quantifying annual N2O emission fluxes from grazed grassland under a range of inorganic fertiliser nitrogen inputs	Cardenas et al.	2010	10	Europe	UK	Temperate	54.06	-0.4	877	9.8	14	63	23	4.2	0.5	7.4	0.436	75	Grassland
322	56	Quantifying annual N2O emission fluxes from grazed grassland under a range of inorganic fertiliser nitrogen inputs	Cardenas et al.	2010	10	Europe	UK	Temperate	54.06	-0.4	877	9.8	14	63	23	4.2	0.5	7.4	0.839429	175	Grassland
323	56	Quantifying annual N2O emission fluxes from grazed grassland under a range of inorganic fertiliser nitrogen inputs	Cardenas et al.	2010	10	Europe	UK	Temperate	54.06	-0.4	877	9.8	14	63	23	4.2	0.5	7.4	2.15257	350	Grassland
324	56	Quantifying annual N2O emission fluxes from grazed grassland under a range of inorganic fertiliser nitrogen inputs	Cardenas et al.	2010	10	Europe	UK	Temperate	54.06	-0.4	836	9.8	14	63	23	4.5	0.5	6.7	-0.586667	75	Grassland
325	56	Quantifying annual N2O emission fluxes from grazed grassland under a range of inorganic fertiliser nitrogen inputs	Cardenas et al.	2010	10	Europe	UK	Temperate	54.06	-0.4	836	9.8	14	63	23	4.5	0.5	6.7	0.775429	175	Grassland
326	56	Quantifying annual N2O emission fluxes from grazed grassland under a range of inorganic fertiliser nitrogen inputs	Cardenas et al.	2010	10	Europe	UK	Temperate	54.06	-0.4	836	9.8	14	63	23	4.5	0.5	6.7	3.372	350	Grassland
327	57	Nitrogen use efficiency and nitrous oxide emissions from five UK fertilised grasslands	Cardenas et al. / Bell et al. 2012	2019	3	Europe	UK	Temperate	55.0333	-3.58333	1140	9.1	NA	NA	15	3.5	0.3	5.6	1.05	80	Grassland
328	57	Nitrogen use efficiency and nitrous oxide emissions from five UK fertilised grasslands	Cardenas et al. / Bell et al. 2012	2019	3	Europe	UK	Temperate	55.0333	-3.58333	1140	9.1	NA	NA	15	3.5	0.3	5.6	1.13125	160	Grassland
329	57	Nitrogen use efficiency and nitrous oxide emissions from five UK fertilised grasslands	Cardenas et al. / Bell et al. 2012	2019	3	Europe	UK	Temperate	55.0333	-3.58333	1140	9.1	NA	NA	15	3.5	0.3	5.6	1.225	240	Grassland
330	57	Nitrogen use efficiency and nitrous oxide emissions from five UK fertilised grasslands	Cardenas et al. / Bell et al. 2012	2019	3	Europe	UK	Temperate	55.0333	-3.58333	1140	9.1	NA	NA	15	3.5	0.3	5.6	1.34062	320	Grassland
331	57	Nitrogen use efficiency and nitrous oxide emissions from five UK fertilised grasslands	Cardenas et al. / Bell et al. 2012	2019	3	Europe	UK	Temperate	55.0333	-3.58333	1140	9.1	NA	NA	15	3.5	0.3	5.6	1.7425	400	Grassland
332	57	Nitrogen use efficiency and nitrous oxide emissions from five UK fertilised grasslands	Cardenas et al. / Bell et al. 2012	2019	3	Europe	UK	Temperate	55.0333	-3.58333	1140	9.1	NA	NA	15	3.5	0.3	5.6	0.90625	320	Grassland
333	57	Nitrogen use efficiency and nitrous oxide emissions from five UK fertilised grasslands	Cardenas et al. / Bell et al. 2012	2019	3	Europe	UK	Temperate	55.0333	-3.58333	1140	9.1	NA	NA	15	3.5	0.3	5.6	1.6125	320	Grassland
334	57	Nitrogen use efficiency and nitrous oxide emissions from five UK fertilised grasslands	Cardenas et al.	2019	3	Europe	UK	Temperate	52.3167	-2.26667	771	10.1	NA	NA	56.5	4.7	0.6	7.6	1.175	80	Grassland
335	57	Nitrogen use efficiency and nitrous oxide emissions from five UK fertilised grasslands	Cardenas et al.	2019	3	Europe	UK	Temperate	52.3167	-2.26667	771	10.1	NA	NA	56.5	4.7	0.6	7.6	1.0375	160	Grassland
336	57	Nitrogen use efficiency and nitrous oxide emissions from five UK fertilised grasslands	Cardenas et al.	2019	3	Europe	UK	Temperate	52.3167	-2.26667	771	10.1	NA	NA	56.5	4.7	0.6	7.6	0.7375	240	Grassland
337	57	Nitrogen use efficiency and nitrous oxide emissions from five UK fertilised grasslands	Cardenas et al.	2019	3	Europe	UK	Temperate	52.3167	-2.26667	771	10.1	NA	NA	56.5	4.7	0.6	7.6	0.871875	320	Grassland
338	57	Nitrogen use efficiency and nitrous oxide emissions from five UK fertilised grasslands	Cardenas et al.	2019	3	Europe	UK	Temperate	52.3167	-2.26667	771	10.1	NA	NA	56.5	4.7	0.6	7.6	0.855	400	Grassland
339	57	Nitrogen use efficiency and nitrous oxide emissions from five UK fertilised grasslands	Cardenas et al.	2019	3	Europe	UK	Temperate	52.3167	-2.26667	771	10.1	NA	NA	56.5	4.7	0.6	7.6	0.240625	320	Grassland
340	57	Nitrogen use efficiency and nitrous oxide emissions from five UK fertilised grasslands	Cardenas et al.	2019	3	Europe	UK	Temperate	52.3167	-2.26667	771	10.1	NA	NA	56.5	4.7	0.6	7.6	0.715625	320	Grassland
341	57	Nitrogen use efficiency and nitrous oxide emissions from five UK fertilised grasslands	Cardenas et al.	2019	3	Europe	UK	Temperate	50.7667	-3.9	1170	9.9	NA	NA	41.3	4.5	0.6	5.5	2.0375	80	Grassland
342	57	Nitrogen use efficiency and nitrous oxide emissions from five UK fertilised grasslands	Cardenas et al.	2019	3	Europe	UK	Temperate	50.7667	-3.9	1170	9.9	NA	NA	41.3	4.5	0.6	5.5	1.29375	160	Grassland
343	57	Nitrogen use efficiency and nitrous oxide emissions from five UK fertilised grasslands	Cardenas et al.	2019	3	Europe	UK	Temperate	50.7667	-3.9	1170	9.9	NA	NA	41.3	4.5	0.6	5.5	1.35833	240	Grassland
344	57	Nitrogen use efficiency and nitrous oxide emissions from five UK fertilised grasslands	Cardenas et al.	2019	3	Europe	UK	Temperate	50.7667	-3.9	1170	9.9	NA	NA	41.3	4.5	0.6	5.5	2.85938	320	Grassland
345	57	Nitrogen use efficiency and nitrous oxide emissions from five UK fertilised grasslands	Cardenas et al.	2019	3	Europe	UK	Temperate	50.7667	-3.9	1170	9.9	NA	NA	41.3	4.5	0.6	5.5	2.8675	400	Grassland
346	57	Nitrogen use efficiency and nitrous oxide emissions from five UK fertilised grasslands	Cardenas et al.	2019	3	Europe	UK	Temperate	50.7667	-3.9	1170	9.9	NA	NA	41.3	4.5	0.6	5.5	0.625	320	Grassland
347	57	Nitrogen use efficiency and nitrous oxide emissions from five UK fertilised grasslands	Cardenas et al.	2019	3	Europe	UK	Temperate	50.7667	-3.9	1170	9.9	NA	NA	41.3	4.5	0.6	5.5	2.46875	320	Grassland
348	57	Nitrogen use efficiency and nitrous oxide emissions from five UK fertilised grasslands	Cardenas et al.	2019	3	Europe	Ireland	Temperate	54.7667	-6.13333	953	9.8	NA	NA	25.7	9	0.6	6.5	0.675	80	Grassland
349	57	Nitrogen use efficiency and nitrous oxide emissions from five UK fertilised grasslands	Cardenas et al.	2019	3	Europe	Ireland	Temperate	54.7667	-6.13333	953	9.8	NA	NA	25.7	9	0.6	6.5	0.5875	160	Grassland
350	57	Nitrogen use efficiency and nitrous oxide emissions from five UK fertilised grasslands	Cardenas et al.	2019	3	Europe	Ireland	Temperate	54.7667	-6.13333	953	9.8	NA	NA	25.7	9	0.6	6.5	0.641667	240	Grassland
351	57	Nitrogen use efficiency and nitrous oxide emissions from five UK fertilised grasslands	Cardenas et al.	2019	3	Europe	Ireland	Temperate	54.7667	-6.13333	953	9.8	NA	NA	25.7	9	0.6	6.5	0.44375	320	Grassland
352	57	Nitrogen use efficiency and nitrous oxide emissions from five UK fertilised grasslands	Cardenas et al.	2019	3	Europe	Ireland	Temperate	54.7667	-6.13333	953	9.8	NA	NA	25.7	9	0.6	6.5	0.6525	400	Grassland
353	57	Nitrogen use efficiency and nitrous oxide emissions from five UK fertilised grasslands	Cardenas et al.	2019	3	Europe	Ireland	Temperate	54.7667	-6.13333	953	9.8	NA	NA	25.7	9	0.6	6.5	0.30625	320	Grassland
354	57	Nitrogen use efficiency and nitrous oxide emissions from five UK fertilised grasslands	Cardenas et al.	2019	3	Europe	Ireland	Temperate	54.7667	-6.13333	953	9.8	NA	NA	25.7	9	0.6	6.5	0.440625	320	Grassland
355	57	Nitrogen use efficiency and nitrous oxide emissions from five UK fertilised grasslands	Cardenas et al.	2019	3	Europe	UK	Temperate	52.36	-3.8	1915	9.9	NA	NA	31	4.7	0.5	5.5	0.7125	80	Grassland
356	57	Nitrogen use efficiency and nitrous oxide emissions from five UK fertilised grasslands	Cardenas et al.	2019	3	Europe	UK	Temperate	52.36	-3.8	1915	9.9	NA	NA	31	4.7	0.5	5.5	0.61875	160	Grassland
357	57	Nitrogen use efficiency and nitrous oxide emissions from five UK fertilised grasslands	Cardenas et al.	2019	3	Europe	UK	Temperate	52.36	-3.8	1915	9.9	NA	NA	31	4.7	0.5	5.5	0.579167	240	Grassland
358	57	Nitrogen use efficiency and nitrous oxide emissions from five UK fertilised grasslands	Cardenas et al.	2019	3	Europe	UK	Temperate	52.36	-3.8	1915	9.9	NA	NA	31	4.7	0.5	5.5	0.775	320	Grassland
359	57	Nitrogen use efficiency and nitrous oxide emissions from five UK fertilised grasslands	Cardenas et al.	2019	3	Europe	UK	Temperate	52.36	-3.8	1915	9.9	NA	NA	31	4.7	0.5	5.5	0.695	400	Grassland
360	57	Nitrogen use efficiency and nitrous oxide emissions from five UK fertilised grasslands	Cardenas et al.	2019	3	Europe	UK	Temperate	52.36	-3.8	1915	9.9	NA	NA	31	4.7	0.5	5.5	0.525	320	Grassland
361	57	Nitrogen use efficiency and nitrous oxide emissions from five UK fertilised grasslands	Cardenas et al.	2019	3	Europe	UK	Temperate	52.36	-3.8	1915	9.9	NA	NA	31	4.7	0.5	5.5	0.84375	320	Grassland
362	58	Seasonal effects on ammonia, nitrous oxide, and methane emissions for beef cattle excreta and urea fertilizer applied to a tropical pasture	Cardoso et al.	2019	5	South America	Brazil	Tropical	-21.25	-48.3	1424	22.3	NA	NA	42	2	0.16	5.3	1.2	80	Grassland
363	58	Seasonal effects on ammonia, nitrous oxide, and methane emissions for beef cattle excreta and urea fertilizer applied to a tropical pasture	Cardoso et al.	2019	5	South America	Brazil	Tropical	-21.25	-48.3	1424	22.3	NA	NA	42	2	0.16	5.3	0.8	80	Grassland
364	58	Seasonal effects on ammonia, nitrous oxide, and methane emissions for beef cattle excreta and urea fertilizer applied to a tropical pasture	Cardoso et al.	2019	5	South America	Brazil	Tropical	-21.25	-48.3	1424	22.3	NA	NA	42	2	0.16	5.3	1.25	80	Grassland
365	58	Seasonal effects on ammonia, nitrous oxide, and methane emissions for beef cattle excreta and urea fertilizer applied to a tropical pasture	Cardoso et al.	2019	5	South America	Brazil	Tropical	-21.25	-48.3	1424	22.3	NA	NA	42	2	0.16	5.3	0.16	80	Grassland
366	59	Infield greenhouse gas emissions from sugarcane soils in Brazil: effects from synthetic and organic fertilizer application and crop trash accumulation	Carmo et al.	2013	4	South America	Brazil	Tropical	-22.25	-48.5667	1390	21	67	22	11	NA	NA	5.3	1.11	60	Cropland
367	59	Infield greenhouse gas emissions from sugarcane soils in Brazil: effects from synthetic and organic fertilizer application and crop trash accumulation	Carmo et al.	2013	4	South America	Brazil	Tropical	-22.25	-48.5667	1390	21	67	22	11	NA	NA	5.3	1.1	122	Cropland
368	59	Infield greenhouse gas emissions from sugarcane soils in Brazil: effects from synthetic and organic fertilizer application and crop trash accumulation	Carmo et al.	2013	4	South America	Brazil	Tropical	-22.25	-48.5667	1390	21	67	22	11	NA	NA	5.3	2.65	87	Cropland
369	59	Infield greenhouse gas emissions from sugarcane soils in Brazil: effects from synthetic and organic fertilizer application and crop trash accumulation	Carmo et al.	2013	4	South America	Brazil	Tropical	-22.25	-48.5667	1390	21	67	22	11	NA	NA	5.3	1.56	149	Cropland
370	59	Infield greenhouse gas emissions from sugarcane soils in Brazil: effects from synthetic and organic fertilizer application and crop trash accumulation	Carmo et al.	2013	4	South America	Brazil	Tropical	-22.6833	-47.55	1390	21	62	9	29	NA	NA	5.3	0.59	142	Cropland
371	59	Infield greenhouse gas emissions from sugarcane soils in Brazil: effects from synthetic and organic fertilizer application and crop trash accumulation	Carmo et al.	2013	4	South America	Brazil	Tropical	-22.6833	-47.55	1390	21	62	9	29	NA	NA	5.3	1.19	142	Cropland
372	59	Infield greenhouse gas emissions from sugarcane soils in Brazil: effects from synthetic and organic fertilizer application and crop trash accumulation	Carmo et al.	2013	4	South America	Brazil	Tropical	-22.6833	-47.55	1390	21	62	9	29	NA	NA	5.3	1.89	142	Cropland
373	59	Infield greenhouse gas emissions from sugarcane soils in Brazil: effects from synthetic and organic fertilizer application and crop trash accumulation	Carmo et al.	2013	4	South America	Brazil	Tropical	-22.6833	-47.55	1390	21	62	9	29	NA	NA	5.3	3.03	142	Cropland
374	59	Infield greenhouse gas emissions from sugarcane soils in Brazil: effects from synthetic and organic fertilizer application and crop trash accumulation	Carmo et al.	2013	4	South America	Brazil	Tropical	-22.6833	-47.55	1390	21	62	9	29	NA	NA	5.3	0.68	120	Cropland
375	59	Infield greenhouse gas emissions from sugarcane soils in Brazil: effects from synthetic and organic fertilizer application and crop trash accumulation	Carmo et al.	2013	4	South America	Brazil	Tropical	-22.6833	-47.55	1390	21	62	9	29	NA	NA	5.3	0.96	120	Cropland
376	59	Infield greenhouse gas emissions from sugarcane soils in Brazil: effects from synthetic and organic fertilizer application and crop trash accumulation	Carmo et al.	2013	4	South America	Brazil	Tropical	-22.6833	-47.55	1390	21	62	9	29	NA	NA	5.3	0.76	120	Cropland
377	59	Infield greenhouse gas emissions from sugarcane soils in Brazil: effects from synthetic and organic fertilizer application and crop trash accumulation	Carmo et al.	2013	4	South America	Brazil	Tropical	-22.6833	-47.55	1390	21	62	9	29	NA	NA	5.3	2.03	120	Cropland
378	60	Assessing the benefits and wider costs of different N fertilisers for grassland agriculture	Carswell et al.	2019	4	Europe	UK	Temperate	53.2333	-4.01667	1250	10.1	NA	NA	NA	3.28	0.283	6.5	0.0288889	90	Grassland
379	60	Assessing the benefits and wider costs of different N fertilisers for grassland agriculture	Carswell et al.	2019	4	Europe	UK	Temperate	53.2333	-4.01667	1250	10.1	NA	NA	NA	3.28	0.283	6.5	0.0488889	90	Grassland
380	60	Assessing the benefits and wider costs of different N fertilisers for grassland agriculture	Carswell et al.	2019	3	Europe	UK	Temperate	53.2333	-4.01667	1250	10.1	NA	NA	NA	3.15	0.283	6.5	0.0866667	90	Grassland
381	60	Assessing the benefits and wider costs of different N fertilisers for grassland agriculture	Carswell et al.	2019	3	Europe	UK	Temperate	53.2333	-4.01667	1250	10.1	NA	NA	NA	3.15	0.283	6.5	0.153333	90	Grassland
382	60	Assessing the benefits and wider costs of different N fertilisers for grassland agriculture	Carswell et al.	2019	3	Europe	UK	Temperate	53.2333	-4.01667	1250	10.1	NA	NA	NA	3.28	0.283	6.5	0.213333	60	Grassland
383	60	Assessing the benefits and wider costs of different N fertilisers for grassland agriculture	Carswell et al.	2019	3	Europe	UK	Temperate	53.2333	-4.01667	1250	10.1	NA	NA	NA	3.28	0.283	6.5	0.446667	60	Grassland
384	60	Assessing the benefits and wider costs of different N fertilisers for grassland agriculture	Carswell et al.	2019	4	Europe	UK	Temperate	50.7667	-3.91667	1107	9.9	NA	NA	41.3	3.15	0.352	5.8	1.12111	90	Grassland
385	60	Assessing the benefits and wider costs of different N fertilisers for grassland agriculture	Carswell et al.	2019	4	Europe	UK	Temperate	50.7667	-3.91667	1107	9.9	NA	NA	41.3	3.15	0.352	5.8	-0.0766667	90	Grassland
386	60	Assessing the benefits and wider costs of different N fertilisers for grassland agriculture	Carswell et al.	2019	4	Europe	UK	Temperate	50.7667	-3.91667	1107	9.9	NA	NA	41.3	3.15	0.352	5.8	0.26	90	Grassland
387	60	Assessing the benefits and wider costs of different N fertilisers for grassland agriculture	Carswell et al.	2019	4	Europe	UK	Temperate	50.7667	-3.91667	1107	9.9	NA	NA	41.3	3.15	0.352	5.8	0.0922222	90	Grassland
388	60	Assessing the benefits and wider costs of different N fertilisers for grassland agriculture	Carswell et al.	2019	4	Europe	UK	Temperate	50.7667	-3.91667	1107	9.9	NA	NA	41.3	3.15	0.352	5.8	0.0866667	60	Grassland
389	60	Assessing the benefits and wider costs of different N fertilisers for grassland agriculture	Carswell et al.	2019	4	Europe	UK	Temperate	50.7667	-3.91667	1107	9.9	NA	NA	41.3	3.15	0.352	5.8	0.0166667	60	Grassland
390	61	Consequences of field N2O emissions for the environmental sustainability of plant-based biofuels produced within an organic farming system	Carter et al.	2012	4	Europe	Denmark	Temperate	55.6667	12.3	550	8	61	25	12	1.3	0.12	7.4	0.0877193	171	Cropland
391	61	Consequences of field N2O emissions for the environmental sustainability of plant-based biofuels produced within an organic farming system	Carter et al.	2012	4	Europe	Denmark	Temperate	55.6667	12.3	550	8	61	25	12	1.3	0.12	7.4	0.165289	121	Cropland
392	61	Consequences of field N2O emissions for the environmental sustainability of plant-based biofuels produced within an organic farming system	Carter et al.	2012	4	Europe	Denmark	Temperate	55.6667	12.3	550	8	61	25	12	1.3	0.12	7.4	3.24242	165	Cropland
393	61	Consequences of field N2O emissions for the environmental sustainability of plant-based biofuels produced within an organic farming system	Carter et al.	2012	4	Europe	Denmark	Temperate	55.6667	12.3	550	8	61	25	12	1.3	0.12	7.4	3.17045	264	Cropland
394	61	Consequences of field N2O emissions for the environmental sustainability of plant-based biofuels produced within an organic farming system	Carter et al.	2012	4	Europe	Denmark	Temperate	55.6667	12.3	550	8	61	25	12	1.3	0.12	7.4	0.54	239	Cropland
395	61	Consequences of field N2O emissions for the environmental sustainability of plant-based biofuels produced within an organic farming system	Carter et al.	2012	3	Europe	Denmark	Temperate	55.6667	12.3	550	8	61	25	12	1.3	0.12	7.4	3.2514	179	Cropland
396	61	Consequences of field N2O emissions for the environmental sustainability of plant-based biofuels produced within an organic farming system	Carter et al.	2012	3	Europe	Denmark	Temperate	55.6667	12.3	550	8	61	25	12	1.3	0.12	7.4	2.8254	126	Cropland
397	61	Consequences of field N2O emissions for the environmental sustainability of plant-based biofuels produced within an organic farming system	Carter et al.	2012	3	Europe	Denmark	Temperate	55.6667	12.3	550	8	61	25	12	1.3	0.12	7.4	0.79	238	Cropland
398	62	Nitrous Oxide and Methane Emissions following Application of Animal Manures to Grassland	Chadwick	2000	3	Europe	UK	Temperate	50.75	-3.83333	1035	4.5	55	29	16	1.7	0.113333	6.9	0.24	300	Grassland
399	62	Nitrous Oxide and Methane Emissions following Application of Animal Manures to Grassland	Chadwick	2000	3	Europe	UK	Temperate	50.75	-3.83333	1035	4.5	55	29	16	1.7	0.113333	6.9	0.371429	35	Grassland
400	62	Nitrous Oxide and Methane Emissions following Application of Animal Manures to Grassland	Chadwick	2000	3	Europe	UK	Temperate	50.75	-3.83333	1035	4.5	55	29	16	1.7	0.113333	6.9	0.0548387	310	Grassland
401	62	Nitrous Oxide and Methane Emissions following Application of Animal Manures to Grassland	Chadwick	2000	3	Europe	UK	Temperate	50.75	-3.83333	1035	4.5	55	29	16	1.7	0.113333	6.9	0.2	315	Grassland
402	62	Nitrous Oxide and Methane Emissions following Application of Animal Manures to Grassland	Chadwick	2000	3	Europe	UK	Temperate	50.75	-3.83333	1035	4.5	55	29	16	1.7	0.113333	6.9	0.0634921	315	Grassland
403	63	Short-term C and N dynamics in a soil amended with pig slurry and barley straw: a field experiment	Chantigny et al.	2001	4	North America	Canada	Temperate	46.8	-71.3833	1213	4	54.2	36	9.8	3	0.2	5.8	0.160839	143	Grassland
404	63	Short-term C and N dynamics in a soil amended with pig slurry and barley straw: a field experiment	Chantigny et al.	2001	4	North America	Canada	Temperate	46.8	-71.3833	1213	4	54.2	36	9.8	3	0.2	5.8	0.0674157	178	Grassland
405	63	Short-term C and N dynamics in a soil amended with pig slurry and barley straw: a field experiment	Chantigny et al.	2001	4	North America	Canada	Temperate	46.8	-71.3833	1213	4	54.2	36	9.8	3	0.2	5.8	0	35	Grassland
406	64	Gaseous Nitrogen Emissions and Forage Nitrogen Uptake on Soils Fertilized with Raw and Treated Swine Manure	Chantigny et al.	2007	4	North America	Canada	Temperate	46.8	-71.3833	1100	4	35.5	41.8	22.7	1.8	0.14	6.1	0.615714	140	Grassland
407	64	Gaseous Nitrogen Emissions and Forage Nitrogen Uptake on Soils Fertilized with Raw and Treated Swine Manure	Chantigny et al.	2007	4	North America	Canada	Temperate	46.8	-71.3833	1100	4	35.5	41.8	22.7	1.8	0.14	6.1	0.9181	145.3	Grassland
408	64	Gaseous Nitrogen Emissions and Forage Nitrogen Uptake on Soils Fertilized with Raw and Treated Swine Manure	Chantigny et al.	2007	4	North America	Canada	Temperate	46.8	-71.3833	1100	4	35.5	41.8	22.7	1.8	0.14	6.1	0.633545	141.9	Grassland
409	64	Gaseous Nitrogen Emissions and Forage Nitrogen Uptake on Soils Fertilized with Raw and Treated Swine Manure	Chantigny et al.	2007	4	North America	Canada	Temperate	46.8	-71.3833	1100	4	35.5	41.8	22.7	1.8	0.14	6.1	0.832549	148.7	Grassland
410	64	Gaseous Nitrogen Emissions and Forage Nitrogen Uptake on Soils Fertilized with Raw and Treated Swine Manure	Chantigny et al.	2007	4	North America	Canada	Temperate	46.8	-71.3833	1100	4	35.5	41.8	22.7	1.8	0.14	6.1	0.224564	137.6	Grassland
411	64	Gaseous Nitrogen Emissions and Forage Nitrogen Uptake on Soils Fertilized with Raw and Treated Swine Manure	Chantigny et al.	2007	4	North America	Canada	Temperate	46.8	-71.3833	1100	4	35.5	41.8	22.7	1.8	0.14	6.1	0.900211	142.3	Grassland
412	64	Gaseous Nitrogen Emissions and Forage Nitrogen Uptake on Soils Fertilized with Raw and Treated Swine Manure	Chantigny et al.	2007	4	North America	Canada	Temperate	46.8	-71.3833	1100	4	35.5	41.8	22.7	1.8	0.14	6.1	0.389286	140	Grassland
413	64	Gaseous Nitrogen Emissions and Forage Nitrogen Uptake on Soils Fertilized with Raw and Treated Swine Manure	Chantigny et al.	2007	4	North America	Canada	Temperate	46.8	-71.3833	1100	4	35.5	41.8	22.7	1.8	0.14	6.1	0.684025	142.1	Grassland
414	64	Gaseous Nitrogen Emissions and Forage Nitrogen Uptake on Soils Fertilized with Raw and Treated Swine Manure	Chantigny et al.	2007	4	North America	Canada	Temperate	46.8	-71.3833	1100	4	35.5	41.8	22.7	1.8	0.14	6.1	0.880257	140.3	Grassland
415	64	Gaseous Nitrogen Emissions and Forage Nitrogen Uptake on Soils Fertilized with Raw and Treated Swine Manure	Chantigny et al.	2007	4	North America	Canada	Temperate	46.8	-71.3833	1100	4	35.5	41.8	22.7	1.8	0.14	6.1	1.00071	140.1	Grassland
416	64	Gaseous Nitrogen Emissions and Forage Nitrogen Uptake on Soils Fertilized with Raw and Treated Swine Manure	Chantigny et al.	2007	4	North America	Canada	Temperate	46.8	-71.3833	1100	4	35.5	41.8	22.7	1.8	0.14	6.1	0.284996	139.3	Grassland
417	64	Gaseous Nitrogen Emissions and Forage Nitrogen Uptake on Soils Fertilized with Raw and Treated Swine Manure	Chantigny et al.	2007	4	North America	Canada	Temperate	46.8	-71.3833	1100	4	35.5	41.8	22.7	1.8	0.14	6.1	0.750714	140	Grassland
418	64	Gaseous Nitrogen Emissions and Forage Nitrogen Uptake on Soils Fertilized with Raw and Treated Swine Manure	Chantigny et al.	2007	4	North America	Canada	Temperate	46.8	-71.3833	1100	4	35.5	41.8	22.7	1.8	0.14	6.1	0.687143	140	Grassland
419	64	Gaseous Nitrogen Emissions and Forage Nitrogen Uptake on Soils Fertilized with Raw and Treated Swine Manure	Chantigny et al.	2007	4	North America	Canada	Temperate	46.8	-71.3833	1100	4	35.5	41.8	22.7	1.8	0.14	6.1	1.08467	150	Grassland
420	64	Gaseous Nitrogen Emissions and Forage Nitrogen Uptake on Soils Fertilized with Raw and Treated Swine Manure	Chantigny et al.	2007	4	North America	Canada	Temperate	46.8	-71.3833	1100	4	35.5	41.8	22.7	1.8	0.14	6.1	0.557799	143.6	Grassland
421	64	Gaseous Nitrogen Emissions and Forage Nitrogen Uptake on Soils Fertilized with Raw and Treated Swine Manure	Chantigny et al.	2007	4	North America	Canada	Temperate	46.8	-71.3833	1100	4	35.5	41.8	22.7	1.8	0.14	6.1	1.44142	143.4	Grassland
422	64	Gaseous Nitrogen Emissions and Forage Nitrogen Uptake on Soils Fertilized with Raw and Treated Swine Manure	Chantigny et al.	2007	4	North America	Canada	Temperate	46.8	-71.3833	1100	4	35.5	41.8	22.7	1.8	0.14	6.1	0.296475	144.7	Grassland
423	64	Gaseous Nitrogen Emissions and Forage Nitrogen Uptake on Soils Fertilized with Raw and Treated Swine Manure	Chantigny et al.	2007	4	North America	Canada	Temperate	46.8	-71.3833	1100	4	35.5	41.8	22.7	2.1	0.14	6.1	0.73433	140.4	Grassland
424	64	Gaseous Nitrogen Emissions and Forage Nitrogen Uptake on Soils Fertilized with Raw and Treated Swine Manure	Chantigny et al.	2007	4	North America	Canada	Temperate	46.8	-71.3833	1100	4	72.6	10.3	17.1	2.1	0.14	6.5	0.192857	140	Grassland
425	64	Gaseous Nitrogen Emissions and Forage Nitrogen Uptake on Soils Fertilized with Raw and Treated Swine Manure	Chantigny et al.	2007	4	North America	Canada	Temperate	46.8	-71.3833	1100	4	72.6	10.3	17.1	2.1	0.14	6.5	0.133517	145.3	Grassland
426	64	Gaseous Nitrogen Emissions and Forage Nitrogen Uptake on Soils Fertilized with Raw and Treated Swine Manure	Chantigny et al.	2007	4	North America	Canada	Temperate	46.8	-71.3833	1100	4	72.6	10.3	17.1	2.1	0.14	6.5	0.19098	141.9	Grassland
427	64	Gaseous Nitrogen Emissions and Forage Nitrogen Uptake on Soils Fertilized with Raw and Treated Swine Manure	Chantigny et al.	2007	4	North America	Canada	Temperate	46.8	-71.3833	1100	4	72.6	10.3	17.1	2.1	0.14	6.5	0.135844	148.7	Grassland
428	64	Gaseous Nitrogen Emissions and Forage Nitrogen Uptake on Soils Fertilized with Raw and Treated Swine Manure	Chantigny et al.	2007	4	North America	Canada	Temperate	46.8	-71.3833	1100	4	72.6	10.3	17.1	2.1	0.14	6.5	0.0799419	137.6	Grassland
429	64	Gaseous Nitrogen Emissions and Forage Nitrogen Uptake on Soils Fertilized with Raw and Treated Swine Manure	Chantigny et al.	2007	4	North America	Canada	Temperate	46.8	-71.3833	1100	4	72.6	10.3	17.1	2.1	0.14	6.5	0.128602	142.3	Grassland
430	64	Gaseous Nitrogen Emissions and Forage Nitrogen Uptake on Soils Fertilized with Raw and Treated Swine Manure	Chantigny et al.	2007	4	North America	Canada	Temperate	46.8	-71.3833	1100	4	72.6	10.3	17.1	2.1	0.14	6.5	0.165	140	Grassland
431	64	Gaseous Nitrogen Emissions and Forage Nitrogen Uptake on Soils Fertilized with Raw and Treated Swine Manure	Chantigny et al.	2007	4	North America	Canada	Temperate	46.8	-71.3833	1100	4	72.6	10.3	17.1	2.1	0.14	6.5	0.461647	142.1	Grassland
432	64	Gaseous Nitrogen Emissions and Forage Nitrogen Uptake on Soils Fertilized with Raw and Treated Swine Manure	Chantigny et al.	2007	4	North America	Canada	Temperate	46.8	-71.3833	1100	4	72.6	10.3	17.1	2.1	0.14	6.5	0.513899	140.3	Grassland
433	64	Gaseous Nitrogen Emissions and Forage Nitrogen Uptake on Soils Fertilized with Raw and Treated Swine Manure	Chantigny et al.	2007	4	North America	Canada	Temperate	46.8	-71.3833	1100	4	72.6	10.3	17.1	2.1	0.14	6.5	0.327623	140.1	Grassland
434	64	Gaseous Nitrogen Emissions and Forage Nitrogen Uptake on Soils Fertilized with Raw and Treated Swine Manure	Chantigny et al.	2007	4	North America	Canada	Temperate	46.8	-71.3833	1100	4	72.6	10.3	17.1	2.1	0.14	6.5	0.101938	139.3	Grassland
435	64	Gaseous Nitrogen Emissions and Forage Nitrogen Uptake on Soils Fertilized with Raw and Treated Swine Manure	Chantigny et al.	2007	4	North America	Canada	Temperate	46.8	-71.3833	1100	4	72.6	10.3	17.1	2.1	0.14	6.5	0.272143	140	Grassland
436	64	Gaseous Nitrogen Emissions and Forage Nitrogen Uptake on Soils Fertilized with Raw and Treated Swine Manure	Chantigny et al.	2007	4	North America	Canada	Temperate	46.8	-71.3833	1100	4	72.6	10.3	17.1	2.1	0.14	6.5	0.0378571	140	Grassland
437	64	Gaseous Nitrogen Emissions and Forage Nitrogen Uptake on Soils Fertilized with Raw and Treated Swine Manure	Chantigny et al.	2007	4	North America	Canada	Temperate	46.8	-71.3833	1100	4	72.6	10.3	17.1	2.1	0.14	6.5	0.144	150	Grassland
438	64	Gaseous Nitrogen Emissions and Forage Nitrogen Uptake on Soils Fertilized with Raw and Treated Swine Manure	Chantigny et al.	2007	4	North America	Canada	Temperate	46.8	-71.3833	1100	4	72.6	10.3	17.1	2.1	0.14	6.5	0.102368	143.6	Grassland
439	64	Gaseous Nitrogen Emissions and Forage Nitrogen Uptake on Soils Fertilized with Raw and Treated Swine Manure	Chantigny et al.	2007	4	North America	Canada	Temperate	46.8	-71.3833	1100	4	72.6	10.3	17.1	2.1	0.14	6.5	0.140167	143.4	Grassland
440	64	Gaseous Nitrogen Emissions and Forage Nitrogen Uptake on Soils Fertilized with Raw and Treated Swine Manure	Chantigny et al.	2007	4	North America	Canada	Temperate	46.8	-71.3833	1100	4	72.6	10.3	17.1	2.1	0.14	6.5	0.119558	144.7	Grassland
441	64	Gaseous Nitrogen Emissions and Forage Nitrogen Uptake on Soils Fertilized with Raw and Treated Swine Manure	Chantigny et al.	2007	4	North America	Canada	Temperate	46.8	-71.3833	1100	4	72.6	10.3	17.1	2.1	0.14	6.5	0.037037	140.4	Grassland
442	65	Nitrous Oxide Emissions from Clayey Soils Amended with Paper Sludges and Biosolids of Separated Pig Slurry	Chantigny et al.	2012	4	North America	Canada	Temperate	46.8	-71.3833	1100	4	1.4	33.8	64.8	3.48	NA	6.3	5.46667	150	Cropland
443	65	Nitrous Oxide Emissions from Clayey Soils Amended with Paper Sludges and Biosolids of Separated Pig Slurry	Chantigny et al.	2012	4	North America	Canada	Temperate	46.8	-71.3833	1100	4	1.4	33.8	64.8	3.48	NA	6.3	3.33333	171	Cropland
444	65	Nitrous Oxide Emissions from Clayey Soils Amended with Paper Sludges and Biosolids of Separated Pig Slurry	Chantigny et al.	2012	4	North America	Canada	Temperate	46.8	-71.3833	1100	4	1.4	33.8	64.8	3.48	NA	6.3	1.0274	146	Cropland
445	65	Nitrous Oxide Emissions from Clayey Soils Amended with Paper Sludges and Biosolids of Separated Pig Slurry	Chantigny et al.	2012	4	North America	Canada	Temperate	46.8	-71.3833	1100	4	1.4	33.8	64.8	3.48	NA	6.3	3	130	Cropland
446	65	Nitrous Oxide Emissions from Clayey Soils Amended with Paper Sludges and Biosolids of Separated Pig Slurry	Chantigny et al.	2012	4	North America	Canada	Temperate	46.8	-71.3833	1100	4	1.4	33.8	64.8	3.48	NA	6.3	-0.0917431	109	Cropland
447	65	Nitrous Oxide Emissions from Clayey Soils Amended with Paper Sludges and Biosolids of Separated Pig Slurry	Chantigny et al.	2012	4	North America	Canada	Temperate	46.8	-71.3833	1100	4	1.4	33.8	64.8	3.48	NA	6.3	0	149	Cropland
448	65	Nitrous Oxide Emissions from Clayey Soils Amended with Paper Sludges and Biosolids of Separated Pig Slurry	Chantigny et al.	2012	4	North America	Canada	Temperate	46.8	-71.3833	1100	4	1.4	33.8	64.8	3.48	NA	6.3	0.948905	137	Cropland
449	65	Nitrous Oxide Emissions from Clayey Soils Amended with Paper Sludges and Biosolids of Separated Pig Slurry	Chantigny et al.	2012	4	North America	Canada	Temperate	46.8	-71.3833	1100	4	1.4	33.8	64.8	3.48	NA	6.3	-0.645161	124	Cropland
450	65	Nitrous Oxide Emissions from Clayey Soils Amended with Paper Sludges and Biosolids of Separated Pig Slurry	Chantigny et al.	2012	4	North America	Canada	Temperate	46.8	-71.3833	1100	4	55.5	42.3	2.2	4.08	NA	6.7	3	150	Cropland
451	65	Nitrous Oxide Emissions from Clayey Soils Amended with Paper Sludges and Biosolids of Separated Pig Slurry	Chantigny et al.	2012	4	North America	Canada	Temperate	46.8	-71.3833	1100	4	55.5	42.3	2.2	4.08	NA	6.7	1.65563	151	Cropland
452	65	Nitrous Oxide Emissions from Clayey Soils Amended with Paper Sludges and Biosolids of Separated Pig Slurry	Chantigny et al.	2012	4	North America	Canada	Temperate	46.8	-71.3833	1100	4	55.5	42.3	2.2	4.08	NA	6.7	2.16216	148	Cropland
453	65	Nitrous Oxide Emissions from Clayey Soils Amended with Paper Sludges and Biosolids of Separated Pig Slurry	Chantigny et al.	2012	4	North America	Canada	Temperate	46.8	-71.3833	1100	4	55.5	42.3	2.2	4.08	NA	6.7	1.47059	136	Cropland
454	65	Nitrous Oxide Emissions from Clayey Soils Amended with Paper Sludges and Biosolids of Separated Pig Slurry	Chantigny et al.	2012	4	North America	Canada	Temperate	46.8	-71.3833	1100	4	55.5	42.3	2.2	4.08	NA	6.7	0.529801	151	Cropland
455	65	Nitrous Oxide Emissions from Clayey Soils Amended with Paper Sludges and Biosolids of Separated Pig Slurry	Chantigny et al.	2012	4	North America	Canada	Temperate	46.8	-71.3833	1100	4	55.5	42.3	2.2	4.08	NA	6.7	0.201342	149	Cropland
456	65	Nitrous Oxide Emissions from Clayey Soils Amended with Paper Sludges and Biosolids of Separated Pig Slurry	Chantigny et al.	2012	4	North America	Canada	Temperate	46.8	-71.3833	1100	4	55.5	42.3	2.2	4.08	NA	6.7	0.833333	156	Cropland
457	65	Nitrous Oxide Emissions from Clayey Soils Amended with Paper Sludges and Biosolids of Separated Pig Slurry	Chantigny et al.	2012	4	North America	Canada	Temperate	46.8	-71.3833	1100	4	55.5	42.3	2.2	4.08	NA	6.7	-0.128205	156	Cropland
458	66	Soil Nitrous Oxide Emissions Following Band-Incorporation of Fertilizer Nitrogen_x000D_ and Swine Manure	Chantigny et al.	2010	4	North America	Canada	Temperate	46.0833	-71.0333	1213	4	9.3	39.9	50.8	4.68	0.34	6.5	8.65385	130	Cropland
459	66	Soil Nitrous Oxide Emissions Following Band-Incorporation of Fertilizer Nitrogen_x000D_ and Swine Manure	Chantigny et al.	2010	4	North America	Canada	Temperate	46.0833	-71.0333	1213	4	9.3	39.9	50.8	4.68	0.34	6.5	4.83942	137	Cropland
460	66	Soil Nitrous Oxide Emissions Following Band-Incorporation of Fertilizer Nitrogen_x000D_ and Swine Manure	Chantigny et al.	2010	4	North America	Canada	Temperate	46.0833	-71.0333	1213	4	9.3	39.9	50.8	4.68	0.34	6.5	4.43796	137	Cropland
461	66	Soil Nitrous Oxide Emissions Following Band-Incorporation of Fertilizer Nitrogen_x000D_ and Swine Manure	Chantigny et al.	2010	4	North America	Canada	Temperate	46.0833	-71.0333	1213	4	9.3	39.9	50.8	4.68	0.34	6.5	10.5072	138	Cropland
462	66	Soil Nitrous Oxide Emissions Following Band-Incorporation of Fertilizer Nitrogen_x000D_ and Swine Manure	Chantigny et al.	2010	4	North America	Canada	Temperate	46.0833	-71.0333	1213	4	9.3	39.9	50.8	4.68	0.34	6.5	4.28571	140	Cropland
463	66	Soil Nitrous Oxide Emissions Following Band-Incorporation of Fertilizer Nitrogen_x000D_ and Swine Manure	Chantigny et al.	2010	4	North America	Canada	Temperate	46.0833	-71.0333	1213	4	9.3	39.9	50.8	4.68	0.34	6.5	6.81102	127	Cropland
464	66	Soil Nitrous Oxide Emissions Following Band-Incorporation of Fertilizer Nitrogen_x000D_ and Swine Manure	Chantigny et al.	2010	4	North America	Canada	Temperate	46.0833	-71.0333	1213	4	9.3	39.9	50.8	4.68	0.34	6.5	2.80769	130	Cropland
465	66	Soil Nitrous Oxide Emissions Following Band-Incorporation of Fertilizer Nitrogen_x000D_ and Swine Manure	Chantigny et al.	2010	4	North America	Canada	Temperate	46.0833	-71.0333	1213	4	9.3	39.9	50.8	4.68	0.34	6.5	2.51299	154	Cropland
466	66	Soil Nitrous Oxide Emissions Following Band-Incorporation of Fertilizer Nitrogen_x000D_ and Swine Manure	Chantigny et al.	2010	4	North America	Canada	Temperate	46.0833	-71.0333	1213	4	9.3	39.9	50.8	4.68	0.34	6.5	3.53333	135	Cropland
467	66	Soil Nitrous Oxide Emissions Following Band-Incorporation of Fertilizer Nitrogen_x000D_ and Swine Manure	Chantigny et al.	2010	4	North America	Canada	Temperate	46.0833	-71.0333	1213	4	9.3	39.9	50.8	4.68	0.34	6.5	3.19231	130	Cropland
468	66	Soil Nitrous Oxide Emissions Following Band-Incorporation of Fertilizer Nitrogen_x000D_ and Swine Manure	Chantigny et al.	2010	4	North America	Canada	Temperate	46.0833	-71.0333	1213	4	9.3	39.9	50.8	4.68	0.34	6.5	4.86014	143	Cropland
469	66	Soil Nitrous Oxide Emissions Following Band-Incorporation of Fertilizer Nitrogen_x000D_ and Swine Manure	Chantigny et al.	2010	4	North America	Canada	Temperate	46.0833	-71.0333	1213	4	9.3	39.9	50.8	4.68	0.34	6.5	4.02256	133	Cropland
470	66	Soil Nitrous Oxide Emissions Following Band-Incorporation of Fertilizer Nitrogen_x000D_ and Swine Manure	Chantigny et al.	2010	4	North America	Canada	Temperate	46.0833	-71.0333	1213	4	9.3	39.9	50.8	4.68	0.34	6.5	9.24615	130	Cropland
471	66	Soil Nitrous Oxide Emissions Following Band-Incorporation of Fertilizer Nitrogen_x000D_ and Swine Manure	Chantigny et al.	2010	4	North America	Canada	Temperate	46.0833	-71.0333	1213	4	9.3	39.9	50.8	4.68	0.34	6.5	2.47863	117	Cropland
472	66	Soil Nitrous Oxide Emissions Following Band-Incorporation of Fertilizer Nitrogen_x000D_ and Swine Manure	Chantigny et al.	2010	4	North America	Canada	Temperate	46.0833	-71.0333	1213	4	9.3	39.9	50.8	4.68	0.34	6.5	2.70769	130	Cropland
473	66	Soil Nitrous Oxide Emissions Following Band-Incorporation of Fertilizer Nitrogen_x000D_ and Swine Manure	Chantigny et al.	2010	4	North America	Canada	Temperate	46.0833	-71.0333	1213	4	9.3	39.9	50.8	4.68	0.34	6.5	1.98473	131	Cropland
474	66	Soil Nitrous Oxide Emissions Following Band-Incorporation of Fertilizer Nitrogen_x000D_ and Swine Manure	Chantigny et al.	2010	4	North America	Canada	Temperate	46.0833	-71.0333	1213	4	9.3	39.9	50.8	4.68	0.34	6.5	1.82203	118	Cropland
475	66	Soil Nitrous Oxide Emissions Following Band-Incorporation of Fertilizer Nitrogen_x000D_ and Swine Manure	Chantigny et al.	2010	4	North America	Canada	Temperate	46.0833	-71.0333	1213	4	9.3	39.9	50.8	4.68	0.34	6.5	4.01709	117	Cropland
476	66	Soil Nitrous Oxide Emissions Following Band-Incorporation of Fertilizer Nitrogen_x000D_ and Swine Manure	Chantigny et al.	2010	4	North America	Canada	Temperate	46.0833	-71.0333	1213	4	47	36.7	16.3	2.99	0.21	6	1.15385	130	Cropland
477	66	Soil Nitrous Oxide Emissions Following Band-Incorporation of Fertilizer Nitrogen_x000D_ and Swine Manure	Chantigny et al.	2010	4	North America	Canada	Temperate	46.0833	-71.0333	1213	4	47	36.7	16.3	2.99	0.21	6	0.912409	137	Cropland
478	66	Soil Nitrous Oxide Emissions Following Band-Incorporation of Fertilizer Nitrogen_x000D_ and Swine Manure	Chantigny et al.	2010	4	North America	Canada	Temperate	46.0833	-71.0333	1213	4	47	36.7	16.3	2.99	0.21	6	0.437956	137	Cropland
479	66	Soil Nitrous Oxide Emissions Following Band-Incorporation of Fertilizer Nitrogen_x000D_ and Swine Manure	Chantigny et al.	2010	4	North America	Canada	Temperate	46.0833	-71.0333	1213	4	47	36.7	16.3	2.99	0.21	6	1.61594	138	Cropland
480	66	Soil Nitrous Oxide Emissions Following Band-Incorporation of Fertilizer Nitrogen_x000D_ and Swine Manure	Chantigny et al.	2010	4	North America	Canada	Temperate	46.0833	-71.0333	1213	4	47	36.7	16.3	2.99	0.21	6	0.428571	140	Cropland
481	66	Soil Nitrous Oxide Emissions Following Band-Incorporation of Fertilizer Nitrogen_x000D_ and Swine Manure	Chantigny et al.	2010	4	North America	Canada	Temperate	46.0833	-71.0333	1213	4	47	36.7	16.3	2.99	0.21	6	0.629921	127	Cropland
482	66	Soil Nitrous Oxide Emissions Following Band-Incorporation of Fertilizer Nitrogen_x000D_ and Swine Manure	Chantigny et al.	2010	4	North America	Canada	Temperate	46.0833	-71.0333	1213	4	47	36.7	16.3	2.99	0.21	6	0.130769	130	Cropland
483	66	Soil Nitrous Oxide Emissions Following Band-Incorporation of Fertilizer Nitrogen_x000D_ and Swine Manure	Chantigny et al.	2010	4	North America	Canada	Temperate	46.0833	-71.0333	1213	4	47	36.7	16.3	2.99	0.21	6	1.85065	154	Cropland
484	66	Soil Nitrous Oxide Emissions Following Band-Incorporation of Fertilizer Nitrogen_x000D_ and Swine Manure	Chantigny et al.	2010	4	North America	Canada	Temperate	46.0833	-71.0333	1213	4	47	36.7	16.3	2.99	0.21	6	1.44444	135	Cropland
485	66	Soil Nitrous Oxide Emissions Following Band-Incorporation of Fertilizer Nitrogen_x000D_ and Swine Manure	Chantigny et al.	2010	4	North America	Canada	Temperate	46.0833	-71.0333	1213	4	47	36.7	16.3	2.99	0.21	6	2.01538	130	Cropland
486	66	Soil Nitrous Oxide Emissions Following Band-Incorporation of Fertilizer Nitrogen_x000D_ and Swine Manure	Chantigny et al.	2010	4	North America	Canada	Temperate	46.0833	-71.0333	1213	4	47	36.7	16.3	2.99	0.21	6	2.18182	143	Cropland
487	66	Soil Nitrous Oxide Emissions Following Band-Incorporation of Fertilizer Nitrogen_x000D_ and Swine Manure	Chantigny et al.	2010	4	North America	Canada	Temperate	46.0833	-71.0333	1213	4	47	36.7	16.3	2.99	0.21	6	2.64662	133	Cropland
488	66	Soil Nitrous Oxide Emissions Following Band-Incorporation of Fertilizer Nitrogen_x000D_ and Swine Manure	Chantigny et al.	2010	4	North America	Canada	Temperate	46.0833	-71.0333	1213	4	47	36.7	16.3	2.99	0.21	6	0.0230769	130	Cropland
489	66	Soil Nitrous Oxide Emissions Following Band-Incorporation of Fertilizer Nitrogen_x000D_ and Swine Manure	Chantigny et al.	2010	4	North America	Canada	Temperate	46.0833	-71.0333	1213	4	47	36.7	16.3	2.99	0.21	6	4.57265	117	Cropland
490	66	Soil Nitrous Oxide Emissions Following Band-Incorporation of Fertilizer Nitrogen_x000D_ and Swine Manure	Chantigny et al.	2010	4	North America	Canada	Temperate	46.0833	-71.0333	1213	4	47	36.7	16.3	2.99	0.21	6	3.29231	130	Cropland
491	66	Soil Nitrous Oxide Emissions Following Band-Incorporation of Fertilizer Nitrogen_x000D_ and Swine Manure	Chantigny et al.	2010	4	North America	Canada	Temperate	46.0833	-71.0333	1213	4	47	36.7	16.3	2.99	0.21	6	1.58779	131	Cropland
492	66	Soil Nitrous Oxide Emissions Following Band-Incorporation of Fertilizer Nitrogen_x000D_ and Swine Manure	Chantigny et al.	2010	4	North America	Canada	Temperate	46.0833	-71.0333	1213	4	47	36.7	16.3	2.99	0.21	6	2.37288	118	Cropland
493	66	Soil Nitrous Oxide Emissions Following Band-Incorporation of Fertilizer Nitrogen_x000D_ and Swine Manure	Chantigny et al.	2010	4	North America	Canada	Temperate	46.0833	-71.0333	1213	4	47	36.7	16.3	2.99	0.21	6	0.470085	117	Cropland
494	67	Nitrous oxide emission from upland crops and crop-soil systems in northeastern China	Chen et al.	2002	3	Asia	China	Temperate	41.5333	122.383	680	7.5	NA	NA	22	1.2818	0.08	6.7	0.186047	559	Cropland
495	67	Nitrous oxide emission from upland crops and crop-soil systems in northeastern China	Chen et al.	2002	3	Asia	China	Temperate	41.5333	122.383	680	7.5	NA	NA	22	1.2818	0.08	6.7	1.12	50	Cropland
496	67	Nitrous oxide emission from upland crops and crop-soil systems in northeastern China	Chen et al.	2002	3	Asia	China	Temperate	41.5333	122.383	680	7.5	NA	NA	22	1.2818	0.08	6.7	1.7	100	Cropland
497	67	Nitrous oxide emission from upland crops and crop-soil systems in northeastern China	Chen et al.	2002	3	Asia	China	Temperate	41.5333	122.383	680	7.5	NA	NA	22	1.2818	0.08	6.7	1.82	150	Cropland
498	67	Nitrous oxide emission from upland crops and crop-soil systems in northeastern China	Chen et al.	2002	3	Asia	China	Temperate	41.5333	122.383	680	7.5	NA	NA	22	1.2818	0.08	6.7	1.908	250	Cropland
499	68	Relationship between nitrous oxide emission and winter wheat production	Chen et al.	2008	3	Asia	China	Subtropical	32	118.8	1100	15.6	29.1	16	54.9	0.9686	0.11	6.1	2.97	100	Cropland
500	68	Relationship between nitrous oxide emission and winter wheat production	Chen et al.	2008	3	Asia	China	Subtropical	32	118.8	1100	15.6	29.1	16	54.9	0.9686	0.11	6.1	2.47	200	Cropland
501	68	Relationship between nitrous oxide emission and winter wheat production	Chen et al.	2008	3	Asia	China	Subtropical	32	118.8	1100	15.6	29.1	16	54.9	0.9686	0.11	6.1	1.71333	300	Cropland
502	68	Relationship between nitrous oxide emission and winter wheat production	Chen et al.	2008	3	Asia	China	Subtropical	32	118.8	1100	15.6	29.1	16	54.9	0.9686	0.11	6.1	1.71066	197	Cropland
503	68	Relationship between nitrous oxide emission and winter wheat production	Chen et al.	2008	3	Asia	China	Subtropical	32	118.8	1100	15.6	29.1	16	54.9	0.9686	0.11	6.1	1.95161	248	Cropland
504	68	Relationship between nitrous oxide emission and winter wheat production	Chen et al.	2008	3	Asia	China	Subtropical	32	118.8	1100	15.6	29.1	16	54.9	0.9686	0.11	6.1	1.39	200	Cropland
505	68	Relationship between nitrous oxide emission and winter wheat production	Chen et al.	2008	3	Asia	China	Subtropical	32	118.8	1100	15.6	29.1	16	54.9	0.9686	0.11	6.1	1.295	200	Cropland
506	68	Relationship between nitrous oxide emission and winter wheat production	Chen et al.	2008	3	Asia	China	Subtropical	32	118.8	1100	15.6	29.1	16	54.9	0.9686	0.11	6.1	2.15	180	Cropland
507	68	Relationship between nitrous oxide emission and winter wheat production	Chen et al.	2008	3	Asia	China	Subtropical	32	118.8	1100	15.6	29.1	16	54.9	0.9686	0.11	6.1	2.32778	180	Cropland
508	69	Nitrogen dynamics of anaerobically digested slurry_x000D_ used to fertilize paddy fields	Chen et al.	2013	3	Asia	China	Subtropical	31.3833	121.4	1200	16.4	NA	NA	NA	1.392	0.305	7.8	0.147698	270	Cropland
509	69	Nitrogen dynamics of anaerobically digested slurry_x000D_ used to fertilize paddy fields	Chen et al.	2013	3	Asia	China	Subtropical	31.3833	121.4	1200	16.4	NA	NA	NA	1.392	0.305	7.8	0.261262	270	Cropland
510	70	Nitrous oxide emissions from cultivated black soil: A case study in Northeast China and global estimates using empirical model	Chen et al.	2014	3	Asia	China	Temperate	47.4333	126.633	550	1.5	8	72	20	2.75	0.22	5.9	0.346667	150	Cropland
511	70	Nitrous oxide emissions from cultivated black soil: A case study in Northeast China and global estimates using empirical model	Chen et al.	2014	3	Asia	China	Temperate	47.4333	126.633	550	1.5	8	72	20	2.75	0.22	5.9	0.393333	150	Cropland
512	70	Nitrous oxide emissions from cultivated black soil: A case study in Northeast China and global estimates using empirical model	Chen et al.	2014	3	Asia	China	Temperate	47.4333	126.633	550	1.5	8	72	20	2.75	0.22	5.9	0.873333	150	Cropland
513	70	Nitrous oxide emissions from cultivated black soil: A case study in Northeast China and global estimates using empirical model	Chen et al.	2014	3	Asia	China	Temperate	47.4333	126.633	550	1.5	8	72	20	2.75	0.22	5.9	0.453333	150	Cropland
514	70	Nitrous oxide emissions from cultivated black soil: A case study in Northeast China and global estimates using empirical model	Chen et al.	2014	3	Asia	China	Temperate	47.4333	126.633	550	1.5	8	72	20	2.75	0.22	5.9	0.553333	150	Cropland
515	71	Impact of 13-years of nitrogen addition on nitrous oxide and methane fluxes and ecosystem respiration in a temperate grassland	Chen et al.	2019	4	Asia	China	Temperate	42.0333	116.283	316	3.3	62.8	20.3	16.9	1.23	0.13	4.4	0.191667	120	Grassland
516	71	Impact of 13-years of nitrogen addition on nitrous oxide and methane fluxes and ecosystem respiration in a temperate grassland	Chen et al.	2019	4	Asia	China	Temperate	42.0333	116.283	316	3.3	62.8	20.3	16.9	1.23	0.13	4.2	0.329167	240	Grassland
517	72	Seasonal variations in N2 and N2O emissions from a wheat-maize cropping system	Chen et al.	2019	3	Asia	China	Temperate	37.8833	114.683	539	12.5	NA	NA	NA	1.2702	0.12	7.7	0.45	200	Cropland
518	72	Seasonal variations in N2 and N2O emissions from a wheat-maize cropping system	Chen et al.	2019	3	Asia	China	Temperate	37.8833	114.683	539	12.5	NA	NA	NA	1.1948	0.12	7.7	0.45	400	Cropland
519	72	Seasonal variations in N2 and N2O emissions from a wheat-maize cropping system	Chen et al.	2019	3	Asia	China	Temperate	37.8833	114.683	539	12.5	NA	NA	NA	1.2876	0.13	7.6	0.3	600	Cropland
520	73	Dynamics and underlying mechanisms of N2O and NO emissions in response to a transient land-use conversion of Masson pine forest to tea field	Chen et al.	2019	4	Asia	China	Subtropical	28.5333	119.333	1330	17.5	NA	NA	13.62	0.632	0.036	4.3	2.64167	120	Cropland
521	73	Dynamics and underlying mechanisms of N2O and NO emissions in response to a transient land-use conversion of Masson pine forest to tea field	Chen et al.	2019	4	Asia	China	Subtropical	28.5333	119.333	1330	17.5	NA	NA	19.49	0.627	0.034	4.5	0.491667	120	Cropland
522	73	Dynamics and underlying mechanisms of N2O and NO emissions in response to a transient land-use conversion of Masson pine forest to tea field	Chen et al.	2019	4	Asia	China	Subtropical	28.5333	119.333	1330	17.5	NA	NA	19.87	0.803	0.035	4.6	0.323333	300	Cropland
523	73	Dynamics and underlying mechanisms of N2O and NO emissions in response to a transient land-use conversion of Masson pine forest to tea field	Chen et al.	2019	4	Asia	China	Subtropical	28.5333	119.333	1330	17.5	NA	NA	19.77	0.866	0.037	4.5	0.602222	450	Cropland
524	73	Dynamics and underlying mechanisms of N2O and NO emissions in response to a transient land-use conversion of Masson pine forest to tea field	Chen et al.	2019	4	Asia	China	Subtropical	28.5333	119.333	1330	17.5	NA	NA	19.71	0.884	0.04	4.2	1.05111	450	Cropland
525	74	Yield-scaled N2O emissions as affected by nitrification inhibitor and overdose fertilization under an intensively managed vegetable field: A three-year field study	Chen et al.	2019	3	Asia	China	Subtropical	32.0167	118.867	1107	15.4	5.2	64.7	30.1	1.92	0.14	5.3	2.71206	587	Cropland
526	74	Yield-scaled N2O emissions as affected by nitrification inhibitor and overdose fertilization under an intensively managed vegetable field: A three-year field study	Chen et al.	2019	3	Asia	China	Subtropical	32.0167	118.867	1107	15.4	5.2	64.7	30.1	1.92	0.14	5.1	3.15849	880	Cropland
527	74	Yield-scaled N2O emissions as affected by nitrification inhibitor and overdose fertilization under an intensively managed vegetable field: A three-year field study	Chen et al.	2019	3	Asia	China	Subtropical	32.0167	118.867	1107	15.4	5.2	64.7	30.1	1.92	0.14	4.7	3.55373	1173	Cropland
528	74	Yield-scaled N2O emissions as affected by nitrification inhibitor and overdose fertilization under an intensively managed vegetable field: A three-year field study	Chen et al.	2019	3	Asia	China	Subtropical	32.0167	118.867	1107	15.4	5.2	64.7	30.1	1.92	0.14	4.6	3.15836	1760	Cropland
529	75	N2O and NO emissions from a field of Chinese cabbage as influenced by band application of urea or controlled-release urea fertilizers	Cheng et al. / Akiyama et al. 2006	2002	3	Asia	Japan	Temperate	36.0167	140.117	1282.9	13.8	20	29	51	4.6	0.38	6.5	0.1752	250	Cropland
530	75	N2O and NO emissions from a field of Chinese cabbage as influenced by band application of urea or controlled-release urea fertilizers	Cheng et al. / Akiyama et al. 2006	2002	3	Asia	Japan	Temperate	36.0167	140.117	1282.9	13.8	20	29	51	4.6	0.38	6.5	0.2924	250	Cropland
531	75	N2O and NO emissions from a field of Chinese cabbage as influenced by band application of urea or controlled-release urea fertilizers	Cheng et al. / Akiyama et al. 2006	2002	3	Asia	Japan	Temperate	36.0167	140.117	1282.9	13.8	20	29	51	4.6	0.38	6.5	0.268	200	Cropland
532	75	N2O and NO emissions from a field of Chinese cabbage as influenced by band application of urea or controlled-release urea fertilizers	Cheng et al. / Akiyama et al. 2006	2002	3	Asia	Japan	Temperate	36.0167	140.117	1282.9	13.8	20	29	51	4.6	0.38	6.5	0.1645	200	Cropland
533	75	N2O and NO emissions from a field of Chinese cabbage as influenced by band application of urea or controlled-release urea fertilizers	Cheng et al. / Akiyama et al. 2006	2002	3	Asia	Japan	Temperate	36.0167	140.117	1282.9	13.8	20	29	51	4.6	0.38	6.5	0.1544	250	Cropland
534	76	Effect of biochar on the greenhouse gas emissions from farmland and its physicochemical properties	Cheng et al.	2016	5	East Asia	China	Temperate	41.8	123.4	695	8.6	46	27	27	1.13	0.11	8.2	0.0605866	374	Cropland
535	76	Effect of biochar on the greenhouse gas emissions from farmland and its physicochemical properties	Cheng et al.	2016	5	East Asia	China	Temperate	41.8	123.4	695	8.6	46	27	27	1.13	0.11	8.4	0.0390312	374	Cropland
536	77	CO2, CH4 AND N2O fluxes in an ultisol treated with sewage sludge and cultivated with castor bean	Chiaradia et al.	2009	6	South America	Brazil	Tropical	-22.9167	-47.5667	1355	21.5	NA	NA	NA	na	NA	5.2	1.06425	75	Cropland
537	77	CO2, CH4 AND N2O fluxes in an ultisol treated with sewage sludge and cultivated with castor bean	Chiaradia et al.	2009	6	South America	Brazil	Tropical	-22.9167	-47.5667	1355	21.5	NA	NA	NA	na	NA	5.2	2.21263	37.5	Cropland
538	77	CO2, CH4 AND N2O fluxes in an ultisol treated with sewage sludge and cultivated with castor bean	Chiaradia et al.	2009	6	South America	Brazil	Tropical	-22.9167	-47.5667	1355	21.5	NA	NA	NA	na	NA	5.2	3.44454	75	Cropland
539	77	CO2, CH4 AND N2O fluxes in an ultisol treated with sewage sludge and cultivated with castor bean	Chiaradia et al.	2009	6	South America	Brazil	Tropical	-22.9167	-47.5667	1355	21.5	NA	NA	NA	na	NA	5.2	5.65333	150	Cropland
540	78	Nitrous oxide emission from a soil under permanent grass: seasonal and diurnal fluctuations as influenced by manuring and fertilization	Christensen	1983	1	Europe	Denmark	Temperate	56	10	728	8.9	75	16	9	1.9	NA	6.1	0.855	200	Grassland
541	78	Nitrous oxide emission from a soil under permanent grass: seasonal and diurnal fluctuations as influenced by manuring and fertilization	Christensen	1983	1	Europe	Denmark	Temperate	56	10	728	8.9	75	16	9	1.9	NA	6.1	4.34	200	Grassland
542	79	NO, N2O, CH4,and CO2 fluxes in winter barley field of japanese Andisol as affected by N fertilizer Management	Chu et al.	2007	4	Asia	Japan	Temperate	36.05	140.083	1282.9	13.8	20	29	51	4.6	0.36	6	0.438889	90	Cropland
543	79	NO, N2O, CH4,and CO2 fluxes in winter barley field of japanese Andisol as affected by N fertilizer Management	Chu et al.	2007	4	Asia	Japan	Temperate	36.05	140.083	1282.9	13.8	20	29	51	4.6	0.36	6	0.425556	90	Cropland
544	79	NO, N2O, CH4,and CO2 fluxes in winter barley field of japanese Andisol as affected by N fertilizer Management	Chu et al.	2007	4	Asia	Japan	Temperate	36.05	140.083	1282.9	13.8	20	29	51	4.6	0.36	6	0.275556	90	Cropland
545	80	Nitrous oxide emission during a soybean Glycine max (L.) Merrill culture: Inoculation and nitrogen fertilization effects	Ciampitti et al.	2005	3	South America	Argentina	Subtropical	-34.6	-58.48	1112	17.3	8	58	34	2.15	0.2	6.8	0.0333333	15	Cropland
546	80	Nitrous oxide emission during a soybean Glycine max (L.) Merrill culture: Inoculation and nitrogen fertilization effects	Ciampitti et al.	2005	3	South America	Argentina	Subtropical	-34.6	-58.48	1112	17.3	8	58	34	2.15	0.2	6.8	0.5	30	Cropland
547	80	Nitrous oxide emission during a soybean Glycine max (L.) Merrill culture: Inoculation and nitrogen fertilization effects	Ciampitti et al.	2005	3	South America	Argentina	Subtropical	-34.6	-58.48	1112	17.3	8	58	34	2.15	0.2	6.8	0.866667	15	Cropland
548	80	Nitrous oxide emission during a soybean Glycine max (L.) Merrill culture: Inoculation and nitrogen fertilization effects	Ciampitti et al.	2005	3	South America	Argentina	Subtropical	-34.6	-58.48	1112	17.3	8	58	34	2.15	0.2	6.8	1.00667	30	Cropland
549	80	Nitrous oxide emission during a soybean Glycine max (L.) Merrill culture: Inoculation and nitrogen fertilization effects	Ciampitti et al.	2005	3	South America	Argentina	Subtropical	-34.6	-58.48	1112	17.3	8	58	34	2.15	0.2	6.8	2.72667	15	Cropland
550	80	Nitrous oxide emission during a soybean Glycine max (L.) Merrill culture: Inoculation and nitrogen fertilization effects	Ciampitti et al.	2005	3	South America	Argentina	Subtropical	-34.6	-58.48	1112	17.3	8	58	34	2.15	0.2	6.8	1.98333	30	Cropland
551	81	Nitrous oxide emissionsd from fertilized grassland: a 2 year study of the effects of N fertiliser form and environmental conditions	Clayton et al.	1997	3	Europe	UK	Temperate	55.8833	-3.43333	1040	7.6	34	37	22	3.19	NA	5.5	0.18	360	Grassland
552	81	Nitrous oxide emissionsd from fertilized grassland: a 2 year study of the effects of N fertiliser form and environmental conditions	Clayton et al.	1997	3	Europe	UK	Temperate	55.8833	-3.43333	1040	7.6	34	37	22	3.19	NA	5.5	0.824444	360	Grassland
553	81	Nitrous oxide emissionsd from fertilized grassland: a 2 year study of the effects of N fertiliser form and environmental conditions	Clayton et al.	1997	3	Europe	UK	Temperate	55.8833	-3.43333	1040	7.6	34	37	22	3.19	NA	5.5	0.441111	360	Grassland
554	81	Nitrous oxide emissionsd from fertilized grassland: a 2 year study of the effects of N fertiliser form and environmental conditions	Clayton et al.	1997	3	Europe	UK	Temperate	55.8833	-3.43333	1040	7.6	34	37	22	3.19	NA	5.5	0.405	360	Grassland
555	81	Nitrous oxide emissionsd from fertilized grassland: a 2 year study of the effects of N fertiliser form and environmental conditions	Clayton et al.	1997	3	Europe	UK	Temperate	55.8833	-3.43333	1040	7.6	34	37	22	3.19	NA	5.5	0.159273	275	Grassland
556	81	Nitrous oxide emissionsd from fertilized grassland: a 2 year study of the effects of N fertiliser form and environmental conditions	Clayton et al.	1997	3	Europe	UK	Temperate	55.8833	-3.43333	1040	7.6	34	37	22	3.19	NA	5.5	1.10278	360	Grassland
557	81	Nitrous oxide emissionsd from fertilized grassland: a 2 year study of the effects of N fertiliser form and environmental conditions	Clayton et al.	1997	3	Europe	UK	Temperate	55.8833	-3.43333	1040	7.6	34	37	22	3.19	NA	5.5	1.04167	360	Grassland
558	81	Nitrous oxide emissionsd from fertilized grassland: a 2 year study of the effects of N fertiliser form and environmental conditions	Clayton et al.	1997	3	Europe	UK	Temperate	55.8833	-3.43333	1040	7.6	34	37	22	3.19	NA	5.5	0.283333	360	Grassland
559	81	Nitrous oxide emissionsd from fertilized grassland: a 2 year study of the effects of N fertiliser form and environmental conditions	Clayton et al.	1997	3	Europe	UK	Temperate	55.8833	-3.43333	1040	7.6	34	37	22	3.19	NA	5.5	1.375	360	Grassland
560	81	Nitrous oxide emissionsd from fertilized grassland: a 2 year study of the effects of N fertiliser form and environmental conditions	Clayton et al.	1997	3	Europe	UK	Temperate	55.8833	-3.43333	1040	7.6	34	37	22	3.19	NA	5.5	0.744444	360	Grassland
561	81	Nitrous oxide emissionsd from fertilized grassland: a 2 year study of the effects of N fertiliser form and environmental conditions	Clayton et al.	1997	3	Europe	UK	Temperate	55.8833	-3.43333	1040	7.6	34	37	22	3.19	NA	5.5	2.22909	275	Grassland
562	82	Greenhouse Gas Emissions from an Irrigated Silt Loam Soil Amended with Anaerobically Digested Dairy Manure	Collins et al.	2011	4	North America	USA	Temperate	46.25	-119.733	178	11.2	20.8	67.7	11.5	1	0.06	6.7	0.0542222	225	Cropland
563	82	Greenhouse Gas Emissions from an Irrigated Silt Loam Soil Amended with Anaerobically Digested Dairy Manure	Collins et al.	2011	4	North America	USA	Temperate	46.25	-119.733	178	11.2	20.8	67.7	11.5	1	0.06	6.7	0.0389881	336	Cropland
564	82	Greenhouse Gas Emissions from an Irrigated Silt Loam Soil Amended with Anaerobically Digested Dairy Manure	Collins et al.	2011	4	North America	USA	Temperate	46.25	-119.733	178	11.2	20.8	67.7	11.5	1	0.06	6.7	0.0223214	336	Cropland
565	82	Greenhouse Gas Emissions from an Irrigated Silt Loam Soil Amended with Anaerobically Digested Dairy Manure	Collins et al.	2011	4	North America	USA	Temperate	46.25	-119.733	178	11.2	20.8	67.7	11.5	1	0.06	6.7	0.0702381	336	Cropland
566	82	Greenhouse Gas Emissions from an Irrigated Silt Loam Soil Amended with Anaerobically Digested Dairy Manure	Collins et al.	2011	4	North America	USA	Temperate	46.25	-119.733	178	11.2	20.8	67.7	11.5	1	0.06	6.7	0.122363	237	Cropland
567	82	Greenhouse Gas Emissions from an Irrigated Silt Loam Soil Amended with Anaerobically Digested Dairy Manure	Collins et al.	2011	4	North America	USA	Temperate	46.25	-119.733	178	11.2	20.8	67.7	11.5	1	0.06	6.7	-0.0160714	336	Cropland
568	82	Greenhouse Gas Emissions from an Irrigated Silt Loam Soil Amended with Anaerobically Digested Dairy Manure	Collins et al.	2011	4	North America	USA	Temperate	46.25	-119.733	178	11.2	20.8	67.7	11.5	1	0.06	6.7	0.0657738	336	Cropland
569	82	Greenhouse Gas Emissions from an Irrigated Silt Loam Soil Amended with Anaerobically Digested Dairy Manure	Collins et al.	2011	4	North America	USA	Temperate	46.25	-119.733	178	11.2	20.8	67.7	11.5	1	0.06	6.7	0.0818452	336	Cropland
570	83	Nitrogen-oxide emissions from tropical forest soils exposed to elevated nitrogen input strongly interact with rainfall quantity and seasonality	Corre et al. 2014	2014	4	South America	Panama	Tropical	8.75	-82.25	5461	20.3	43	33	24	5.2	0.34	4.6	1.36	125	Forest
571	83	Nitrogen-oxide emissions from tropical forest soils exposed to elevated nitrogen input strongly interact with rainfall quantity and seasonality	Corre et al. 2014	2014	4	South America	Panama	Tropical	8.75	-82.25	5461	20.3	43	33	24	5.2	0.34	4.6	4.64	125	Forest
572	83	Nitrogen-oxide emissions from tropical forest soils exposed to elevated nitrogen input strongly interact with rainfall quantity and seasonality	Corre et al. 2014	2014	4	South America	Panama	Tropical	9.1	-79.8333	2715	27.2	13	13	74	3.3	0.26	4.8	1.2	125	Forest
573	83	Nitrogen-oxide emissions from tropical forest soils exposed to elevated nitrogen input strongly interact with rainfall quantity and seasonality	Corre et al. 2014	2014	4	South America	Panama	Tropical	9.1	-79.8333	2715	27.2	13	13	74	3.1	0.245	4.8	2	125	Forest
574	84	Application of Bayesian statistics to estimate nitrous oxide emission factors of three nitrogen fertilisers on UK grasslands	Cowan et al	2019	4	Europe	UK	Temperate	55.8667	-3.2	793	9	NA	NA	23	na	NA	6	2.01429	70	Grassland
575	84	Application of Bayesian statistics to estimate nitrous oxide emission factors of three nitrogen fertilisers on UK grasslands	Cowan et al	2019	4	Europe	UK	Temperate	55.8667	-3.2	793	9	NA	NA	23	na	NA	6	0.171429	70	Grassland
576	84	Application of Bayesian statistics to estimate nitrous oxide emission factors of three nitrogen fertilisers on UK grasslands	Cowan et al	2019	4	Europe	UK	Temperate	55.8667	-3.2	793	9	NA	NA	23	na	NA	6	0.371429	70	Grassland
577	84	Application of Bayesian statistics to estimate nitrous oxide emission factors of three nitrogen fertilisers on UK grasslands	Cowan et al	2019	4	Europe	UK	Temperate	55.8667	-3.2	793	9	NA	NA	23	na	NA	6	0.0571429	70	Grassland
578	84	Application of Bayesian statistics to estimate nitrous oxide emission factors of three nitrogen fertilisers on UK grasslands	Cowan et al	2019	4	Europe	UK	Temperate	53.2333	-4.01667	1250	11	NA	NA	NA	2.535	0.295	6.3	0.0555556	90	Grassland
579	84	Application of Bayesian statistics to estimate nitrous oxide emission factors of three nitrogen fertilisers on UK grasslands	Cowan et al	2019	4	Europe	UK	Temperate	53.2333	-4.01667	1250	11	NA	NA	NA	2.535	0.295	6.3	0.111111	90	Grassland
580	84	Application of Bayesian statistics to estimate nitrous oxide emission factors of three nitrogen fertilisers on UK grasslands	Cowan et al	2019	4	Europe	UK	Temperate	53.2333	-4.01667	1250	11	NA	NA	NA	2.535	0.295	6.3	0.2	60	Grassland
581	84	Application of Bayesian statistics to estimate nitrous oxide emission factors of three nitrogen fertilisers on UK grasslands	Cowan et al	2019	4	Europe	UK	Temperate	53.2333	-4.01667	1250	11	NA	NA	NA	2.535	0.295	6.3	0.0555556	90	Grassland
582	84	Application of Bayesian statistics to estimate nitrous oxide emission factors of three nitrogen fertilisers on UK grasslands	Cowan et al	2019	4	Europe	UK	Temperate	53.2333	-4.01667	1250	11	NA	NA	NA	2.535	0.295	6.3	0.266667	90	Grassland
583	84	Application of Bayesian statistics to estimate nitrous oxide emission factors of three nitrogen fertilisers on UK grasslands	Cowan et al	2019	4	Europe	UK	Temperate	53.2333	-4.01667	1250	11	NA	NA	NA	2.535	0.295	6.3	0.45	60	Grassland
584	84	Application of Bayesian statistics to estimate nitrous oxide emission factors of three nitrogen fertilisers on UK grasslands	Cowan et al	2019	4	Europe	UK	Temperate	50.7667	-3.91667	1107	12	NA	NA	NA	3.15	0.352	5.8	0.722222	90	Grassland
585	84	Application of Bayesian statistics to estimate nitrous oxide emission factors of three nitrogen fertilisers on UK grasslands	Cowan et al	2019	4	Europe	UK	Temperate	50.7667	-3.91667	1107	12	NA	NA	NA	3.15	0.352	5.8	0.277778	90	Grassland
586	84	Application of Bayesian statistics to estimate nitrous oxide emission factors of three nitrogen fertilisers on UK grasslands	Cowan et al	2019	4	Europe	UK	Temperate	50.7667	-3.91667	1107	12	NA	NA	NA	3.15	0.352	5.8	0.05	60	Grassland
587	84	Application of Bayesian statistics to estimate nitrous oxide emission factors of three nitrogen fertilisers on UK grasslands	Cowan et al	2019	4	Europe	UK	Temperate	50.7667	-3.91667	1107	12	NA	NA	NA	3.15	0.352	5.8	0.1	90	Grassland
588	84	Application of Bayesian statistics to estimate nitrous oxide emission factors of three nitrogen fertilisers on UK grasslands	Cowan et al	2019	4	Europe	UK	Temperate	50.7667	-3.91667	1107	12	NA	NA	NA	3.15	0.352	5.8	0.1	90	Grassland
589	84	Application of Bayesian statistics to estimate nitrous oxide emission factors of three nitrogen fertilisers on UK grasslands	Cowan et al	2019	4	Europe	UK	Temperate	50.7667	-3.91667	1107	12	NA	NA	NA	3.15	0.352	5.8	0.0666667	60	Grassland
590	84	Application of Bayesian statistics to estimate nitrous oxide emission factors of three nitrogen fertilisers on UK grasslands	Cowan et al	2019	4	Europe	UK	Temperate	55.8667	-3.2	780	10	NA	NA	23	NA	NA	6.1	0.828571	70	Grassland
591	84	Application of Bayesian statistics to estimate nitrous oxide emission factors of three nitrogen fertilisers on UK grasslands	Cowan et al	2019	4	Europe	UK	Temperate	55.8667	-3.2	780	10	NA	NA	23	NA	NA	6.1	-0.114286	70	Grassland
592	84	Application of Bayesian statistics to estimate nitrous oxide emission factors of three nitrogen fertilisers on UK grasslands	Cowan et al	2019	4	Europe	UK	Temperate	55.8667	-3.2	780	10	NA	NA	23	NA	NA	6.1	1.04286	70	Grassland
593	84	Application of Bayesian statistics to estimate nitrous oxide emission factors of three nitrogen fertilisers on UK grasslands	Cowan et al	2019	4	Europe	UK	Temperate	55.8667	-3.2	780	10	NA	NA	23	NA	NA	6.1	-0.0428571	70	Grassland
594	84	Application of Bayesian statistics to estimate nitrous oxide emission factors of three nitrogen fertilisers on UK grasslands	Cowan et al	2019	4	Europe	UK	Temperate	55.8667	-3.2	780	10	NA	NA	23	NA	NA	6.1	0.428571	70	Grassland
595	84	Application of Bayesian statistics to estimate nitrous oxide emission factors of three nitrogen fertilisers on UK grasslands	Cowan et al	2019	4	Europe	UK	Temperate	55.8667	-3.2	780	10	NA	NA	23	NA	NA	6.1	0.214286	70	Grassland
596	85	Nitrogen use efficiency and N2O and NH3 losses attributed to three fertiliser types applied to an intensively managed silage crop	Cowan et al	2019	4	Europe	UK	Temperate	55.8667	-3.2	793	9	NA	NA	NA	NA	NA	6.5	1.91429	70	Cropland
597	85	Nitrogen use efficiency and N2O and NH3 losses attributed to three fertiliser types applied to an intensively managed silage crop	Cowan et al	2019	4	Europe	UK	Temperate	55.8667	-3.2	793	9	NA	NA	NA	NA	NA	6.5	0.385714	70	Cropland
598	85	Nitrogen use efficiency and N2O and NH3 losses attributed to three fertiliser types applied to an intensively managed silage crop	Cowan et al	2019	4	Europe	UK	Temperate	55.8667	-3.2	793	9	NA	NA	NA	NA	NA	6.5	0.371429	70	Cropland
599	85	Nitrogen use efficiency and N2O and NH3 losses attributed to three fertiliser types applied to an intensively managed silage crop	Cowan et al	2019	4	Europe	UK	Temperate	55.8667	-3.2	793	9	NA	NA	NA	NA	NA	6.5	0.157143	70	Cropland
600	85	Nitrogen use efficiency and N2O and NH3 losses attributed to three fertiliser types applied to an intensively managed silage crop	Cowan et al	2019	4	Europe	UK	Temperate	55.8667	-3.2	780	10	NA	NA	NA	NA	NA	6.1	0.671429	70	Cropland
601	85	Nitrogen use efficiency and N2O and NH3 losses attributed to three fertiliser types applied to an intensively managed silage crop	Cowan et al	2019	4	Europe	UK	Temperate	55.8667	-3.2	780	10	NA	NA	NA	NA	NA	6.1	0.1	70	Cropland
602	85	Nitrogen use efficiency and N2O and NH3 losses attributed to three fertiliser types applied to an intensively managed silage crop	Cowan et al	2019	4	Europe	UK	Temperate	55.8667	-3.2	780	10	NA	NA	NA	NA	NA	6.1	-0.0142857	70	Cropland
603	85	Nitrogen use efficiency and N2O and NH3 losses attributed to three fertiliser types applied to an intensively managed silage crop	Cowan et al	2019	4	Europe	UK	Temperate	55.8667	-3.2	780	10	NA	NA	NA	NA	NA	6.1	0.785714	70	Cropland
604	85	Nitrogen use efficiency and N2O and NH3 losses attributed to three fertiliser types applied to an intensively managed silage crop	Cowan et al	2019	4	Europe	UK	Temperate	55.8667	-3.2	780	10	NA	NA	NA	NA	NA	6.1	0.857143	70	Cropland
605	85	Nitrogen use efficiency and N2O and NH3 losses attributed to three fertiliser types applied to an intensively managed silage crop	Cowan et al	2019	4	Europe	UK	Temperate	55.8667	-3.2	780	10	NA	NA	NA	NA	NA	6.1	0.0571429	70	Cropland
606	86	Intensive field measurements of nitrous oxide emissions from a tropical agricultural soil	Crill et al.	2000	2	South America	Costa Rica	Tropical	10.4333	-84	3962	25.8	NA	NA	NA	4.4051	NA	6	1.08197	122	Cropland
607	86	Intensive field measurements of nitrous oxide emissions from a tropical agricultural soil	Crill et al.	2000	2	South America	Costa Rica	Tropical	10.4333	-84	3962	25.8	NA	NA	NA	4.4051	NA	6	0.887218	133	Cropland
608	87	Annual emissions of nitrous oxide and nitric oxide from a wheatemaize cropping system on a silt loam calcareous soil in the North China Plain	Cui et al.	2012	3	Asia	China	Temperate	36.9667	117.983	586	13	17.1	66.1	16.8	1.02834	0.105	8.3	0.777778	270	Cropland
609	87	Annual emissions of nitrous oxide and nitric oxide from a wheatemaize cropping system on a silt loam calcareous soil in the North China Plain	Cui et al.	2012	3	Asia	China	Temperate	36.9667	117.983	586	13	17.1	66.1	16.8	1.02834	0.105	8.3	0.424242	330	Cropland
610	88	Effects of nitrogen application rate and a nitrification inhibitor dicyandiamide on ammonia oxidizers and N2O emissions in a grazed pasture soil	Dai et al.	2013	4	Oceania	New Zealand	Temperate	-43.6333	172.433	635	11.5	NA	NA	NA	4	0.3	5.8	1.08	50	Cropland
611	88	Effects of nitrogen application rate and a nitrification inhibitor dicyandiamide on ammonia oxidizers and N2O emissions in a grazed pasture soil	Dai et al.	2013	4	Oceania	New Zealand	Temperate	-43.6333	172.433	635	11.5	NA	NA	NA	4	0.3	5.8	0.62	100	Cropland
612	88	Effects of nitrogen application rate and a nitrification inhibitor dicyandiamide on ammonia oxidizers and N2O emissions in a grazed pasture soil	Dai et al.	2013	4	Oceania	New Zealand	Temperate	-43.6333	172.433	635	11.5	NA	NA	NA	4	0.3	5.8	1.12	300	Cropland
613	88	Effects of nitrogen application rate and a nitrification inhibitor dicyandiamide on ammonia oxidizers and N2O emissions in a grazed pasture soil	Dai et al.	2013	4	Oceania	New Zealand	Temperate	-43.6333	172.433	635	11.5	NA	NA	NA	4	0.3	5.8	1.095	600	Cropland
614	89	Green waste compost reduces nitrous oxide emissions from feedlot manure applied to soil	Dalal et al.	2010	3	Oceania	Australia	Subtropical	-27.55	152.317	780	20.5	16	29	52	1.78	0.15	7.7	0.708485	150	Cropland
615	89	Green waste compost reduces nitrous oxide emissions from feedlot manure applied to soil	Dalal et al.	2010	3	Oceania	Australia	Subtropical	-27.55	152.317	780	20.5	16	29	52	1.78	0.15	7.7	0.613527	186.7	Cropland
616	89	Green waste compost reduces nitrous oxide emissions from feedlot manure applied to soil	Dalal et al.	2010	3	Oceania	Australia	Subtropical	-27.55	152.317	780	20.5	16	29	52	1.78	0.15	7.7	0.380046	373.4	Cropland
617	89	Green waste compost reduces nitrous oxide emissions from feedlot manure applied to soil	Dalal et al.	2010	3	Oceania	Australia	Subtropical	-27.55	152.317	780	20.5	16	29	52	1.78	0.15	7.7	-0.865963	80.1	Cropland
618	89	Green waste compost reduces nitrous oxide emissions from feedlot manure applied to soil	Dalal et al.	2010	3	Oceania	Australia	Subtropical	-27.55	152.317	780	20.5	16	29	52	1.78	0.15	7.7	0.228976	266.8	Cropland
619	90	Effect of combine application of organic manure and inorganic fertilizer_x000D_ on methane and nitrous oxide emissions from a tropical flooded soil_x000D_ planted to rice	Das & Adhya	2014	3	Asia	India	Tropical	20.4167	85.9167	1686	26.8	52.5	21.6	25.9	0.66	0.08	6.2	0.5	120	Cropland
620	90	Effect of combine application of organic manure and inorganic fertilizer_x000D_ on methane and nitrous oxide emissions from a tropical flooded soil_x000D_ planted to rice	Das & Adhya	2014	3	Asia	India	Tropical	20.4167	85.9167	1686	26.8	52.5	21.6	25.9	0.66	0.08	6.2	0.341667	120	Cropland
621	90	Effect of combine application of organic manure and inorganic fertilizer_x000D_ on methane and nitrous oxide emissions from a tropical flooded soil_x000D_ planted to rice	Das & Adhya	2014	3	Asia	India	Tropical	20.4167	85.9167	1686	26.8	52.5	21.6	25.9	0.66	0.08	6.2	0.425	120	Cropland
622	90	Effect of combine application of organic manure and inorganic fertilizer_x000D_ on methane and nitrous oxide emissions from a tropical flooded soil_x000D_ planted to rice	Das & Adhya	2014	3	Asia	India	Tropical	20.4167	85.9167	1686	26.8	52.5	21.6	25.9	0.66	0.08	6.2	0.525	120	Cropland
623	91	N2O emission in maize-crops fertilized with pig slurry, matured pig manure or ammonium nitrate in Brittany	Dambreville et al.	2008	8	Europe	France	Temperate	48.1167	1.66667	737	11.9	14	70	16	0.92	0.108	6.4	1.06364	110	Cropland
624	91	N2O emission in maize-crops fertilized with pig slurry, matured pig manure or ammonium nitrate in Brittany	Dambreville et al.	2008	8	Europe	France	Temperate	48.1167	1.66667	737	11.9	14	70	16	0.92	0.108	6.4	0.0155556	180	Cropland
625	91	N2O emission in maize-crops fertilized with pig slurry, matured pig manure or ammonium nitrate in Brittany	Dambreville et al.	2008	8	Europe	France	Temperate	48.1167	1.66667	737	11.9	19	67	14	0.94	0.104	5.9	0.292222	180	Cropland
626	91	N2O emission in maize-crops fertilized with pig slurry, matured pig manure or ammonium nitrate in Brittany	Dambreville et al.	2008	8	Europe	France	Temperate	48.1167	1.66667	737	11.9	19	67	14	0.94	0.104	5.9	0.384091	132	Cropland
627	92	Influence of different nitrogen rates and DMPP nitrogen inhibitor on annual N2O emissions from a subtropical wheat-maize cropping system	De Antoni Migliorati et al.	2014	3	Oceania	Australia	Subtropical	-26.9667	152.367	776.2	21.6	33	17	50	1.47	0.092	5.5	-0.3	20	Cropland
628	92	Influence of different nitrogen rates and DMPP nitrogen inhibitor on annual N2O emissions from a subtropical wheat-maize cropping system	De Antoni Migliorati et al.	2014	3	Oceania	Australia	Subtropical	-26.9667	152.367	776.2	21.6	33	17	50	1.47	0.092	5.5	0.1875	80	Cropland
629	92	Influence of different nitrogen rates and DMPP nitrogen inhibitor on annual N2O emissions from a subtropical wheat-maize cropping system	De Antoni Migliorati et al.	2014	3	Oceania	Australia	Subtropical	-26.9667	152.367	776.2	21.6	33	17	50	1.47	0.092	5.5	0.716667	100	Cropland
630	92	Influence of different nitrogen rates and DMPP nitrogen inhibitor on annual N2O emissions from a subtropical wheat-maize cropping system	De Antoni Migliorati et al.	2014	3	Oceania	Australia	Subtropical	-26.9667	152.367	776.2	21.6	33	17	50	1.47	0.092	5.5	1.15833	160	Cropland
631	93	Soil greenhouse gas fluxes from vinasse application in Brazilian sugarcane areas	de Oliveira et al.	2013	5	South America	Brazil	Tropical	-19.2	-47.6167	1419	21.7	NA	NA	56.3	na	NA	5.1	0.695652	46	Cropland
632	93	Soil greenhouse gas fluxes from vinasse application in Brazilian sugarcane areas	de Oliveira et al.	2013	5	South America	Brazil	Tropical	-19.2	-47.6167	1419	21.7	NA	NA	50.7	na	NA	4.7	0.434783	46	Cropland
633	94	Mitigation alternatives to decrease nitrous oxide emissions and urea-nitrogen loss and their effect on methane flux	Delgado and Mosier	1996	4	North America	USA	Temperate	40.57	-105.08	350	8.7	26	27	47	na	0.17	7.6	0.372222	90	Cropland
634	94	Mitigation alternatives to decrease nitrous oxide emissions and urea-nitrogen loss and their effect on methane flux	Delgado and Mosier	1996	4	North America	USA	Temperate	40.57	-105.08	350	8.7	26	27	47	na	0.17	7.6	0.238889	90	Cropland
635	95	Effects of N management on N2O and CH4 fluxes and 15N	Delgado et al.	1996	4	North America	USA	Temperate	41.2	-106.79	350	8.7	NA	NA	NA	2.61	NA	7.3	5.90149	168	Grassland
636	95	Effects of N management on N2O and CH4 fluxes and 15N	Delgado et al.	1996	4	North America	USA	Temperate	41.2	-106.79	350	8.7	NA	NA	NA	2.61	NA	7.3	0.545327	168	Grassland
637	95	Effects of N management on N2O and CH4 fluxes and 15N	Delgado et al.	1996	4	North America	USA	Temperate	41.2	-106.79	350	8.7	NA	NA	NA	2.61	NA	7.3	0.194226	168	Grassland
638	95	Effects of N management on N2O and CH4 fluxes and 15N	Delgado et al.	1996	4	North America	USA	Temperate	41.2	-106.79	350	8.7	NA	NA	NA	2.61	NA	7.3	0.0597619	168	Grassland
639	96	Annual emissions of nitrous oxide and nitric oxide from rice-wheat rotation and vegetable fields: a case study in the Tai-Lake region, China	Deng et al.	2012	6	Asia	China	Subtropical	31.6167	120.467	1080	16	27.9	41.4	31	1.5	0.159	6.8	0.761111	180	Cropland
640	96	Annual emissions of nitrous oxide and nitric oxide from rice-wheat rotation and vegetable fields: a case study in the Tai-Lake region, China	Deng et al.	2012	6	Asia	China	Subtropical	31.6167	120.467	1080	16	27.9	41.4	31	1.5	0.159	6.8	0.416	250	Cropland
641	96	Annual emissions of nitrous oxide and nitric oxide from rice-wheat rotation and vegetable fields: a case study in the Tai-Lake region, China	Deng et al.	2012	3	Asia	China	Subtropical	31.6167	120.467	1080	16	28	41	31	1.2	0.146	6.2	1.86765	68	Cropland
642	96	Annual emissions of nitrous oxide and nitric oxide from rice-wheat rotation and vegetable fields: a case study in the Tai-Lake region, China	Deng et al.	2012	3	Asia	China	Subtropical	31.6167	120.467	1080	16	28	41	31	1.2	0.146	6.2	0.925852	499	Cropland
643	96	Annual emissions of nitrous oxide and nitric oxide from rice-wheat rotation and vegetable fields: a case study in the Tai-Lake region, China	Deng et al.	2012	3	Asia	China	Subtropical	31.6167	120.467	1080	16	28	41	31	1.2	0.146	6.2	14.4265	68	Cropland
644	96	Annual emissions of nitrous oxide and nitric oxide from rice-wheat rotation and vegetable fields: a case study in the Tai-Lake region, China	Deng et al.	2012	3	Asia	China	Subtropical	31.6167	120.467	1080	16	28	41	31	1.2	0.146	6.2	0.543103	232	Cropland
645	96	Annual emissions of nitrous oxide and nitric oxide from rice-wheat rotation and vegetable fields: a case study in the Tai-Lake region, China	Deng et al.	2012	3	Asia	China	Subtropical	31.6167	120.467	1080	16	28	41	31	1.2	0.146	6.2	0.145078	193	Cropland
646	96	Annual emissions of nitrous oxide and nitric oxide from rice-wheat rotation and vegetable fields: a case study in the Tai-Lake region, China	Deng et al.	2012	3	Asia	China	Subtropical	31.6167	120.467	1080	16	28	41	31	1.2	0.146	6.2	0.25431	232	Cropland
647	97	Nitrous Oxide Emission from Organic Fertilizer and Controlled Release Fertilizer in Tea Fields	Deng et al.	2017	6	Asia	Japan	Temperate	36.3333	139.567	814	14.3	NA	NA	NA	11.115	1.075	3.8	-0.0222222	450	Cropland
648	97	Nitrous Oxide Emission from Organic Fertilizer and Controlled Release Fertilizer in Tea Fields	Deng et al.	2017	6	Asia	Japan	Temperate	36.3333	139.567	829	14.3	NA	NA	NA	11.115	1.075	3.8	0.546599	397	Cropland
649	97	Nitrous Oxide Emission from Organic Fertilizer and Controlled Release Fertilizer in Tea Fields	Deng et al.	2017	6	Asia	Japan	Temperate	36.3333	139.567	814	14.3	NA	NA	NA	11.115	1.075	3.6	0.513333	450	Cropland
650	97	Nitrous Oxide Emission from Organic Fertilizer and Controlled Release Fertilizer in Tea Fields	Deng et al.	2017	6	Asia	Japan	Temperate	36.3333	139.567	829	14.3	NA	NA	NA	11.115	1.075	3.6	0.544081	397	Cropland
651	98	Emissions of methane and nitrous oxide from Australian sugarcane soils	Denmead et al.	2010	1	Australia	Queensland	Tropical	-21.2	149.33	1553	22.8	NA	NA	NA	1.7	NA	4.7	2.84921	150	Cropland
652	99	N2O emissions in a long-term soil fertility experiment under maize–wheat cropping system in Northern India	Dhadli et al.	2016	3	Asia	India	Subtropical	30.9	75.7833	805	25.8	88	5	7	0.41	NA	7.4	2.65	120	Cropland
653	99	N2O emissions in a long-term soil fertility experiment under maize–wheat cropping system in Northern India	Dhadli et al.	2016	3	Asia	India	Subtropical	30.9	75.7833	805	25.8	88	5	7	0.41	NA	7	2.01111	180	Cropland
654	99	N2O emissions in a long-term soil fertility experiment under maize–wheat cropping system in Northern India	Dhadli et al.	2016	3	Asia	India	Subtropical	30.9	75.7833	805	25.8	88	5	7	0.331	NA	7.2	2.84167	120	Cropland
655	99	N2O emissions in a long-term soil fertility experiment under maize–wheat cropping system in Northern India	Dhadli et al.	2016	3	Asia	India	Subtropical	30.9	75.7833	805	25.8	88	5	7	0.518	NA	7.2	2.94167	120	Cropland
656	99	N2O emissions in a long-term soil fertility experiment under maize–wheat cropping system in Northern India	Dhadli et al.	2016	3	Asia	India	Subtropical	30.9	75.7833	805	25.8	88	5	7	0.41	NA	7	0.575	120	Cropland
657	99	N2O emissions in a long-term soil fertility experiment under maize–wheat cropping system in Northern India	Dhadli et al.	2016	3	Asia	India	Subtropical	30.9	75.7833	805	25.8	88	5	7	0.41	NA	7.4	0.577778	180	Cropland
658	99	N2O emissions in a long-term soil fertility experiment under maize–wheat cropping system in Northern India	Dhadli et al.	2016	3	Asia	India	Subtropical	30.9	75.7833	805	25.8	88	5	7	0.331	NA	7.2	0.583333	120	Cropland
659	99	N2O emissions in a long-term soil fertility experiment under maize–wheat cropping system in Northern India	Dhadli et al.	2016	3	Asia	India	Subtropical	30.9	75.7833	805	25.8	88	5	7	0.518	NA	7.2	0.825	120	Cropland
660	100	Measurements of N2O emissions from different vegetable fields on the North China Plain	Diao et al.	2013	3	East Asia	China	Temperate	40.09	116.23	507	1.27	NA	NA	21.6	1.24282	0.124	7.8	0.0676101	1272	Cropland
661	100	Measurements of N2O emissions from different vegetable fields on the North China Plain	Diao et al.	2013	3	East Asia	China	Temperate	40.09	116.23	507	1.27	NA	NA	21.6	1.24282	0.124	7.8	0.288314	1494.9	Cropland
662	100	Measurements of N2O emissions from different vegetable fields on the North China Plain	Diao et al.	2013	3	East Asia	China	Temperate	40.09	116.23	507	1.27	NA	NA	21.6	1.24282	0.124	7.8	0.383157	1555.5	Cropland
663	101	Nitrous oxide emissions from an intensively cultivated maize-wheat rotation soil in the North China Plain	Ding et al.	2007	3	Asia	China	Temperate	35	114.4	615	13.9	17	72	11	0.73	0.06	8.7	1.04867	150	Cropland
664	101	Nitrous oxide emissions from an intensively cultivated maize-wheat rotation soil in the North China Plain	Ding et al.	2007	3	Asia	China	Temperate	35	114.4	615	13.9	17	72	11	0.73	0.06	8.7	1.3372	250	Cropland
665	101	Nitrous oxide emissions from an intensively cultivated maize-wheat rotation soil in the North China Plain	Ding et al.	2007	3	Asia	China	Temperate	35	114.4	615	13.9	17	72	11	0.73	0.06	8.7	0.155333	150	Cropland
666	101	Nitrous oxide emissions from an intensively cultivated maize-wheat rotation soil in the North China Plain	Ding et al.	2007	3	Asia	China	Temperate	35	114.4	615	13.9	17	72	11	0.73	0.06	8.7	0.1772	250	Cropland
667	102	Effect of long-term compost and inorganic fertilizer application on background N2O and fertilizer-induced N2O emissions from an intensively cultivated soil	Ding et al.	2013	3	Asia	China	Temperate	35	114.4	615	13.9	17	72	11	0.43	0.05	8	0.51	150	Cropland
668	102	Effect of long-term compost and inorganic fertilizer application on background N2O and fertilizer-induced N2O emissions from an intensively cultivated soil	Ding et al.	2013	3	Asia	China	Temperate	35	114.4	615	13.9	17	72	11	0.561	0.07	8.1	0.665333	150	Cropland
669	102	Effect of long-term compost and inorganic fertilizer application on background N2O and fertilizer-induced N2O emissions from an intensively cultivated soil	Ding et al.	2013	3	Asia	China	Temperate	35	114.4	615	13.9	17	72	11	0.991	0.106	8.1	0.458667	150	Cropland
670	102	Effect of long-term compost and inorganic fertilizer application on background N2O and fertilizer-induced N2O emissions from an intensively cultivated soil	Ding et al.	2013	3	Asia	China	Temperate	35	114.4	615	13.9	17	72	11	0.716	0.081	7.9	0.594667	150	Cropland
671	102	Effect of long-term compost and inorganic fertilizer application on background N2O and fertilizer-induced N2O emissions from an intensively cultivated soil	Ding et al.	2013	3	Asia	China	Temperate	35	114.4	615	13.9	17	72	11	0.43	0.05	8	0.0893333	150	Cropland
672	102	Effect of long-term compost and inorganic fertilizer application on background N2O and fertilizer-induced N2O emissions from an intensively cultivated soil	Ding et al.	2013	3	Asia	China	Temperate	35	114.4	615	13.9	17	72	11	0.561	0.11	8.1	0.15	150	Cropland
673	102	Effect of long-term compost and inorganic fertilizer application on background N2O and fertilizer-induced N2O emissions from an intensively cultivated soil	Ding et al.	2013	3	Asia	China	Temperate	35	114.4	615	13.9	17	72	11	0.991	0.106	8.1	0.189333	150	Cropland
674	102	Effect of long-term compost and inorganic fertilizer application on background N2O and fertilizer-induced N2O emissions from an intensively cultivated soil	Ding et al.	2013	3	Asia	China	Temperate	35	114.4	615	13.9	17	72	11	0.716	0.081	7.9	0.152667	150	Cropland
675	103	Nitrous oxide emission and nitrogen use efficiency in response to nitrophosphate, N-(n-butyl) thiophosphoric triamide and dicyandiamide of a wheat cultivated soil under sub-humid monsoon conditions	Ding et al.	2015	3	Asia	China	Temperate	35	114.4	615	13.9	17	72	11	1.2	0.15	8.6	0.165	200	Cropland
676	103	Nitrous oxide emission and nitrogen use efficiency in response to nitrophosphate, N-(n-butyl) thiophosphoric triamide and dicyandiamide of a wheat cultivated soil under sub-humid monsoon conditions	Ding et al.	2015	3	Asia	China	Temperate	35	114.4	615	13.9	17	72	11	1.2	0.15	8.6	0.06	200	Cropland
677	104	Effects of urease and nitrification inhibitors on nitrous oxide emissions and nitrifying/denitrifying microbial communities in a rainfed maize soil: A 6-year field observation	Dong et al.	2018	3	Asia	China	Temperate	41.5167	123.367	680	7.5	NA	NA	NA	0.852	0.095	5.8	0.674444	180	Cropland
678	104	Effects of urease and nitrification inhibitors on nitrous oxide emissions and nitrifying/denitrifying microbial communities in a rainfed maize soil: A 6-year field observation	Dong et al.	2018	3	Asia	China	Temperate	41.5167	123.367	680	7.5	NA	NA	NA	0.852	0.095	5.8	0.114444	180	Cropland
679	104	Effects of urease and nitrification inhibitors on nitrous oxide emissions and nitrifying/denitrifying microbial communities in a rainfed maize soil: A 6-year field observation	Dong et al.	2018	3	Asia	China	Temperate	41.5167	123.367	680	7.5	NA	NA	NA	0.852	0.095	5.8	0.095	180	Cropland
680	104	Effects of urease and nitrification inhibitors on nitrous oxide emissions and nitrifying/denitrifying microbial communities in a rainfed maize soil: A 6-year field observation	Dong et al.	2018	3	Asia	China	Temperate	41.5167	123.367	680	7.5	NA	NA	NA	0.852	0.095	5.8	0.0983333	180	Cropland
681	104	Effects of urease and nitrification inhibitors on nitrous oxide emissions and nitrifying/denitrifying microbial communities in a rainfed maize soil: A 6-year field observation	Dong et al.	2018	3	Asia	China	Temperate	41.5167	123.367	680	7.5	NA	NA	NA	0.852	0.095	5.8	0.308333	180	Cropland
682	104	Effects of urease and nitrification inhibitors on nitrous oxide emissions and nitrifying/denitrifying microbial communities in a rainfed maize soil: A 6-year field observation	Dong et al.	2018	3	Asia	China	Temperate	41.5167	123.367	680	7.5	NA	NA	NA	0.852	0.095	5.8	0.104444	180	Cropland
683	105	Water regime-nitrogen fertilizer incorporation interaction: Field study on methane and nitrous oxide emissions from a rice agroecosystem in Harbin, China	Dong et al.	2018	3	Asia	China	Temperate	45.8167	126.8	545.5	4.6	NA	NA	NA	1.827	0.21	6	0.820756	75	Cropland
684	105	Water regime-nitrogen fertilizer incorporation interaction: Field study on methane and nitrous oxide emissions from a rice agroecosystem in Harbin, China	Dong et al.	2018	3	Asia	China	Temperate	45.8167	126.8	545.5	4.6	NA	NA	NA	1.827	0.21	6	1.11011	150	Cropland
685	105	Water regime-nitrogen fertilizer incorporation interaction: Field study on methane and nitrous oxide emissions from a rice agroecosystem in Harbin, China	Dong et al.	2018	3	Asia	China	Temperate	45.8167	126.8	545.5	4.6	NA	NA	NA	1.827	0.21	6	0.607371	225	Cropland
686	105	Water regime-nitrogen fertilizer incorporation interaction: Field study on methane and nitrous oxide emissions from a rice agroecosystem in Harbin, China	Dong et al.	2018	3	Asia	China	Temperate	45.8167	126.8	545.5	4.6	NA	NA	NA	1.827	0.21	6	-0.458284	75	Cropland
687	105	Water regime-nitrogen fertilizer incorporation interaction: Field study on methane and nitrous oxide emissions from a rice agroecosystem in Harbin, China	Dong et al.	2018	3	Asia	China	Temperate	45.8167	126.8	545.5	4.6	NA	NA	NA	1.827	0.21	6	0.348608	150	Cropland
688	105	Water regime-nitrogen fertilizer incorporation interaction: Field study on methane and nitrous oxide emissions from a rice agroecosystem in Harbin, China	Dong et al.	2018	3	Asia	China	Temperate	45.8167	126.8	545.5	4.6	NA	NA	NA	1.827	0.21	6	0.0184319	225	Cropland
689	105	Water regime-nitrogen fertilizer incorporation interaction: Field study on methane and nitrous oxide emissions from a rice agroecosystem in Harbin, China	Dong et al.	2018	3	Asia	China	Temperate	45.8167	126.8	545.5	4.6	NA	NA	NA	1.827	0.21	6	1.00269	75	Cropland
690	105	Water regime-nitrogen fertilizer incorporation interaction: Field study on methane and nitrous oxide emissions from a rice agroecosystem in Harbin, China	Dong et al.	2018	3	Asia	China	Temperate	45.8167	126.8	545.5	4.6	NA	NA	NA	1.827	0.21	6	1.04896	150	Cropland
691	105	Water regime-nitrogen fertilizer incorporation interaction: Field study on methane and nitrous oxide emissions from a rice agroecosystem in Harbin, China	Dong et al.	2018	3	Asia	China	Temperate	45.8167	126.8	545.5	4.6	NA	NA	NA	1.827	0.21	6	0.688469	225	Cropland
692	105	Water regime-nitrogen fertilizer incorporation interaction: Field study on methane and nitrous oxide emissions from a rice agroecosystem in Harbin, China	Dong et al.	2018	3	Asia	China	Temperate	45.8167	126.8	545.5	4.6	NA	NA	NA	1.827	0.21	6	-0.18452	75	Cropland
693	105	Water regime-nitrogen fertilizer incorporation interaction: Field study on methane and nitrous oxide emissions from a rice agroecosystem in Harbin, China	Dong et al.	2018	3	Asia	China	Temperate	45.8167	126.8	545.5	4.6	NA	NA	NA	1.827	0.21	6	0.744495	150	Cropland
694	105	Water regime-nitrogen fertilizer incorporation interaction: Field study on methane and nitrous oxide emissions from a rice agroecosystem in Harbin, China	Dong et al.	2018	3	Asia	China	Temperate	45.8167	126.8	545.5	4.6	NA	NA	NA	1.827	0.21	6	0.546305	225	Cropland
695	106	Catch Crop Residues Stimulate N2O Emissions During Spring, Without Affecting the Genetic Potential for Nitrite and N2O Reduction	Duan et al.	2018	2	Europe	Denmark	Temperate	56.5	9.56667	704	7.3	NA	13.3	8.8	2.3	0.18	7.1	0	120	Cropland
696	106	Catch Crop Residues Stimulate N2O Emissions During Spring, Without Affecting the Genetic Potential for Nitrite and N2O Reduction	Duan et al.	2018	2	Europe	Denmark	Temperate	56.5	9.56667	704	7.3	NA	13.3	8.8	2.3	0.18	7.1	0.7	120	Cropland
697	106	Catch Crop Residues Stimulate N2O Emissions During Spring, Without Affecting the Genetic Potential for Nitrite and N2O Reduction	Duan et al.	2018	2	Europe	Denmark	Temperate	56.5	9.56667	704	7.3	NA	13.3	8.8	2.3	0.18	7.1	0.4	140.7	Cropland
698	106	Catch Crop Residues Stimulate N2O Emissions During Spring, Without Affecting the Genetic Potential for Nitrite and N2O Reduction	Duan et al.	2018	2	Europe	Denmark	Temperate	56.5	9.56667	704	7.3	NA	13.3	8.8	2.3	0.18	7.1	0.7	170	Cropland
699	106	Catch Crop Residues Stimulate N2O Emissions During Spring, Without Affecting the Genetic Potential for Nitrite and N2O Reduction	Duan et al.	2018	2	Europe	Denmark	Temperate	56.5	9.56667	704	7.3	NA	13.3	8.8	2.3	0.18	7.1	1.7	32.3	Cropland
700	106	Catch Crop Residues Stimulate N2O Emissions During Spring, Without Affecting the Genetic Potential for Nitrite and N2O Reduction	Duan et al.	2018	2	Europe	Denmark	Temperate	56.5	9.56667	704	7.3	NA	13.3	8.8	2.3	0.18	7.1	2.3	32.2	Cropland
701	106	Catch Crop Residues Stimulate N2O Emissions During Spring, Without Affecting the Genetic Potential for Nitrite and N2O Reduction	Duan et al.	2018	2	Europe	Denmark	Temperate	56.5	9.56667	704	7.3	77.9	13.3	8.8	2.3	0.18	7.1	-0.1	100	Cropland
702	106	Catch Crop Residues Stimulate N2O Emissions During Spring, Without Affecting the Genetic Potential for Nitrite and N2O Reduction	Duan et al.	2018	2	Europe	Denmark	Temperate	56.5	9.56667	704	7.3	77.9	13.3	8.8	2.3	0.18	7.1	0.1	132	Cropland
703	107	Optimizing nitrogen management to achieve high yield, high nitrogen efficiency and low nitrogen emission in winter wheat	Duan et al.	2019	4	Asia	China	Subtropical	33.5333	114.483	885	14.4	NA	NA	NA	0.953133	0.0776667	7.7	0.0475	120	Cropland
704	107	Optimizing nitrogen management to achieve high yield, high nitrogen efficiency and low nitrogen emission in winter wheat	Duan et al.	2019	4	Asia	China	Subtropical	33.5333	114.483	885	14.4	NA	NA	NA	0.953133	0.0776667	7.7	0.0555556	180	Cropland
705	107	Optimizing nitrogen management to achieve high yield, high nitrogen efficiency and low nitrogen emission in winter wheat	Duan et al.	2019	4	Asia	China	Subtropical	33.5333	114.483	885	14.4	NA	NA	NA	0.953133	0.0776667	7.7	0.0845833	240	Cropland
706	107	Optimizing nitrogen management to achieve high yield, high nitrogen efficiency and low nitrogen emission in winter wheat	Duan et al.	2019	4	Asia	China	Subtropical	33.5333	114.483	885	14.4	NA	NA	NA	0.953133	0.0776667	7.7	0.0883333	300	Cropland
707	107	Optimizing nitrogen management to achieve high yield, high nitrogen efficiency and low nitrogen emission in winter wheat	Duan et al.	2019	4	Asia	China	Subtropical	33.5333	114.483	885	14.4	NA	NA	NA	0.953133	0.0776667	7.7	0.128056	360	Cropland
708	107	Optimizing nitrogen management to achieve high yield, high nitrogen efficiency and low nitrogen emission in winter wheat	Duan et al.	2019	4	Asia	China	Subtropical	35.5333	113.65	731	16.4	NA	NA	NA	0.73602	0.0816667	8.3	0.0283333	120	Cropland
709	107	Optimizing nitrogen management to achieve high yield, high nitrogen efficiency and low nitrogen emission in winter wheat	Duan et al.	2019	4	Asia	China	Subtropical	35.5333	113.65	731	16.4	NA	NA	NA	0.73602	0.0816667	8.3	0.0422222	180	Cropland
710	107	Optimizing nitrogen management to achieve high yield, high nitrogen efficiency and low nitrogen emission in winter wheat	Duan et al.	2019	4	Asia	China	Subtropical	35.5333	113.65	731	16.4	NA	NA	NA	0.73602	0.0816667	8.3	0.0754167	240	Cropland
711	107	Optimizing nitrogen management to achieve high yield, high nitrogen efficiency and low nitrogen emission in winter wheat	Duan et al.	2019	4	Asia	China	Subtropical	35.5333	113.65	731	16.4	NA	NA	NA	0.73602	0.0816667	8.3	0.0826667	300	Cropland
712	107	Optimizing nitrogen management to achieve high yield, high nitrogen efficiency and low nitrogen emission in winter wheat	Duan et al.	2019	4	Asia	China	Subtropical	35.5333	113.65	731	16.4	NA	NA	NA	0.73602	0.0816667	8.3	0.114444	360	Cropland
713	108	Mechanisms of mitigating nitrous oxide emissions from vegetable soil varied with manure, biochar and nitrification inhibitors	Duan et al.	2019	3	Asia	China	Subtropical	32.0167	118.867	1107	15.4	3.1	66.4	30.5	1.88	0.23	7.9	2.16104	480	Cropland
714	109	Nitrous oxide emissions from a Northern Great Plains soil as influenced by nitrogen management and cropping systems	Dusenbury	2008	4	North America	USA	Temperate	45.6667	-111.15	412.5	6.3	8.8	82.5	8.6	0.9	0.10161	7.2	0.08	50	Cropland
715	109	Nitrous oxide emissions from a Northern Great Plains soil as influenced by nitrogen management and cropping systems	Dusenbury	2008	4	North America	USA	Temperate	45.6667	-111.15	412.5	6.3	8.8	82.5	8.6	0.9	0.10161	7.2	0.224771	218	Cropland
716	109	Nitrous oxide emissions from a Northern Great Plains soil as influenced by nitrogen management and cropping systems	Dusenbury	2008	4	North America	USA	Temperate	45.6667	-111.15	412.5	6.3	8.8	82.5	8.6	0.9	0.10161	7.2	0.1	50	Cropland
717	109	Nitrous oxide emissions from a Northern Great Plains soil as influenced by nitrogen management and cropping systems	Dusenbury	2008	4	North America	USA	Temperate	45.6667	-111.15	412.5	6.3	8.8	82.5	8.6	0.9	0.10161	7.2	0.133333	240	Cropland
718	109	Nitrous oxide emissions from a Northern Great Plains soil as influenced by nitrogen management and cropping systems	Dusenbury	2008	4	North America	USA	Temperate	45.6667	-111.15	412.5	6.3	8.8	82.5	8.6	0.9	0.10161	7.2	0.445714	175	Cropland
719	109	Nitrous oxide emissions from a Northern Great Plains soil as influenced by nitrogen management and cropping systems	Dusenbury	2008	4	North America	USA	Temperate	45.6667	-111.15	412.5	6.3	8.8	82.5	8.6	0.9	0.10161	7.2	0.416327	245	Cropland
720	109	Nitrous oxide emissions from a Northern Great Plains soil as influenced by nitrogen management and cropping systems	Dusenbury	2008	4	North America	USA	Temperate	45.6667	-111.15	412.5	6.3	8.8	82.5	8.6	0.9	0.10161	7.2	0.235294	85	Cropland
721	109	Nitrous oxide emissions from a Northern Great Plains soil as influenced by nitrogen management and cropping systems	Dusenbury	2008	4	North America	USA	Temperate	45.6667	-111.15	412.5	6.3	8.8	82.5	8.6	0.9	0.10161	7.2	0.2	285	Cropland
722	109	Nitrous oxide emissions from a Northern Great Plains soil as influenced by nitrogen management and cropping systems	Dusenbury	2008	4	North America	USA	Temperate	45.6667	-111.15	412.5	6.3	8.8	82.5	8.6	0.9	0.10161	7.2	0.0302857	175	Cropland
723	109	Nitrous oxide emissions from a Northern Great Plains soil as influenced by nitrogen management and cropping systems	Dusenbury	2008	4	North America	USA	Temperate	45.6667	-111.15	412.5	6.3	8.8	82.5	8.6	0.9	0.10161	7.2	0.00816327	245	Cropland
724	109	Nitrous oxide emissions from a Northern Great Plains soil as influenced by nitrogen management and cropping systems	Dusenbury	2008	4	North America	USA	Temperate	45.6667	-111.15	412.5	6.3	8.8	82.5	8.6	0.9	0.10161	7.2	0.226286	175	Cropland
725	109	Nitrous oxide emissions from a Northern Great Plains soil as influenced by nitrogen management and cropping systems	Dusenbury	2008	4	North America	USA	Temperate	45.6667	-111.15	412.5	6.3	8.8	82.5	8.6	0.9	0.10161	7.2	0.139592	245	Cropland
726	109	Nitrous oxide emissions from a Northern Great Plains soil as influenced by nitrogen management and cropping systems	Dusenbury	2008	4	North America	USA	Temperate	45.6667	-111.15	412.5	6.3	8.8	82.5	8.6	0.9	0.10161	7.2	0.0457143	175	Cropland
727	109	Nitrous oxide emissions from a Northern Great Plains soil as influenced by nitrogen management and cropping systems	Dusenbury	2008	4	North America	USA	Temperate	45.6667	-111.15	412.5	6.3	8.8	82.5	8.6	0.9	0.10161	7.2	0.137551	245	Cropland
728	110	Effect of fertilizer source on denitrification and nitrous oxide emissions in a maize-field	Duxbury & McConnaughey	1986	3	North America	USA	Temperate	42.45	-76.47	1146	8.4	NA	NA	NA	1	NA	6.9	1.57143	140	Cropland
729	110	Effect of fertilizer source on denitrification and nitrous oxide emissions in a maize-field	Duxbury & McConnaughey	1986	3	North America	USA	Temperate	42.45	-76.47	1146	8.4	NA	NA	NA	1	NA	6.9	0	140	Cropland
730	111	Dynamic biochar effects on soil nitrous oxide emissions and underlying microbial processes during the maize growing season	Edwards et al.	2018	4	North America	USA	Temperate	40.06	-88.23	1067	11.8	10	59	31	2.32	0.19	6.4	0.413383	269	Cropland
731	111	Dynamic biochar effects on soil nitrous oxide emissions and underlying microbial processes during the maize growing season	Edwards et al.	2018	4	North America	USA	Temperate	40.06	-88.23	1067	11.8	10	59	31	2.32	0.19	8	0.390706	269	Cropland
732	112	Denitrification and N2O emissions from a UK pasture soil following the early spring application of cattle slurry and mineral fertiliser	Ellis et al.	1998	3	Europe	UK	Temperate	51.1	-1.26	781	14	NA	NA	NA	3.1	0.32	8.1	0.0516667	60	Grassland
733	112	Denitrification and N2O emissions from a UK pasture soil following the early spring application of cattle slurry and mineral fertiliser	Ellis et al.	1998	3	Europe	UK	Temperate	51.1	-1.26	781	14	NA	NA	NA	3.1	0.32	8.1	0.04	45	Grassland
734	112	Denitrification and N2O emissions from a UK pasture soil following the early spring application of cattle slurry and mineral fertiliser	Ellis et al.	1998	3	Europe	UK	Temperate	51.1	-1.26	781	14	NA	NA	NA	3.1	0.32	8.1	0.164444	45	Grassland
735	112	Denitrification and N2O emissions from a UK pasture soil following the early spring application of cattle slurry and mineral fertiliser	Ellis et al.	1998	3	Europe	UK	Temperate	51.1	-1.26	781	14	NA	NA	NA	3.1	0.32	8.1	-0.00166667	60	Grassland
736	112	Denitrification and N2O emissions from a UK pasture soil following the early spring application of cattle slurry and mineral fertiliser	Ellis et al.	1998	3	Europe	UK	Temperate	51.1	-1.26	781	14	NA	NA	NA	3.1	0.32	8.1	0.00222222	45	Grassland
737	112	Denitrification and N2O emissions from a UK pasture soil following the early spring application of cattle slurry and mineral fertiliser	Ellis et al.	1998	3	Europe	UK	Temperate	51.1	-1.26	781	14	NA	NA	NA	3.1	0.32	8.1	0.0333333	45	Grassland
738	113	Influence of Urea Fertilizer Placement on Nitrous Oxide Production from a Silt Loam Soil	Engel et al.	2010	4	North America	USA	Temperate	45.67	-111.15	414	6.4	NA	NA	NA	1.42	0.148	6.5	0.15	100	Cropland
739	113	Influence of Urea Fertilizer Placement on Nitrous Oxide Production from a Silt Loam Soil	Engel et al.	2010	4	North America	USA	Temperate	45.67	-111.15	414	6.4	NA	NA	NA	1.42	0.148	6.5	0.19	200	Cropland
740	113	Influence of Urea Fertilizer Placement on Nitrous Oxide Production from a Silt Loam Soil	Engel et al.	2010	4	North America	USA	Temperate	45.67	-111.15	414	6.4	NA	NA	NA	1.42	0.148	6.5	0.41	100	Cropland
741	113	Influence of Urea Fertilizer Placement on Nitrous Oxide Production from a Silt Loam Soil	Engel et al.	2010	4	North America	USA	Temperate	45.67	-111.15	414	6.4	NA	NA	NA	1.42	0.148	6.5	1	200	Cropland
742	113	Influence of Urea Fertilizer Placement on Nitrous Oxide Production from a Silt Loam Soil	Engel et al.	2010	4	North America	USA	Temperate	45.67	-111.15	414	6.4	NA	NA	NA	1.42	0.148	6.5	0.52	100	Cropland
743	113	Influence of Urea Fertilizer Placement on Nitrous Oxide Production from a Silt Loam Soil	Engel et al.	2010	4	North America	USA	Temperate	45.67	-111.15	414	6.4	NA	NA	NA	1.42	0.148	6.5	0.705	200	Cropland
744	113	Influence of Urea Fertilizer Placement on Nitrous Oxide Production from a Silt Loam Soil	Engel et al.	2010	4	North America	USA	Temperate	45.67	-111.15	414	6.4	NA	NA	NA	1.42	0.148	6.5	0.26	100	Cropland
745	113	Influence of Urea Fertilizer Placement on Nitrous Oxide Production from a Silt Loam Soil	Engel et al.	2010	4	North America	USA	Temperate	45.67	-111.15	414	6.4	NA	NA	NA	1.42	0.148	6.5	0.31	200	Cropland
746	113	Influence of Urea Fertilizer Placement on Nitrous Oxide Production from a Silt Loam Soil	Engel et al.	2010	4	North America	USA	Temperate	45.67	-111.15	414	6.4	NA	NA	NA	1.42	0.148	6.5	0.15	100	Cropland
747	113	Influence of Urea Fertilizer Placement on Nitrous Oxide Production from a Silt Loam Soil	Engel et al.	2010	4	North America	USA	Temperate	45.67	-111.15	414	6.4	NA	NA	NA	1.42	0.148	6.5	0.65	100	Cropland
748	113	Influence of Urea Fertilizer Placement on Nitrous Oxide Production from a Silt Loam Soil	Engel et al.	2010	4	North America	USA	Temperate	45.67	-111.15	414	6.4	NA	NA	NA	1.42	0.148	6.5	0.325	200	Cropland
749	113	Influence of Urea Fertilizer Placement on Nitrous Oxide Production from a Silt Loam Soil	Engel et al.	2010	4	North America	USA	Temperate	45.67	-111.15	414	6.4	NA	NA	NA	1.42	0.148	6.5	0.79	200	Cropland
750	114	Cattle slurry treatment by screw press separation and chemically enhanced settling: Effect on greenhouse gas emissions after land spreading and grass yield	Fangueiro et al.	2008	4	Europe	UK	Temperate	51.2667	-3	1043	4.5	22	47	31	5	0.333333	6.3	0.204762	42	Grassland
751	114	Cattle slurry treatment by screw press separation and chemically enhanced settling: Effect on greenhouse gas emissions after land spreading and grass yield	Fangueiro et al.	2008	4	Europe	UK	Temperate	51.2667	-3	1043	4.5	22	47	31	5	0.333333	6.3	0.422857	35	Grassland
752	114	Cattle slurry treatment by screw press separation and chemically enhanced settling: Effect on greenhouse gas emissions after land spreading and grass yield	Fangueiro et al.	2008	4	Europe	UK	Temperate	51.2667	-3	1043	4.5	22	47	31	5	0.333333	6.3	0.503125	32	Grassland
753	114	Cattle slurry treatment by screw press separation and chemically enhanced settling: Effect on greenhouse gas emissions after land spreading and grass yield	Fangueiro et al.	2008	4	Europe	UK	Temperate	51.2667	-3	1043	4.5	22	47	31	5	0.333333	6.3	0.000883392	566	Grassland
754	114	Cattle slurry treatment by screw press separation and chemically enhanced settling: Effect on greenhouse gas emissions after land spreading and grass yield	Fangueiro et al.	2008	4	Europe	UK	Temperate	51.2667	-3	1043	4.5	22	47	31	5	0.333333	6.3	0.00538662	1151	Grassland
755	114	Cattle slurry treatment by screw press separation and chemically enhanced settling: Effect on greenhouse gas emissions after land spreading and grass yield	Fangueiro et al.	2008	4	Europe	UK	Temperate	51.2667	-3	1043	4.5	22	47	31	5	0.333333	6.3	0.177778	45	Grassland
756	115	Nitrous oxide emission, global warming potential, and denitrifier abundances as affected by long-term fertilization on Mollisols of Northeastern China	Feng et al	2019	3	Asia	China	Temperate	43.5	124.8	550	4.5	NA	NA	NA	1.32	0.14	7.6	0.17741	165	Cropland
757	115	Nitrous oxide emission, global warming potential, and denitrifier abundances as affected by long-term fertilization on Mollisols of Northeastern China	Feng et al	2019	3	Asia	China	Temperate	43.5	124.8	550	4.5	NA	NA	NA	1.32	0.14	7.6	0.339394	165	Cropland
758	115	Nitrous oxide emission, global warming potential, and denitrifier abundances as affected by long-term fertilization on Mollisols of Northeastern China	Feng et al	2019	3	Asia	China	Temperate	43.5	124.8	550	4.5	NA	NA	NA	1.32	0.14	7.6	0.412672	165	Cropland
759	115	Nitrous oxide emission, global warming potential, and denitrifier abundances as affected by long-term fertilization on Mollisols of Northeastern China	Feng et al	2019	3	Asia	China	Temperate	43.5	124.8	550	4.5	NA	NA	NA	1.32	0.14	7.6	0.705785	165	Cropland
760	116	Emissions of NH3 and N2O after spreading of pig slurry by broadcasting or band spreading	Ferm et al.	2006	2	Europe	Sweden	Temperate	55.4333	13.5667	685	8.9	NA	NA	11	1.798	NA	6.5	0.42963	135	Cropland
761	116	Emissions of NH3 and N2O after spreading of pig slurry by broadcasting or band spreading	Ferm et al.	2006	2	Europe	Sweden	Temperate	55.4333	13.5667	685	8.9	NA	NA	11	1.798	NA	6.5	0.118519	135	Cropland
762	116	Emissions of NH3 and N2O after spreading of pig slurry by broadcasting or band spreading	Ferm et al.	2006	2	Europe	Sweden	Temperate	55.4333	13.5667	685	8.9	NA	NA	11	1.798	NA	6.5	0.251852	135	Cropland
763	116	Emissions of NH3 and N2O after spreading of pig slurry by broadcasting or band spreading	Ferm et al.	2006	2	Europe	Sweden	Temperate	55.4333	13.5667	685	8.9	NA	NA	11	1.798	NA	6.5	0.362963	135	Cropland
764	117	Bi-directional soil/atmosphere N2O exchange over two mown grassland systems with contrasting management practices	Flechard et al.	2005	1	Europe	Switzerland	Temperate	47.2833	7.73333	1200	9	NA	NA	NA	2.7	0.3375	7.3	1.16062	169.9	Grassland
765	117	Bi-directional soil/atmosphere N2O exchange over two mown grassland systems with contrasting management practices	Flechard et al.	2005	1	Europe	Switzerland	Temperate	47.2833	7.73333	1200	9	NA	NA	NA	2.7	0.3375	7.3	0.151928	210.1	Grassland
766	117	Bi-directional soil/atmosphere N2O exchange over two mown grassland systems with contrasting management practices	Flechard et al.	2005	1	Europe	Switzerland	Temperate	47.2833	7.73333	1200	9	NA	NA	NA	2.7	0.3375	7.3	0.590476	184.8	Grassland
767	118	Effects of climate and management intensity on nitrous oxide emissions in grassland systems across Europe	Flechard et al.	2007	3	Europe	UK	Temperate	55.8667	-3.2	849	8.6	41	34	25	3.8	0.269504	6.4	1.07	300	Grassland
768	118	Effects of climate and management intensity on nitrous oxide emissions in grassland systems across Europe	Flechard et al.	2007	3	Europe	UK	Temperate	55.8667	-3.2	849	8.6	41	34	25	3.8	0.269504	6.4	0.1	300	Grassland
769	118	Effects of climate and management intensity on nitrous oxide emissions in grassland systems across Europe	Flechard et al.	2007	8	Europe	Italy	Temperate	46.1167	11.7	1200	6.3	68	22	10	3	0.285714	5.5	0.009	90	Grassland
770	119	Annual dynamics of N2O emissions from a tea field_x000D_ in southern subtropical China	Fu et al. 2012 Plant Soil & Environment	2012	3	Asia	China	Subtropical	28.5833	113.333	1330	17.5	NA	NA	25	1.11	0.086	4.5	2.13333	450	Cropland
771	119	Annual dynamics of N2O emissions from a tea field_x000D_ in southern subtropical China	Fu et al. 2012 Plant Soil & Environment	2012	3	Asia	China	Subtropical	28.5833	113.333	1330	17.5	NA	NA	25	1.11	0.086	4.5	1.68333	600	Cropland
772	120	Broadcast Urea Reduced N2O but Increases NO Emissions Compared with Convtional and Shallow applied Anhydrous Ammonia in a Coarse-Textured Soil	Fujinuma et al.	2011	4	North America	USA	Temperate	45.3833	-93.8833	752	6.8	82	10	8	1.45	NA	4.9	0.669846	222.6	Cropland
773	120	Broadcast Urea Reduced N2O but Increases NO Emissions Compared with Convtional and Shallow applied Anhydrous Ammonia in a Coarse-Textured Soil	Fujinuma et al.	2011	4	North America	USA	Temperate	45.3833	-93.8833	752	6.8	82	10	8	1.45	NA	4.9	0.265515	222.6	Cropland
774	120	Broadcast Urea Reduced N2O but Increases NO Emissions Compared with Convtional and Shallow applied Anhydrous Ammonia in a Coarse-Textured Soil	Fujinuma et al.	2011	4	North America	USA	Temperate	45.3833	-93.8833	752	6.8	82	10	8	1.45	NA	4.9	0.126361	222.6	Cropland
775	120	Broadcast Urea Reduced N2O but Increases NO Emissions Compared with Convtional and Shallow applied Anhydrous Ammonia in a Coarse-Textured Soil	Fujinuma et al.	2011	4	North America	USA	Temperate	45.3833	-93.8833	752	6.8	82	10	8	1.45	NA	4.9	0.832427	216.6	Cropland
776	120	Broadcast Urea Reduced N2O but Increases NO Emissions Compared with Convtional and Shallow applied Anhydrous Ammonia in a Coarse-Textured Soil	Fujinuma et al.	2011	4	North America	USA	Temperate	45.3833	-93.8833	752	6.8	82	10	8	1.45	NA	4.9	0.349239	216.6	Cropland
777	120	Broadcast Urea Reduced N2O but Increases NO Emissions Compared with Convtional and Shallow applied Anhydrous Ammonia in a Coarse-Textured Soil	Fujinuma et al.	2011	4	North America	USA	Temperate	45.3833	-93.8833	752	6.8	82	10	8	1.45	NA	4.9	0.256516	216.6	Cropland
778	121	Ammonia and nitrous oxide emissions from a field Ultisol amended with tithonia green manure, urea, and biochar	Fungo et al.	2019	3	Africa	Kenya	Tropical	0.15	34.95	2000	26	10.8	17.6	71.6	2.33	0.21	6	0.22555	720	Cropland
779	121	Ammonia and nitrous oxide emissions from a field Ultisol amended with tithonia green manure, urea, and biochar	Fungo et al.	2019	3	Africa	Kenya	Tropical	0.15	34.95	2000	26	10.8	17.6	71.6	2.33	0.21	6	0.305931	720	Cropland
780	121	Ammonia and nitrous oxide emissions from a field Ultisol amended with tithonia green manure, urea, and biochar	Fungo et al.	2019	3	Africa	Kenya	Tropical	0.15	34.95	2000	26	10.8	17.6	71.6	2.33	0.21	6	0.200972	720	Cropland
781	121	Ammonia and nitrous oxide emissions from a field Ultisol amended with tithonia green manure, urea, and biochar	Fungo et al.	2019	3	Africa	Kenya	Tropical	0.15	34.95	2000	26	10.8	17.6	71.6	2.33	0.21	6	0.368576	720	Cropland
782	121	Ammonia and nitrous oxide emissions from a field Ultisol amended with tithonia green manure, urea, and biochar	Fungo et al.	2019	3	Africa	Kenya	Tropical	0.15	34.95	2000	26	10.8	17.6	71.6	2.33	0.21	6	0.189778	720	Cropland
783	121	Ammonia and nitrous oxide emissions from a field Ultisol amended with tithonia green manure, urea, and biochar	Fungo et al.	2019	3	Africa	Kenya	Tropical	0.15	34.95	2000	26	10.8	17.6	71.6	2.33	0.21	6	0.410858	720	Cropland
784	122	Fertilizer source influenced nitrous oxide emissions from a clay soil under corn	Gagnon et al.	2011	3	North America	Canada	Temperate	46.7833	-72.3333	1213	4.6	7.2	38.9	53.9	4.6	0.35	6.1	6.8	100	Cropland
785	122	Fertilizer source influenced nitrous oxide emissions from a clay soil under corn	Gagnon et al.	2011	3	North America	Canada	Temperate	46.7833	-72.3333	1213	4.6	7.2	38.9	53.9	4.6	0.35	6.1	4.93333	150	Cropland
786	122	Fertilizer source influenced nitrous oxide emissions from a clay soil under corn	Gagnon et al.	2011	3	North America	Canada	Temperate	46.7833	-72.3333	1213	4.6	7.2	38.9	53.9	4.6	0.35	6.1	3.7	200	Cropland
787	122	Fertilizer source influenced nitrous oxide emissions from a clay soil under corn	Gagnon et al.	2011	3	North America	Canada	Temperate	46.7833	-72.3333	1213	4.6	7.2	38.9	53.9	4.6	0.35	6.1	3.7	100	Cropland
788	122	Fertilizer source influenced nitrous oxide emissions from a clay soil under corn	Gagnon et al.	2011	3	North America	Canada	Temperate	46.7833	-72.3333	1213	4.6	7.2	38.9	53.9	4.6	0.35	6.1	3	150	Cropland
789	122	Fertilizer source influenced nitrous oxide emissions from a clay soil under corn	Gagnon et al.	2011	3	North America	Canada	Temperate	46.7833	-72.3333	1213	4.6	7.2	38.9	53.9	4.6	0.35	6.1	4.6	200	Cropland
790	122	Fertilizer source influenced nitrous oxide emissions from a clay soil under corn	Gagnon et al.	2011	3	North America	Canada	Temperate	46.7833	-72.3333	1213	4.6	7.2	38.9	53.9	4.6	0.35	6.1	4.1	100	Cropland
791	122	Fertilizer source influenced nitrous oxide emissions from a clay soil under corn	Gagnon et al.	2011	3	North America	Canada	Temperate	46.7833	-72.3333	1213	4.6	7.2	38.9	53.9	4.6	0.35	6.1	4.06667	150	Cropland
792	122	Fertilizer source influenced nitrous oxide emissions from a clay soil under corn	Gagnon et al.	2011	3	North America	Canada	Temperate	46.7833	-72.3333	1213	4.6	7.2	38.9	53.9	4.6	0.35	6.1	3.3	200	Cropland
793	122	Fertilizer source influenced nitrous oxide emissions from a clay soil under corn	Gagnon et al.	2011	3	North America	Canada	Temperate	46.7833	-72.3333	1213	4.6	7.2	38.9	53.9	4.6	0.35	6.1	6.3	100	Cropland
794	122	Fertilizer source influenced nitrous oxide emissions from a clay soil under corn	Gagnon et al.	2011	3	North America	Canada	Temperate	46.7833	-72.3333	1213	4.6	7.2	38.9	53.9	4.6	0.35	6.1	5.46667	150	Cropland
795	122	Fertilizer source influenced nitrous oxide emissions from a clay soil under corn	Gagnon et al.	2011	3	North America	Canada	Temperate	46.7833	-72.3333	1213	4.6	7.2	38.9	53.9	4.6	0.35	6.1	5.85	200	Cropland
796	122	Fertilizer source influenced nitrous oxide emissions from a clay soil under corn	Gagnon et al.	2011	3	North America	Canada	Temperate	46.7833	-72.3333	1213	4.6	7.2	38.9	53.9	4.6	0.35	6.1	1.9	100	Cropland
797	122	Fertilizer source influenced nitrous oxide emissions from a clay soil under corn	Gagnon et al.	2011	3	North America	Canada	Temperate	46.7833	-72.3333	1213	4.6	7.2	38.9	53.9	4.6	0.35	6.1	2	150	Cropland
798	122	Fertilizer source influenced nitrous oxide emissions from a clay soil under corn	Gagnon et al.	2011	3	North America	Canada	Temperate	46.7833	-72.3333	1213	4.6	7.2	38.9	53.9	4.6	0.35	6.1	2.25	200	Cropland
799	122	Fertilizer source influenced nitrous oxide emissions from a clay soil under corn	Gagnon et al.	2011	3	North America	Canada	Temperate	46.7833	-72.3333	1213	4.6	7.2	38.9	53.9	4.6	0.35	6.1	1.5	100	Cropland
800	122	Fertilizer source influenced nitrous oxide emissions from a clay soil under corn	Gagnon et al.	2011	3	North America	Canada	Temperate	46.7833	-72.3333	1213	4.6	7.2	38.9	53.9	4.6	0.35	6.1	1.73333	150	Cropland
801	122	Fertilizer source influenced nitrous oxide emissions from a clay soil under corn	Gagnon et al.	2011	3	North America	Canada	Temperate	46.7833	-72.3333	1213	4.6	7.2	38.9	53.9	4.6	0.35	6.1	2.15	200	Cropland
802	122	Fertilizer source influenced nitrous oxide emissions from a clay soil under corn	Gagnon et al.	2011	3	North America	Canada	Temperate	46.7833	-72.3333	1213	4.6	7.2	38.9	53.9	4.6	0.35	6.1	-0.6	100	Cropland
803	122	Fertilizer source influenced nitrous oxide emissions from a clay soil under corn	Gagnon et al.	2011	3	North America	Canada	Temperate	46.7833	-72.3333	1213	4.6	7.2	38.9	53.9	4.6	0.35	6.1	4.66667	150	Cropland
804	122	Fertilizer source influenced nitrous oxide emissions from a clay soil under corn	Gagnon et al.	2011	3	North America	Canada	Temperate	46.7833	-72.3333	1213	4.6	7.2	38.9	53.9	4.6	0.35	6.1	2.15	200	Cropland
805	122	Fertilizer source influenced nitrous oxide emissions from a clay soil under corn	Gagnon et al.	2011	3	North America	Canada	Temperate	46.7833	-72.3333	1213	4.6	7.2	38.9	53.9	4.6	0.35	6.1	1.7	100	Cropland
806	122	Fertilizer source influenced nitrous oxide emissions from a clay soil under corn	Gagnon et al.	2011	3	North America	Canada	Temperate	46.7833	-72.3333	1213	4.6	7.2	38.9	53.9	4.6	0.35	6.1	1.8	150	Cropland
807	122	Fertilizer source influenced nitrous oxide emissions from a clay soil under corn	Gagnon et al.	2011	3	North America	Canada	Temperate	46.7833	-72.3333	1213	4.6	7.2	38.9	53.9	4.6	0.35	6.1	2.45	200	Cropland
808	122	Fertilizer source influenced nitrous oxide emissions from a clay soil under corn	Gagnon et al.	2011	3	North America	Canada	Temperate	46.7833	-72.3333	1213	4.6	7.2	38.9	53.9	4.6	0.35	6.1	2.1	100	Cropland
809	122	Fertilizer source influenced nitrous oxide emissions from a clay soil under corn	Gagnon et al.	2011	3	North America	Canada	Temperate	46.7833	-72.3333	1213	4.6	7.2	38.9	53.9	4.6	0.35	6.1	1.8	150	Cropland
810	122	Fertilizer source influenced nitrous oxide emissions from a clay soil under corn	Gagnon et al.	2011	3	North America	Canada	Temperate	46.7833	-72.3333	1213	4.6	7.2	38.9	53.9	4.6	0.35	6.1	3.05	200	Cropland
811	123	Effect of nitrogen fertilizer rate on nitrous oxide emission from irrigated potato on a clay loam soil in Manitoba, Canada	Gao et al.	2013	4	North America	Canada	Temperate	49.9	-99.35	607	3.3	32	40	28	3.72	NA	5.9	0.1	80	Cropland
812	123	Effect of nitrogen fertilizer rate on nitrous oxide emission from irrigated potato on a clay loam soil in Manitoba, Canada	Gao et al.	2013	4	North America	Canada	Temperate	49.9	-99.35	607	3.3	32	40	28	3.72	NA	5.9	0.6875	160	Cropland
813	123	Effect of nitrogen fertilizer rate on nitrous oxide emission from irrigated potato on a clay loam soil in Manitoba, Canada	Gao et al.	2013	4	North America	Canada	Temperate	49.9	-99.35	607	3.3	32	40	28	3.72	NA	5.9	0.829167	240	Cropland
814	123	Effect of nitrogen fertilizer rate on nitrous oxide emission from irrigated potato on a clay loam soil in Manitoba, Canada	Gao et al.	2013	4	North America	Canada	Temperate	49.9	-99.35	607	3.3	32	40	28	3.14	NA	6.2	1	80	Cropland
815	123	Effect of nitrogen fertilizer rate on nitrous oxide emission from irrigated potato on a clay loam soil in Manitoba, Canada	Gao et al.	2013	4	North America	Canada	Temperate	49.9	-99.35	607	3.3	32	40	28	3.14	NA	6.2	0.70625	160	Cropland
816	123	Effect of nitrogen fertilizer rate on nitrous oxide emission from irrigated potato on a clay loam soil in Manitoba, Canada	Gao et al.	2013	4	North America	Canada	Temperate	49.9	-99.35	607	3.3	32	40	28	3.14	NA	6.2	1.02083	240	Cropland
817	124	Enhanced efficiency urea sources and placement effects on nitrous oxide emissions	Gao et al.	2014	4	North America	Canada	Temperate	49.5	-98.05	646	3.5	69	13	18	2	NA	6.5	2.0875	80	Cropland
818	124	Enhanced efficiency urea sources and placement effects on nitrous oxide emissions	Gao et al.	2014	4	North America	Canada	Temperate	49.5	-98.05	646	3.5	69	13	18	2	NA	6.5	1.725	80	Cropland
819	124	Enhanced efficiency urea sources and placement effects on nitrous oxide emissions	Gao et al.	2014	4	North America	Canada	Temperate	49.5	-98.05	646	3.5	69	13	18	2	NA	6.5	1.2625	80	Cropland
820	124	Enhanced efficiency urea sources and placement effects on nitrous oxide emissions	Gao et al.	2014	4	North America	Canada	Temperate	49.5	-98.05	646	3.5	69	13	18	2	NA	6.5	0.8	80	Cropland
821	124	Enhanced efficiency urea sources and placement effects on nitrous oxide emissions	Gao et al.	2014	4	North America	Canada	Temperate	49.5	-98.05	646	3.5	69	13	18	2	NA	6.5	0.2375	80	Cropland
822	124	Enhanced efficiency urea sources and placement effects on nitrous oxide emissions	Gao et al.	2014	4	North America	Canada	Temperate	49.5	-98.05	646	3.5	69	13	18	2	NA	6.5	0.0875	80	Cropland
823	124	Enhanced efficiency urea sources and placement effects on nitrous oxide emissions	Gao et al.	2014	4	North America	Canada	Temperate	49.5	-98.05	646	3.5	69	13	18	2	NA	6.5	0.5	80	Cropland
824	124	Enhanced efficiency urea sources and placement effects on nitrous oxide emissions	Gao et al.	2014	4	North America	Canada	Temperate	49.5	-98.05	646	3.5	69	13	18	2	NA	6.5	0.35	80	Cropland
825	124	Enhanced efficiency urea sources and placement effects on nitrous oxide emissions	Gao et al.	2014	4	North America	Canada	Temperate	49.7833	-97.3333	646	3.6	12	24	64	3.4	NA	7.7	1.0875	80	Cropland
826	124	Enhanced efficiency urea sources and placement effects on nitrous oxide emissions	Gao et al.	2014	4	North America	Canada	Temperate	49.7833	-97.3333	646	3.6	12	24	64	3.4	NA	7.7	0.775	80	Cropland
827	124	Enhanced efficiency urea sources and placement effects on nitrous oxide emissions	Gao et al.	2014	4	North America	Canada	Temperate	49.7833	-97.3333	646	3.6	12	24	64	3.4	NA	7.7	0.6375	80	Cropland
828	124	Enhanced efficiency urea sources and placement effects on nitrous oxide emissions	Gao et al.	2014	4	North America	Canada	Temperate	49.7833	-97.3333	646	3.6	12	24	64	3.4	NA	7.7	0.2375	80	Cropland
829	124	Enhanced efficiency urea sources and placement effects on nitrous oxide emissions	Gao et al.	2014	4	North America	Canada	Temperate	49.7833	-97.3333	646	3.6	12	24	64	3.4	NA	7.7	0.1125	80	Cropland
830	124	Enhanced efficiency urea sources and placement effects on nitrous oxide emissions	Gao et al.	2014	4	North America	Canada	Temperate	49.7833	-97.3333	646	3.6	12	24	64	3.4	NA	7.7	0.1875	80	Cropland
831	124	Enhanced efficiency urea sources and placement effects on nitrous oxide emissions	Gao et al.	2014	4	North America	Canada	Temperate	49.7833	-97.3333	646	3.6	12	24	64	3.4	NA	7.7	0.175	80	Cropland
832	124	Enhanced efficiency urea sources and placement effects on nitrous oxide emissions	Gao et al.	2014	4	North America	Canada	Temperate	49.7833	-97.3333	646	3.6	12	24	64	3.4	NA	7.7	0.0625	80	Cropland
833	125	Long-term effects of N deposition on N2O emission in an alpine grassland of Central Asia	Geng et al.	2019	4	Asia	China	Temperate	42.8833	83.7	265.7	-4.8	NA	NA	NA	3.9	0.335	7.7	0.13	10	Grassland
834	125	Long-term effects of N deposition on N2O emission in an alpine grassland of Central Asia	Geng et al.	2019	4	Asia	China	Temperate	42.8833	83.7	265.7	-4.8	NA	NA	NA	3.89	0.345	7.5	0.12	30	Grassland
835	125	Long-term effects of N deposition on N2O emission in an alpine grassland of Central Asia	Geng et al.	2019	4	Asia	China	Temperate	42.8833	83.7	265.7	-4.8	NA	NA	NA	3.63	0.31	7.5	0.03	90	Grassland
836	125	Long-term effects of N deposition on N2O emission in an alpine grassland of Central Asia	Geng et al.	2019	4	Asia	China	Temperate	42.8833	83.7	265.7	-4.8	NA	NA	NA	3.9	0.335	7.7	0.24	10	Grassland
837	125	Long-term effects of N deposition on N2O emission in an alpine grassland of Central Asia	Geng et al.	2019	4	Asia	China	Temperate	42.8833	83.7	265.7	-4.8	NA	NA	NA	3.89	0.345	7.5	0.17	30	Grassland
838	125	Long-term effects of N deposition on N2O emission in an alpine grassland of Central Asia	Geng et al.	2019	4	Asia	China	Temperate	42.8833	83.7	265.7	-4.8	NA	NA	NA	3.63	0.31	7.5	0.13	90	Grassland
839	125	Long-term effects of N deposition on N2O emission in an alpine grassland of Central Asia	Geng et al.	2019	4	Asia	China	Temperate	42.8833	83.7	265.7	-4.8	NA	NA	NA	3.9	0.335	7.5	0.25	10	Grassland
840	125	Long-term effects of N deposition on N2O emission in an alpine grassland of Central Asia	Geng et al.	2019	4	Asia	China	Temperate	42.8833	83.7	265.7	-4.8	NA	NA	NA	3.89	0.345	7.4	0.29	30	Grassland
841	125	Long-term effects of N deposition on N2O emission in an alpine grassland of Central Asia	Geng et al.	2019	4	Asia	China	Temperate	42.8833	83.7	265.7	-4.8	NA	NA	NA	3.63	0.31	7.3	0.16	90	Grassland
842	125	Long-term effects of N deposition on N2O emission in an alpine grassland of Central Asia	Geng et al.	2019	4	Asia	China	Temperate	42.8833	83.7	265.7	-4.8	NA	NA	NA	3.9	0.335	7.5	0.21	10	Grassland
843	125	Long-term effects of N deposition on N2O emission in an alpine grassland of Central Asia	Geng et al.	2019	4	Asia	China	Temperate	42.8833	83.7	265.7	-4.8	NA	NA	NA	3.89	0.345	7.4	0.42	30	Grassland
844	125	Long-term effects of N deposition on N2O emission in an alpine grassland of Central Asia	Geng et al.	2019	4	Asia	China	Temperate	42.8833	83.7	265.7	-4.8	NA	NA	NA	3.63	0.31	7.3	0.23	90	Grassland
845	126	Impacts of urea deep placement on nitrous oxide and nitric oxide emissions from rice fields in Bangladesh	Gaihre et al.	2015	3	Asia	Bangladesh	Subtropical	24.7167	90.4167	1500	24.4	11.44	72.4	16.16	1.76	0.16	5.5	0.0765654	260	Cropland
846	126	Impacts of urea deep placement on nitrous oxide and nitric oxide emissions from rice fields in Bangladesh	Gaihre et al.	2015	3	Asia	Bangladesh	Subtropical	24.7167	90.4167	1500	24.4	11.44	72.4	16.16	1.76	0.16	5.5	0.029044	182	Cropland
847	126	Impacts of urea deep placement on nitrous oxide and nitric oxide emissions from rice fields in Bangladesh	Gaihre et al.	2015	3	Asia	Bangladesh	Subtropical	23.9833	90.4	1500	25.1	29.96	40.1	29.94	1.18	0.17	6.2	0.0204846	260	Cropland
848	126	Impacts of urea deep placement on nitrous oxide and nitric oxide emissions from rice fields in Bangladesh	Gaihre et al.	2015	3	Asia	Bangladesh	Subtropical	23.9833	90.4	1500	25.1	29.96	40.1	29.94	1.18	0.17	6.2	0.00818132	182	Cropland
849	127	Methane and nitrous oxide emissions from an irrigated rice of North India_x000D_	Ghosh et al	2003	3	Asia	India	Subtropical	28.6667	77.2	700	24.6	46	33	21	0.45	0.039	7.6	0.0689924	120	Cropland
850	127	Methane and nitrous oxide emissions from an irrigated rice of North India_x000D_	Ghosh et al	2003	3	Asia	India	Subtropical	28.6667	77.2	700	24.6	46	33	21	0.45	0.039	7.6	0.0602424	120	Cropland
851	127	Methane and nitrous oxide emissions from an irrigated rice of North India_x000D_	Ghosh et al	2003	3	Asia	India	Subtropical	28.6667	77.2	700	24.6	46	33	21	0.45	0.039	7.6	0.0789621	120	Cropland
852	128	Crop residue removal and nitrification inhibitor application as strategies to mitigate N2O emissions in sugarcane fields	Gonzaga et al.	2018	3	South America	Brazil	Tropical	-22.8167	-47.05	1425	22.4	NA	NA	64	6.38	NA	5.7	0.141667	120	Cropland
853	128	Crop residue removal and nitrification inhibitor application as strategies to mitigate N2O emissions in sugarcane fields	Gonzaga et al.	2018	3	South America	Brazil	Tropical	-22.8167	-47.05	1425	22.4	NA	NA	64	6.38	NA	5.7	0.575	120	Cropland
854	128	Crop residue removal and nitrification inhibitor application as strategies to mitigate N2O emissions in sugarcane fields	Gonzaga et al.	2018	3	South America	Brazil	Tropical	-22.8167	-47.05	1425	22.4	NA	NA	64	6.38	NA	5.7	0.475	120	Cropland
855	128	Crop residue removal and nitrification inhibitor application as strategies to mitigate N2O emissions in sugarcane fields	Gonzaga et al.	2018	3	South America	Brazil	Tropical	-22.8167	-47.05	1425	22.4	NA	NA	64	6.38	NA	5.7	0.8	120	Cropland
856	128	Crop residue removal and nitrification inhibitor application as strategies to mitigate N2O emissions in sugarcane fields	Gonzaga et al.	2018	3	South America	Brazil	Tropical	-22.7	-47.1167	1359	21.7	NA	NA	65	7.25	NA	5.3	0.125	120	Cropland
857	128	Crop residue removal and nitrification inhibitor application as strategies to mitigate N2O emissions in sugarcane fields	Gonzaga et al.	2018	3	South America	Brazil	Tropical	-22.8167	-47.05	1425	22.4	NA	NA	64	7.25	NA	5.3	0.525	120	Cropland
858	128	Crop residue removal and nitrification inhibitor application as strategies to mitigate N2O emissions in sugarcane fields	Gonzaga et al.	2018	3	South America	Brazil	Tropical	-22.7	-47.1167	1359	21.7	NA	NA	65	7.25	NA	5.3	1.44167	120	Cropland
859	128	Crop residue removal and nitrification inhibitor application as strategies to mitigate N2O emissions in sugarcane fields	Gonzaga et al.	2018	3	South America	Brazil	Tropical	-22.7	-47.1167	1359	21.7	NA	NA	65	7.25	NA	5.3	0.916667	120	Cropland
860	129	Determining the effects of tillage and nitrogen sources on soil N2O emission	Gravea et al.	2018	4	South America	Brazil	Subtropical	-27.3167	-51.9833	1866	18.7	29	46	25	2.262	NA	5.3	0.321429	140	Cropland
861	129	Determining the effects of tillage and nitrogen sources on soil N2O emission	Gravea et al.	2018	4	South America	Brazil	Subtropical	-27.3167	-51.9833	1866	18.7	29	46	25	2.262	NA	5.3	0.807143	140	Cropland
862	129	Determining the effects of tillage and nitrogen sources on soil N2O emission	Gravea et al.	2018	4	South America	Brazil	Subtropical	-27.3167	-51.9833	1866	18.7	29	46	25	2.262	NA	5.3	0.485714	140	Cropland
863	129	Determining the effects of tillage and nitrogen sources on soil N2O emission	Gravea et al.	2018	4	South America	Brazil	Subtropical	-27.3167	-51.9833	1866	18.7	29	46	25	2.262	NA	5.3	0.1	140	Cropland
864	129	Determining the effects of tillage and nitrogen sources on soil N2O emission	Gravea et al.	2018	4	South America	Brazil	Subtropical	-27.3167	-51.9833	1866	18.7	29	46	25	2.262	NA	5.3	1.19286	140	Cropland
865	129	Determining the effects of tillage and nitrogen sources on soil N2O emission	Gravea et al.	2018	4	South America	Brazil	Subtropical	-27.3167	-51.9833	1866	18.7	29	46	25	2.262	NA	5.3	2.67857	140	Cropland
866	129	Determining the effects of tillage and nitrogen sources on soil N2O emission	Gravea et al.	2018	4	South America	Brazil	Subtropical	-27.3167	-51.9833	1866	18.7	29	46	25	2.262	NA	5.3	0.778571	140	Cropland
867	129	Determining the effects of tillage and nitrogen sources on soil N2O emission	Gravea et al.	2018	4	South America	Brazil	Subtropical	-27.3167	-51.9833	1866	18.7	29	46	25	2.262	NA	5.3	2.01429	140	Cropland
868	130	Saturated N2O emission rates occur above the nitrogen deposition level predicted for the semi-arid grasslands of Inner Mongolia, China	Gu et al.	2019	3	Asia	China	Temperate	42.0333	116.283	383	2.1	63	20	17	2.45	0.238	7.1	0.4752	10	Grassland
869	130	Saturated N2O emission rates occur above the nitrogen deposition level predicted for the semi-arid grasslands of Inner Mongolia, China	Gu et al.	2019	3	Asia	China	Temperate	42.0333	116.283	383	2.1	63	20	17	2.45	0.238	7.1	0.639825	20	Grassland
870	130	Saturated N2O emission rates occur above the nitrogen deposition level predicted for the semi-arid grasslands of Inner Mongolia, China	Gu et al.	2019	3	Asia	China	Temperate	42.0333	116.283	383	2.1	63	20	17	2.45	0.238	7.1	0.94883	40	Grassland
871	130	Saturated N2O emission rates occur above the nitrogen deposition level predicted for the semi-arid grasslands of Inner Mongolia, China	Gu et al.	2019	3	Asia	China	Temperate	42.0333	116.283	383	2.1	63	20	17	2.45	0.238	7.1	0.494119	80	Grassland
872	130	Saturated N2O emission rates occur above the nitrogen deposition level predicted for the semi-arid grasslands of Inner Mongolia, China	Gu et al.	2019	3	Asia	China	Temperate	42.0333	116.283	383	2.1	63	20	17	2.45	0.238	7.1	0.686749	160	Grassland
873	130	Saturated N2O emission rates occur above the nitrogen deposition level predicted for the semi-arid grasslands of Inner Mongolia, China	Gu et al.	2019	3	Asia	China	Temperate	42.0333	116.283	383	2.1	63	20	17	2.45	0.238	7.1	1.04049	320	Grassland
874	130	Saturated N2O emission rates occur above the nitrogen deposition level predicted for the semi-arid grasslands of Inner Mongolia, China	Gu et al.	2019	3	Asia	China	Temperate	42.0333	116.283	383	2.1	63	20	17	2.45	0.238	7.1	0.5697	640	Grassland
875	131	Mitigating nitrous oxide emissions from a maize-cropping black soil in northeast China by a combination of reducing chemical N fertilizer application and applying manure in autumn	Guo et al.	2013	4	Asia	China	Temperate	43.5	124.8	594.8	5.6	39	30	31	2.63	0.15	6.2	1.05261	230	Cropland
876	131	Mitigating nitrous oxide emissions from a maize-cropping black soil in northeast China by a combination of reducing chemical N fertilizer application and applying manure in autumn	Guo et al.	2013	4	Asia	China	Temperate	43.5	124.8	594.8	5.6	39	30	31	2.63	0.15	6.2	0.887589	282	Cropland
877	131	Mitigating nitrous oxide emissions from a maize-cropping black soil in northeast China by a combination of reducing chemical N fertilizer application and applying manure in autumn	Guo et al.	2013	4	Asia	China	Temperate	43.5	124.8	594.8	5.6	39	30	31	2.63	0.15	6.2	0.876327	245	Cropland
878	131	Mitigating nitrous oxide emissions from a maize-cropping black soil in northeast China by a combination of reducing chemical N fertilizer application and applying manure in autumn	Guo et al.	2013	4	Asia	China	Temperate	43.5	124.8	594.8	5.6	39	30	31	2.63	0.15	6.2	0.956805	338	Cropland
879	131	Mitigating nitrous oxide emissions from a maize-cropping black soil in northeast China by a combination of reducing chemical N fertilizer application and applying manure in autumn	Guo et al.	2013	4	Asia	China	Temperate	43.5	124.8	594.8	5.6	39	30	31	2.63	0.15	6.2	0.501304	230	Cropland
880	131	Mitigating nitrous oxide emissions from a maize-cropping black soil in northeast China by a combination of reducing chemical N fertilizer application and applying manure in autumn	Guo et al.	2013	4	Asia	China	Temperate	43.5	124.8	594.8	5.6	39	30	31	2.63	0.15	6.2	1.07453	212	Cropland
881	131	Mitigating nitrous oxide emissions from a maize-cropping black soil in northeast China by a combination of reducing chemical N fertilizer application and applying manure in autumn	Guo et al.	2013	4	Asia	China	Temperate	43.5	124.8	594.8	5.6	39	30	31	2.63	0.15	6.2	1.05953	215	Cropland
882	131	Mitigating nitrous oxide emissions from a maize-cropping black soil in northeast China by a combination of reducing chemical N fertilizer application and applying manure in autumn	Guo et al.	2013	4	Asia	China	Temperate	43.5	124.8	594.8	5.6	39	30	31	2.63	0.15	6.2	0.76443	298	Cropland
883	132	Greenhouse Gas Emissions Dynamics as Infuenced by Corn Residue Removal in Continuous Corn System	Guzman et al. 2015Soil & Water Management & Conservation	2015	3	North America	USA	Temperate	42.6667	-95.8333	975	8.7	NA	NA	23	1.83	NA	6.4	2.02329	170	Cropland
884	132	Greenhouse Gas Emissions Dynamics as Infuenced by Corn Residue Removal in Continuous Corn System	Guzman et al. 2015Soil & Water Management & Conservation	2015	3	North America	USA	Temperate	42.6667	-95.8333	975	8.7	NA	NA	23	1.83	NA	6.4	2.06975	280	Cropland
885	132	Greenhouse Gas Emissions Dynamics as Infuenced by Corn Residue Removal in Continuous Corn System	Guzman et al. 2015Soil & Water Management & Conservation	2015	3	North America	USA	Temperate	42.6667	-95.8333	975	8.7	NA	NA	23	1.83	NA	6.4	1.67193	170	Cropland
886	132	Greenhouse Gas Emissions Dynamics as Infuenced by Corn Residue Removal in Continuous Corn System	Guzman et al. 2015Soil & Water Management & Conservation	2015	3	North America	USA	Temperate	42.6667	-95.8333	975	8.7	NA	NA	23	1.83	NA	6.4	1.54003	280	Cropland
887	132	Greenhouse Gas Emissions Dynamics as Infuenced by Corn Residue Removal in Continuous Corn System	Guzman et al. 2015Soil & Water Management & Conservation	2015	3	North America	USA	Temperate	42.6667	-95.8333	975	8.7	NA	NA	23	1.83	NA	6.4	1.00474	170	Cropland
888	132	Greenhouse Gas Emissions Dynamics as Infuenced by Corn Residue Removal in Continuous Corn System	Guzman et al. 2015Soil & Water Management & Conservation	2015	3	North America	USA	Temperate	42.6667	-95.8333	975	8.7	NA	NA	23	1.83	NA	6.4	2.03739	280	Cropland
889	132	Greenhouse Gas Emissions Dynamics as Infuenced by Corn Residue Removal in Continuous Corn System	Guzman et al. 2015Soil & Water Management & Conservation	2015	3	North America	USA	Temperate	42.6667	-95.8333	975	8.7	NA	NA	23	1.83	NA	6.4	1.55349	170	Cropland
890	132	Greenhouse Gas Emissions Dynamics as Infuenced by Corn Residue Removal in Continuous Corn System	Guzman et al. 2015Soil & Water Management & Conservation	2015	3	North America	USA	Temperate	42.6667	-95.8333	975	8.7	NA	NA	23	1.83	NA	6.4	2.08893	280	Cropland
891	132	Greenhouse Gas Emissions Dynamics as Infuenced by Corn Residue Removal in Continuous Corn System	Guzman et al. 2015Soil & Water Management & Conservation	2015	3	North America	USA	Temperate	42.6667	-95.8333	975	8.7	NA	NA	23	1.83	NA	6.4	1.10146	170	Cropland
892	132	Greenhouse Gas Emissions Dynamics as Infuenced by Corn Residue Removal in Continuous Corn System	Guzman et al. 2015Soil & Water Management & Conservation	2015	3	North America	USA	Temperate	42.6667	-95.8333	975	8.7	NA	NA	23	1.83	NA	6.4	1.53763	280	Cropland
893	132	Greenhouse Gas Emissions Dynamics as Infuenced by Corn Residue Removal in Continuous Corn System	Guzman et al. 2015Soil & Water Management & Conservation	2015	3	North America	USA	Temperate	42.6667	-95.8333	975	8.7	NA	NA	23	1.83	NA	6.4	1.17647	170	Cropland
894	132	Greenhouse Gas Emissions Dynamics as Infuenced by Corn Residue Removal in Continuous Corn System	Guzman et al. 2015Soil & Water Management & Conservation	2015	3	North America	USA	Temperate	42.6667	-95.8333	975	8.7	NA	NA	23	1.83	NA	6.4	1.82047	280	Cropland
895	133	N2O emissions from a loamy soil cropped with winter wheat as affected by N-fertilizer amount and nitrification inhibitor	Guzman-Bustamante et al.	2019	4	Europe	Germany	Temperate	48.7167	9.18333	628	10.2	2	72	26	1.19	0.121	7.3	0.66	120	Cropland
896	133	N2O emissions from a loamy soil cropped with winter wheat as affected by N-fertilizer amount and nitrification inhibitor	Guzman-Bustamante et al.	2019	4	Europe	Germany	Temperate	48.7167	9.18333	628	10.2	2	72	26	1.19	0.121	7.3	0.538286	175	Cropland
897	133	N2O emissions from a loamy soil cropped with winter wheat as affected by N-fertilizer amount and nitrification inhibitor	Guzman-Bustamante et al.	2019	4	Europe	Germany	Temperate	48.7167	9.18333	628	10.2	2	72	26	1.19	0.121	7.3	0.595652	230	Cropland
898	133	N2O emissions from a loamy soil cropped with winter wheat as affected by N-fertilizer amount and nitrification inhibitor	Guzman-Bustamante et al.	2019	4	Europe	Germany	Temperate	48.7167	9.18333	628	10.2	2	72	26	1.19	0.121	7.3	0.358333	120	Cropland
899	133	N2O emissions from a loamy soil cropped with winter wheat as affected by N-fertilizer amount and nitrification inhibitor	Guzman-Bustamante et al.	2019	4	Europe	Germany	Temperate	48.7167	9.18333	628	10.2	2	72	26	1.19	0.121	7.3	0.296111	180	Cropland
900	133	N2O emissions from a loamy soil cropped with winter wheat as affected by N-fertilizer amount and nitrification inhibitor	Guzman-Bustamante et al.	2019	4	Europe	Germany	Temperate	48.7167	9.18333	628	10.2	2	72	26	1.19	0.121	7.3	0.434167	240	Cropland
901	134	Mitigation options for N2O emission from a corn field in Kalimantan, Indonesia	Hadi et al. 2008	2008	3	Asia	Indonesia	Tropical	3.47	114.83	1378	28	66.4	24	9.6	1.97	0.13	4.6	3.3525	200	Cropland
902	135	Nitrogen oxide emissions after nitrogen additions in tropical forests	Hall & Matson, 1999	1999	4	North America	USA	Tropical	19.56	-155.5	2500	16	NA	NA	NA	17.6	1.1	4.6	0.02	50	Forest
903	135	Nitrogen oxide emissions after nitrogen additions in tropical forests	Hall & Matson, 1999	1999	4	North America	USA	Tropical	19.56	-155.5	2500	16	NA	NA	NA	17.6	1.1	4.4	0.04	50	Forest
904	135	Nitrogen oxide emissions after nitrogen additions in tropical forests	Hall & Matson, 1999	1999	4	North America	USA	Tropical	22.097	-159.64	2500	16	NA	NA	NA	33.6	1.6	3.5	0.04	50	Forest
905	135	Nitrogen oxide emissions after nitrogen additions in tropical forests	Hall & Matson, 1999	1999	4	North America	USA	Tropical	22.097	-159.64	2500	16	NA	NA	NA	33.6	1.6	3.5	0.02	50	Forest
906	135	Nitrogen oxide emissions after nitrogen additions in tropical forests	Hall & Matson, 1999	1999	4	North America	USA	Tropical	19.56	-155.5	2500	16	NA	NA	NA	17.6	1.1	4.6	0.04	50	Forest
907	135	Nitrogen oxide emissions after nitrogen additions in tropical forests	Hall & Matson, 1999	1999	4	North America	USA	Tropical	19.56	-155.5	2500	16	NA	NA	NA	17.6	1.1	4.4	0.06	50	Forest
908	135	Nitrogen oxide emissions after nitrogen additions in tropical forests	Hall & Matson, 1999	1999	4	North America	USA	Tropical	22.097	-159.64	2500	16	NA	NA	NA	33.6	1.6	3.5	0.04	50	Forest
909	135	Nitrogen oxide emissions after nitrogen additions in tropical forests	Hall & Matson, 1999	1999	4	North America	USA	Tropical	19.8833	-155.583	2500	16	NA	NA	NA	33.6	1.6	3.5	0.06	50	Forest
910	136	Nitrogen, tillage, and crop rotation effects on nitrous oxide emissions from irrigated cropping systems	Halvorson et al.	2008	3	North America	USA	Temperate	40.65	-104.983	383	8.9	NA	NA	33.7	1.1	0.128	8.4	0.716418	67	Cropland
911	136	Nitrogen, tillage, and crop rotation effects on nitrous oxide emissions from irrigated cropping systems	Halvorson et al.	2008	3	North America	USA	Temperate	40.65	-104.983	383	8.9	NA	NA	33.7	1.1	0.128	8.4	0.441791	134	Cropland
912	136	Nitrogen, tillage, and crop rotation effects on nitrous oxide emissions from irrigated cropping systems	Halvorson et al.	2008	3	North America	USA	Temperate	40.65	-104.983	383	8.9	NA	NA	33.7	1.1	0.128	8.4	0.589431	246	Cropland
913	136	Nitrogen, tillage, and crop rotation effects on nitrous oxide emissions from irrigated cropping systems	Halvorson et al.	2008	3	North America	USA	Temperate	40.65	-104.983	383	8.9	NA	NA	33.7	1.1	0.128	8.4	0.244776	67	Cropland
914	136	Nitrogen, tillage, and crop rotation effects on nitrous oxide emissions from irrigated cropping systems	Halvorson et al.	2008	3	North America	USA	Temperate	40.65	-104.983	383	8.9	NA	NA	33.7	1.1	0.128	8.4	0.231343	134	Cropland
915	136	Nitrogen, tillage, and crop rotation effects on nitrous oxide emissions from irrigated cropping systems	Halvorson et al.	2008	3	North America	USA	Temperate	40.65	-104.983	383	8.9	NA	NA	33.7	1.1	0.128	8.4	0.414634	246	Cropland
916	136	Nitrogen, tillage, and crop rotation effects on nitrous oxide emissions from irrigated cropping systems	Halvorson et al.	2008	3	North America	USA	Temperate	40.65	-104.983	383	8.9	NA	NA	33	1.2	0.133	8.4	0.59403	67	Cropland
917	136	Nitrogen, tillage, and crop rotation effects on nitrous oxide emissions from irrigated cropping systems	Halvorson et al.	2008	3	North America	USA	Temperate	40.65	-104.983	383	8.9	NA	NA	33	1.2	0.133	8.4	0.441791	134	Cropland
918	136	Nitrogen, tillage, and crop rotation effects on nitrous oxide emissions from irrigated cropping systems	Halvorson et al.	2008	3	North America	USA	Temperate	40.65	-104.983	383	8.9	NA	NA	33	1.2	0.133	8.4	0.630488	246	Cropland
919	136	Nitrogen, tillage, and crop rotation effects on nitrous oxide emissions from irrigated cropping systems	Halvorson et al.	2008	3	North America	USA	Temperate	40.65	-104.983	383	8.9	39.7	27.3	33	1.2	0.133	8.4	0.219403	67	Cropland
920	136	Nitrogen, tillage, and crop rotation effects on nitrous oxide emissions from irrigated cropping systems	Halvorson et al.	2008	3	North America	USA	Temperate	40.65	-104.983	383	8.9	39.7	27.3	33	1.2	0.133	8.4	0.18209	134	Cropland
921	136	Nitrogen, tillage, and crop rotation effects on nitrous oxide emissions from irrigated cropping systems	Halvorson et al.	2008	3	North America	USA	Temperate	40.65	-104.983	383	8.9	39.7	27.3	33	1.2	0.133	8.4	0.249593	246	Cropland
922	136	Nitrogen, tillage, and crop rotation effects on nitrous oxide emissions from irrigated cropping systems	Halvorson et al.	2008	3	North America	USA	Temperate	40.65	-104.983	383	8.9	40.2	27.7	32.1	1.2	0.127	8.5	0.517857	112	Cropland
923	136	Nitrogen, tillage, and crop rotation effects on nitrous oxide emissions from irrigated cropping systems	Halvorson et al.	2008	3	North America	USA	Temperate	40.65	-104.983	383	8.9	40.2	27.7	32.1	1.2	0.127	8.5	0.171951	246	Cropland
924	136	Nitrogen, tillage, and crop rotation effects on nitrous oxide emissions from irrigated cropping systems	Halvorson et al.	2008	3	North America	USA	Temperate	40.65	-104.983	383	8.9	40.2	26.4	33.4	1.1	0.128	8.5	1.48214	56	Cropland
925	136	Nitrogen, tillage, and crop rotation effects on nitrous oxide emissions from irrigated cropping systems	Halvorson et al.	2008	3	North America	USA	Temperate	40.65	-104.983	383	8.9	40.2	26.4	33.4	1.1	0.128	8.5	0.569919	246	Cropland
926	137	Tillage and Inorganic Nitrogen Source Effects on Nitrous Oxide Emissions from Irrigated Cropping Systems	Halvorson et al.	2010	3	North America	USA	Temperate	40.65	-104.983	383	10.6	40.9	25.4	33.7	1.15	NA	8.7	0.853659	246	Cropland
927	137	Tillage and Inorganic Nitrogen Source Effects on Nitrous Oxide Emissions from Irrigated Cropping Systems	Halvorson et al.	2010	3	North America	USA	Temperate	40.65	-104.983	383	10.6	40.9	25.4	33.7	1.15	NA	8.7	0.83374	246	Cropland
928	137	Tillage and Inorganic Nitrogen Source Effects on Nitrous Oxide Emissions from Irrigated Cropping Systems	Halvorson et al.	2010	3	North America	USA	Temperate	40.65	-104.983	383	10.6	39.7	27.3	33	1.33	NA	8.5	0.329675	246	Cropland
929	137	Tillage and Inorganic Nitrogen Source Effects on Nitrous Oxide Emissions from Irrigated Cropping Systems	Halvorson et al.	2010	3	North America	USA	Temperate	40.65	-104.983	383	10.6	39.7	27.3	33	1.33	NA	8.5	0.134146	246	Cropland
930	137	Tillage and Inorganic Nitrogen Source Effects on Nitrous Oxide Emissions from Irrigated Cropping Systems	Halvorson et al.	2010	3	North America	USA	Temperate	40.65	-104.983	383	10.6	40.2	26.4	33.4	1.22	NA	8.8	0.21	56	Cropland
931	137	Tillage and Inorganic Nitrogen Source Effects on Nitrous Oxide Emissions from Irrigated Cropping Systems	Halvorson et al.	2010	3	North America	USA	Temperate	40.65	-104.983	383	10.6	40.2	26.4	33.4	1.22	NA	8.8	0.27	246	Cropland
932	137	Tillage and Inorganic Nitrogen Source Effects on Nitrous Oxide Emissions from Irrigated Cropping Systems	Halvorson et al.	2010	3	North America	USA	Temperate	40.65	-104.983	383	10.6	40.2	27.7	32.1	1.22	NA	8.5	0.413376	157	Cropland
933	137	Tillage and Inorganic Nitrogen Source Effects on Nitrous Oxide Emissions from Irrigated Cropping Systems	Halvorson et al.	2010	3	North America	USA	Temperate	40.65	-104.983	383	10.6	40.2	27.7	32.1	1.22	NA	8.5	0.260569	246	Cropland
934	138	Nitrogen Source Effects on Soil Nitrous Oxide Emissions from Strip-Till Corn	Halvorson et al.	2011	3	North America	USA	Temperate	40.65	-104.983	383	8.9	40.3	26.4	33.3	1.25	NA	8.3	0.356436	202	Cropland
935	138	Nitrogen Source Effects on Soil Nitrous Oxide Emissions from Strip-Till Corn	Halvorson et al.	2011	3	North America	USA	Temperate	40.65	-104.983	383	8.9	40.3	26.4	33.3	1.25	NA	8.3	0.287129	202	Cropland
936	138	Nitrogen Source Effects on Soil Nitrous Oxide Emissions from Strip-Till Corn	Halvorson et al.	2011	3	North America	USA	Temperate	40.65	-104.983	383	8.9	40.3	26.4	33.3	1.25	NA	8.3	0.772277	202	Cropland
937	138	Nitrogen Source Effects on Soil Nitrous Oxide Emissions from Strip-Till Corn	Halvorson et al.	2011	3	North America	USA	Temperate	40.65	-104.983	383	8.9	40.3	26.4	33.3	1.25	NA	8.3	0.311881	202	Cropland
938	138	Nitrogen Source Effects on Soil Nitrous Oxide Emissions from Strip-Till Corn	Halvorson et al.	2011	3	North America	USA	Temperate	40.65	-104.983	383	8.9	40.3	26.4	33.3	1.25	NA	8.3	0.163366	202	Cropland
939	138	Nitrogen Source Effects on Soil Nitrous Oxide Emissions from Strip-Till Corn	Halvorson et al.	2011	3	North America	USA	Temperate	40.65	-104.983	383	8.9	40.3	26.4	33.3	1.25	NA	8.3	0.628713	202	Cropland
940	138	Nitrogen Source Effects on Soil Nitrous Oxide Emissions from Strip-Till Corn	Halvorson et al.	2011	3	North America	USA	Temperate	40.65	-104.983	383	8.9	40.3	26.4	33.3	1.25	NA	8.3	0.425743	202	Cropland
941	138	Nitrogen Source Effects on Soil Nitrous Oxide Emissions from Strip-Till Corn	Halvorson et al.	2011	3	North America	USA	Temperate	40.65	-104.983	383	8.9	40.3	26.4	33.3	1.25	NA	8.3	0.772277	202	Cropland
942	138	Nitrogen Source Effects on Soil Nitrous Oxide Emissions from Strip-Till Corn	Halvorson et al.	2011	3	North America	USA	Temperate	40.65	-104.983	383	8.9	40.3	26.4	33.3	1.25	NA	8.3	0.514851	202	Cropland
943	138	Nitrogen Source Effects on Soil Nitrous Oxide Emissions from Strip-Till Corn	Halvorson et al.	2011	3	North America	USA	Temperate	40.65	-104.983	383	8.9	40.3	26.4	33.3	1.25	NA	8.3	0.410891	202	Cropland
944	139	Nitrogen placement and source effects on nitrous oxide emissions and yields of irrigated corn	Halvorson et al.	2013	3	North America	USA	Temperate	40.65	-104.983	383	8.9	40.3	26.4	33.3	1.14	0.14	8.3	0.773762	202	Cropland
945	139	Nitrogen placement and source effects on nitrous oxide emissions and yields of irrigated corn	Halvorson et al.	2013	3	North America	USA	Temperate	40.65	-104.983	383	8.9	40.3	26.4	33.3	1.14	0.14	8.3	0.385149	202	Cropland
946	139	Nitrogen placement and source effects on nitrous oxide emissions and yields of irrigated corn	Halvorson et al.	2013	3	North America	USA	Temperate	40.65	-104.983	383	8.9	40.3	26.4	33.3	1.14	0.14	8.3	0.427723	202	Cropland
947	139	Nitrogen placement and source effects on nitrous oxide emissions and yields of irrigated corn	Halvorson et al.	2013	3	North America	USA	Temperate	40.65	-104.983	383	8.9	40.3	26.4	33.3	1.14	0.14	8.3	0.192574	202	Cropland
948	139	Nitrogen placement and source effects on nitrous oxide emissions and yields of irrigated corn	Halvorson et al.	2013	3	North America	USA	Temperate	40.65	-104.983	383	8.9	40.3	26.4	33.3	1.14	0.14	8.3	0.261386	202	Cropland
949	139	Nitrogen placement and source effects on nitrous oxide emissions and yields of irrigated corn	Halvorson et al.	2013	3	North America	USA	Temperate	40.65	-104.983	383	8.9	40.3	26.4	33.3	1.14	0.14	8.3	0.244059	202	Cropland
950	139	Nitrogen placement and source effects on nitrous oxide emissions and yields of irrigated corn	Halvorson et al.	2013	3	North America	USA	Temperate	40.65	-104.983	383	8.9	40.3	26.4	33.3	1.14	0.14	8.3	0.195545	202	Cropland
951	139	Nitrogen placement and source effects on nitrous oxide emissions and yields of irrigated corn	Halvorson et al.	2013	3	North America	USA	Temperate	40.65	-104.983	383	8.9	40.3	26.4	33.3	1.14	0.14	8.3	0.135149	202	Cropland
952	139	Nitrogen placement and source effects on nitrous oxide emissions and yields of irrigated corn	Halvorson et al.	2013	3	North America	USA	Temperate	40.65	-104.983	383	8.9	40.3	26.4	33.3	1.14	0.14	8.3	0.208416	202	Cropland
953	139	Nitrogen placement and source effects on nitrous oxide emissions and yields of irrigated corn	Halvorson et al.	2013	3	North America	USA	Temperate	40.65	-104.983	383	8.9	40.3	26.4	33.3	1.14	0.14	8.3	0.099505	202	Cropland
954	139	Nitrogen placement and source effects on nitrous oxide emissions and yields of irrigated corn	Halvorson et al.	2013	3	North America	USA	Temperate	40.65	-104.983	383	8.9	40.3	26.4	33.3	1.16	0.15	8.3	0.464851	202	Cropland
955	139	Nitrogen placement and source effects on nitrous oxide emissions and yields of irrigated corn	Halvorson et al.	2013	3	North America	USA	Temperate	40.65	-104.983	383	8.9	40.3	26.4	33.3	1.16	0.15	8.3	0.259406	202	Cropland
956	139	Nitrogen placement and source effects on nitrous oxide emissions and yields of irrigated corn	Halvorson et al.	2013	3	North America	USA	Temperate	40.65	-104.983	383	8.9	40.3	26.4	33.3	1.16	0.15	8.3	0.317327	202	Cropland
957	139	Nitrogen placement and source effects on nitrous oxide emissions and yields of irrigated corn	Halvorson et al.	2013	3	North America	USA	Temperate	40.65	-104.983	383	8.9	40.3	26.4	33.3	1.16	0.15	8.3	0.213366	202	Cropland
958	140	N2O and CH4 fluxes in soil influenced by fertilization and tractor traffic	Hansen et al.	1993	4	Europe	Norway	Temperate	63	9.46667	1694	2.9	52	43	5	2.2	0.17	6.1	3.35714	140	Grassland
959	140	N2O and CH4 fluxes in soil influenced by fertilization and tractor traffic	Hansen et al.	1993	4	Europe	Norway	Temperate	63	9.46667	1694	2.9	52	43	5	2.2	0.17	6.1	1.56614	189	Grassland
960	140	N2O and CH4 fluxes in soil influenced by fertilization and tractor traffic	Hansen et al.	1993	4	Europe	Norway	Temperate	63	9.46667	1694	2.9	52	43	5	2.2	0.17	6.1	2.34568	81	Grassland
961	140	N2O and CH4 fluxes in soil influenced by fertilization and tractor traffic	Hansen et al.	1993	4	Europe	Norway	Temperate	63	9.46667	1694	2.9	52	43	5	2.2	0.17	6.1	4.85	140	Grassland
962	140	N2O and CH4 fluxes in soil influenced by fertilization and tractor traffic	Hansen et al.	1993	4	Europe	Norway	Temperate	63	9.46667	1694	2.9	52	43	5	2.2	0.17	6.1	1.1164	189	Grassland
963	140	N2O and CH4 fluxes in soil influenced by fertilization and tractor traffic	Hansen et al.	1993	4	Europe	Norway	Temperate	63	9.46667	1694	2.9	52	43	5	2.2	0.17	6.1	1.97531	81	Grassland
964	141	Nitrous oxide emissions from a fertile grassland in Western Norway following the application of inorganic and organic fertilizers	Hansen et al.	2014	4	Europe	Norway	Temperate	62.9	8.2	1160	1	71	21	7	4.4	NA	5.8	0.318667	75	Grassland
965	141	Nitrous oxide emissions from a fertile grassland in Western Norway following the application of inorganic and organic fertilizers	Hansen et al.	2014	4	Europe	Norway	Temperate	62.9	8.2	1160	1	71	21	7	4.4	NA	5.8	0.334	100	Grassland
966	141	Nitrous oxide emissions from a fertile grassland in Western Norway following the application of inorganic and organic fertilizers	Hansen et al.	2014	4	Europe	Norway	Temperate	62.9	8.2	1160	1	71	21	7	4.4	NA	5.8	0.242667	150	Grassland
967	141	Nitrous oxide emissions from a fertile grassland in Western Norway following the application of inorganic and organic fertilizers	Hansen et al.	2014	4	Europe	Norway	Temperate	62.9	8.2	1160	1	71	21	7	4.4	NA	5.8	0.2735	200	Grassland
968	141	Nitrous oxide emissions from a fertile grassland in Western Norway following the application of inorganic and organic fertilizers	Hansen et al.	2014	4	Europe	Norway	Temperate	62.9	8.2	1160	1	71	21	7	4.4	NA	5.8	0.1456	250	Grassland
969	141	Nitrous oxide emissions from a fertile grassland in Western Norway following the application of inorganic and organic fertilizers	Hansen et al.	2014	4	Europe	Norway	Temperate	62.9	8.2	1160	1	71	21	7	4.4	NA	5.8	0.164364	275	Grassland
970	141	Nitrous oxide emissions from a fertile grassland in Western Norway following the application of inorganic and organic fertilizers	Hansen et al.	2014	4	Europe	Norway	Temperate	62.9	8.2	1160	1	71	21	7	4.4	NA	5.8	0.14125	80	Grassland
971	141	Nitrous oxide emissions from a fertile grassland in Western Norway following the application of inorganic and organic fertilizers	Hansen et al.	2014	4	Europe	Norway	Temperate	62.9	8.2	1160	1	71	21	7	4.4	NA	5.8	0.124	100	Grassland
972	141	Nitrous oxide emissions from a fertile grassland in Western Norway following the application of inorganic and organic fertilizers	Hansen et al.	2014	4	Europe	Norway	Temperate	62.9	8.2	1160	1	71	21	7	4.4	NA	5.8	0.0926667	150	Grassland
973	141	Nitrous oxide emissions from a fertile grassland in Western Norway following the application of inorganic and organic fertilizers	Hansen et al.	2014	4	Europe	Norway	Temperate	62.9	8.2	1160	1	71	21	7	4.4	NA	5.8	0.0475	200	Grassland
974	141	Nitrous oxide emissions from a fertile grassland in Western Norway following the application of inorganic and organic fertilizers	Hansen et al.	2014	4	Europe	Norway	Temperate	62.9	8.2	1160	1	71	21	7	4.4	NA	5.8	0.1028	250	Grassland
975	141	Nitrous oxide emissions from a fertile grassland in Western Norway following the application of inorganic and organic fertilizers	Hansen et al.	2014	4	Europe	Norway	Temperate	62.9	8.2	1160	1	71	21	7	4.4	NA	5.8	0.117857	280	Grassland
976	142	Effect of fertilizer application on NO and N2O fluxes from agricultural fields	Harrison & Yamulki	1995	1	Europe	UK	Temperate	51.81	-0.37	693	10.2	NA	NA	22.6	0.93	NA	7	0.0854167	48	Cropland
977	142	Effect of fertilizer application on NO and N2O fluxes from agricultural fields	Harrison & Yamulki	1995	1	Europe	UK	Temperate	51.81	-0.37	693	10.2	NA	NA	22.6	0.93	NA	7	0.196875	96	Cropland
978	142	Effect of fertilizer application on NO and N2O fluxes from agricultural fields	Harrison & Yamulki	1995	1	Europe	UK	Temperate	51.81	-0.37	693	10.2	NA	NA	22.6	0.93	NA	7	0.733854	192	Cropland
979	142	Effect of fertilizer application on NO and N2O fluxes from agricultural fields	Harrison & Yamulki	1995	1	Europe	UK	Temperate	51.81	-0.37	693	10.2	NA	NA	22.6	0.93	NA	7	0.0132267	225	Cropland
980	143	Reducing nitrous oxide emissions by changing N fertilizer use from calcium ammonium nitrate (CAN) to urea based formulations	Harty et al.	2016	5	Europe	Ireland	Temperate	54.4667	-6.08333	1113	9.2	41	33.9	25.1	5.99	0.557	5.7	3.8045	200	Grassland
981	143	Reducing nitrous oxide emissions by changing N fertilizer use from calcium ammonium nitrate (CAN) to urea based formulations	Harty et al.	2016	5	Europe	Ireland	Temperate	54.4667	-6.08333	1113	9.2	41	33.9	25.1	5.99	0.557	5.7	0.2995	200	Grassland
982	143	Reducing nitrous oxide emissions by changing N fertilizer use from calcium ammonium nitrate (CAN) to urea based formulations	Harty et al.	2016	5	Europe	Ireland	Temperate	53.5	-8.23333	1130	10.3	58.8	27.8	13.5	3	0.318	5.6	0.5835	200	Grassland
983	143	Reducing nitrous oxide emissions by changing N fertilizer use from calcium ammonium nitrate (CAN) to urea based formulations	Harty et al.	2016	5	Europe	Ireland	Temperate	53.5	-8.23333	1130	10.3	57.8	28.2	14.1	3	0.318	5.6	0.0985	200	Grassland
984	143	Reducing nitrous oxide emissions by changing N fertilizer use from calcium ammonium nitrate (CAN) to urea based formulations	Harty et al.	2016	5	Europe	Ireland	Temperate	52.3	-6.5	1021	10.8	52.9	33.2	13.9	3.16	0.304	5.5	0.806	200	Grassland
985	143	Reducing nitrous oxide emissions by changing N fertilizer use from calcium ammonium nitrate (CAN) to urea based formulations	Harty et al.	2016	5	Europe	Ireland	Temperate	52.3	-6.5	1021	10.8	52.9	33.2	13.9	3.16	0.304	5.5	0.236	200	Grassland
986	143	Reducing nitrous oxide emissions by changing N fertilizer use from calcium ammonium nitrate (CAN) to urea based formulations	Harty et al.	2016	5	Europe	Ireland	Temperate	54.4667	-6.08333	1047	9.2	42.9	34.6	22.4	5.16	0.451	5.6	1.6735	200	Grassland
987	143	Reducing nitrous oxide emissions by changing N fertilizer use from calcium ammonium nitrate (CAN) to urea based formulations	Harty et al.	2016	5	Europe	Ireland	Temperate	54.4667	-6.08333	1047	9.2	42.9	34.6	22.4	5.16	0.451	5.6	0.4885	200	Grassland
988	143	Reducing nitrous oxide emissions by changing N fertilizer use from calcium ammonium nitrate (CAN) to urea based formulations	Harty et al.	2016	5	Europe	Ireland	Temperate	53.5	-8.23333	1002	10.3	57.8	28.2	14.1	3.02	0.321	5.4	1.435	200	Grassland
989	143	Reducing nitrous oxide emissions by changing N fertilizer use from calcium ammonium nitrate (CAN) to urea based formulations	Harty et al.	2016	5	Europe	Ireland	Temperate	53.5	-8.23333	1002	10.3	57.8	28.2	14.1	3.02	0.321	5.4	0.3315	200	Grassland
990	143	Reducing nitrous oxide emissions by changing N fertilizer use from calcium ammonium nitrate (CAN) to urea based formulations	Harty et al.	2016	5	Europe	Ireland	Temperate	53.5	-8.23333	1002	10.3	57.8	28.2	14.1	3.02	0.321	5.4	0.22	200	Grassland
991	143	Reducing nitrous oxide emissions by changing N fertilizer use from calcium ammonium nitrate (CAN) to urea based formulations	Harty et al.	2016	5	Europe	Ireland	Temperate	52.3	-6.5	939	10.8	51.7	33.9	14.4	2.83	0.284	5.7	0.6485	200	Grassland
992	143	Reducing nitrous oxide emissions by changing N fertilizer use from calcium ammonium nitrate (CAN) to urea based formulations	Harty et al.	2016	5	Europe	Ireland	Temperate	52.3	-6.5	939	10.8	51.7	33.9	14.4	2.83	0.284	5.7	0.2435	200	Grassland
993	143	Reducing nitrous oxide emissions by changing N fertilizer use from calcium ammonium nitrate (CAN) to urea based formulations	Harty et al.	2016	5	Europe	Ireland	Temperate	52.3	-6.5	939	10.8	51.7	33.9	14.4	2.83	0.284	5.7	0.0935	200	Grassland
994	144	Nitrous oxide emissions from an intensively managed greenhouse vegetable cropping system in Northern China	He et al.	2009	3	Asia	China	Temperate	36.9167	118.75	647	14	NA	NA	NA	1.0614	NA	6.4	0.176471	170	Cropland
995	144	Nitrous oxide emissions from an intensively managed greenhouse vegetable cropping system in Northern China	He et al.	2009	3	Asia	China	Temperate	36.9167	118.75	647	14	NA	NA	NA	1.0614	NA	6.4	0.0277778	360	Cropland
996	144	Nitrous oxide emissions from an intensively managed greenhouse vegetable cropping system in Northern China	He et al.	2009	3	Asia	China	Temperate	36.9167	118.75	647	14	NA	NA	NA	1.0614	NA	6.4	0.166667	720	Cropland
997	144	Nitrous oxide emissions from an intensively managed greenhouse vegetable cropping system in Northern China	He et al.	2009	3	Asia	China	Temperate	36.9167	118.75	647	14	NA	NA	NA	1.0614	NA	6.4	1.10236	127	Cropland
998	144	Nitrous oxide emissions from an intensively managed greenhouse vegetable cropping system in Northern China	He et al.	2009	3	Asia	China	Temperate	36.9167	118.75	647	14	NA	NA	NA	1.0614	NA	6.4	0.253165	316	Cropland
999	144	Nitrous oxide emissions from an intensively managed greenhouse vegetable cropping system in Northern China	He et al.	2009	3	Asia	China	Temperate	36.9167	118.75	647	14	NA	NA	NA	1.0614	NA	6.4	1.04762	630	Cropland
1000	144	Nitrous oxide emissions from an intensively managed greenhouse vegetable cropping system in Northern China	He et al.	2009	3	Asia	China	Temperate	36.9167	118.75	647	14	NA	NA	NA	1.0614	NA	6.4	0.696517	201	Cropland
1001	144	Nitrous oxide emissions from an intensively managed greenhouse vegetable cropping system in Northern China	He et al.	2009	3	Asia	China	Temperate	36.9167	118.75	647	14	NA	NA	NA	1.0614	NA	6.4	0.387597	258	Cropland
1002	144	Nitrous oxide emissions from an intensively managed greenhouse vegetable cropping system in Northern China	He et al.	2009	3	Asia	China	Temperate	36.9167	118.75	647	14	NA	NA	NA	1.0614	NA	6.4	0.319444	720	Cropland
1003	145	Effects of application of inhibitors and biochar to fertilizer on gaseous nitrogen emissions from an intensively managed wheat field	He et al.	2018	4	Asia	China	Subtropical	31.2	120.8	1139	16	NA	NA	NA	2.026	0.181	5.2	1.064	125	Cropland
1004	145	Effects of application of inhibitors and biochar to fertilizer on gaseous nitrogen emissions from an intensively managed wheat field	He et al.	2018	4	Asia	China	Subtropical	31.2	120.8	1139	16	NA	NA	NA	2.026	0.181	5	1.78	150	Cropland
1005	146	Organic fertilizers have divergent effects on soil N2O emissions	He et al.	2019	4	Asia	China	Subtropical	32.5333	119.45	1019	15.5	63.9	18.8	17.3	2.41	0.25	4.4	1.92667	150	Cropland
1006	146	Organic fertilizers have divergent effects on soil N2O emissions	He et al.	2019	4	Asia	China	Subtropical	32.5333	119.45	1019	15.5	63.9	18.8	17.3	2.41	0.25	4.4	2.34	150	Cropland
1007	146	Organic fertilizers have divergent effects on soil N2O emissions	He et al.	2019	4	Asia	China	Subtropical	32.5333	119.45	1019	15.5	63.9	18.8	17.3	2.41	0.25	4.4	0.186667	150	Cropland
1008	146	Organic fertilizers have divergent effects on soil N2O emissions	He et al.	2019	4	Asia	China	Subtropical	32.5333	119.45	1019	15.5	63.9	18.8	17.3	2.41	0.25	4.4	0.406667	150	Cropland
1009	146	Organic fertilizers have divergent effects on soil N2O emissions	He et al.	2019	4	Asia	China	Subtropical	32.5333	119.45	1019	15.5	63.9	18.8	17.3	2.41	0.25	4.4	0.48	150	Cropland
1010	146	Organic fertilizers have divergent effects on soil N2O emissions	He et al.	2019	4	Asia	China	Subtropical	32.5333	119.45	1019	15.5	63.9	18.8	17.3	2.41	0.25	4.4	0.08	150	Cropland
1011	147	Soil carbon, soil nitrate, and soil emissions of nitrous oxide during cultivation of energy crops	Hellebrand et al.	2010	1	Europe	Germany	Temperate	52.39	13.06	595	8.6	33	55	12	0.92	0.103008	6	0.386667	150	Cropland
1012	147	Soil carbon, soil nitrate, and soil emissions of nitrous oxide during cultivation of energy crops	Hellebrand et al.	2010	1	Europe	Germany	Temperate	52.39	13.06	595	8.6	33	55	12	0.92	0.103008	6	0.993333	150	Cropland
1013	147	Soil carbon, soil nitrate, and soil emissions of nitrous oxide during cultivation of energy crops	Hellebrand et al.	2010	3	Europe	Germany	Temperate	52.39	13.06	595	8.6	33	55	12	0.92	0.103008	6	1.28	150	Cropland
1014	147	Soil carbon, soil nitrate, and soil emissions of nitrous oxide during cultivation of energy crops	Hellebrand et al.	2010	3	Europe	Germany	Temperate	52.39	13.06	595	8.6	33	55	12	0.92	0.103008	6	1.86	150	Cropland
1015	147	Soil carbon, soil nitrate, and soil emissions of nitrous oxide during cultivation of energy crops	Hellebrand et al.	2010	1	Europe	Germany	Temperate	52.39	13.06	595	8.6	33	55	12	0.92	0.103008	6	0.853333	150	Cropland
1016	148	Nitrous oxide emissions under different soil and land management conditions	Henault et al.	1998	8	Europe	France	Temperate	48.95	2.41667	762	10.4	NA	NA	10	1.67	0.149	8.1	0.0947712	153	Cropland
1017	148	Nitrous oxide emissions under different soil and land management conditions	Henault et al.	1998	8	Europe	France	Temperate	48.95	2.41667	762	10.4	NA	NA	10	1.67	0.149	8.1	0.112868	272	Cropland
1018	148	Nitrous oxide emissions under different soil and land management conditions	Henault et al.	1998	8	Europe	France	Temperate	47.2667	5.3	762	10.4	NA	NA	21	0.86	0.077	6	2.14074	162	Cropland
1019	148	Nitrous oxide emissions under different soil and land management conditions	Henault et al.	1998	8	Europe	France	Temperate	47.2667	5.3	762	10.4	NA	NA	21	0.86	0.077	6	2.21412	262	Cropland
1020	148	Nitrous oxide emissions under different soil and land management conditions	Henault et al.	1998	8	Europe	France	Temperate	47.7667	5.58333	762	10.4	NA	NA	50.2	3.09	0.33	7.9	0.65493	142	Cropland
1021	148	Nitrous oxide emissions under different soil and land management conditions	Henault et al.	1998	8	Europe	France	Temperate	47.7667	5.58333	762	10.4	NA	NA	50.2	3.09	0.33	7.9	0.841772	237	Cropland
1022	149	Influence of different agricultural practices (type of crop, form of N-fertilizer) on soil nitrous oxide emissions	Hénault et al.	1998	8	Europe	France	Temperate	47.2833	5.28333	762	10.4	11	69	20	1.1	0.09	6	0.621176	170	Cropland
1023	149	Influence of different agricultural practices (type of crop, form of N-fertilizer) on soil nitrous oxide emissions	Hénault et al.	1998	8	Europe	France	Temperate	47.2833	5.28333	762	10.4	11	69	20	1.1	0.09	6	0.650588	170	Cropland
1024	149	Influence of different agricultural practices (type of crop, form of N-fertilizer) on soil nitrous oxide emissions	Hénault et al.	1998	8	Europe	France	Temperate	47.2833	5.28333	762	10.4	11	69	20	1.1	0.09	6	0.491765	170	Cropland
1025	149	Influence of different agricultural practices (type of crop, form of N-fertilizer) on soil nitrous oxide emissions	Hénault et al.	1998	8	Europe	France	Temperate	47.2833	5.28333	762	10.4	11	69	20	1.1	0.09	6	0.488824	170	Cropland
1026	150	Managing fertiliser nitrogen to reduce nitrous oxide emissions and emission intensities from a cultivated Cambisol in Scotland	Hilton et al.	2015	15	Europe	UK	Temperate	55.88	-2.83	676	9	NA	NA	NA	2.32	NA	6.3	0.9	40	Cropland
1027	150	Managing fertiliser nitrogen to reduce nitrous oxide emissions and emission intensities from a cultivated Cambisol in Scotland	Hilton et al.	2015	15	Europe	UK	Temperate	55.88	-2.83	676	9	NA	NA	NA	2.32	NA	6.3	0.2	80	Cropland
1028	150	Managing fertiliser nitrogen to reduce nitrous oxide emissions and emission intensities from a cultivated Cambisol in Scotland	Hilton et al.	2015	15	Europe	UK	Temperate	55.88	-2.83	676	9	NA	NA	NA	2.32	NA	6.3	1.35	120	Cropland
1029	150	Managing fertiliser nitrogen to reduce nitrous oxide emissions and emission intensities from a cultivated Cambisol in Scotland	Hilton et al.	2015	15	Europe	UK	Temperate	55.88	-2.83	676	9	NA	NA	NA	2.32	NA	6.3	0.9625	160	Cropland
1030	150	Managing fertiliser nitrogen to reduce nitrous oxide emissions and emission intensities from a cultivated Cambisol in Scotland	Hilton et al.	2015	15	Europe	UK	Temperate	55.88	-2.83	676	9	NA	NA	NA	2.32	NA	6.3	1.08	200	Cropland
1031	150	Managing fertiliser nitrogen to reduce nitrous oxide emissions and emission intensities from a cultivated Cambisol in Scotland	Hilton et al.	2015	15	Europe	UK	Temperate	55.88	-2.83	676	9	NA	NA	NA	2.32	NA	6.3	0.633333	120	Cropland
1032	150	Managing fertiliser nitrogen to reduce nitrous oxide emissions and emission intensities from a cultivated Cambisol in Scotland	Hilton et al.	2015	15	Europe	UK	Temperate	55.88	-2.83	676	9	NA	NA	NA	2.32	NA	6.3	1.05833	120	Cropland
1033	151	Nitrogen Fertilization Management and Nitrous Oxide Emission in Lettuce Vegetable Fields in Central Vietnam	Hoa et al. 2018 International journal of agriculture biology	2018	3	Asia	Vietnam	Tropical	16.4667	107.517	2300	27.5	18	40	42	1.54	0.083	5.3	0.333333	30	Cropland
1034	151	Nitrogen Fertilization Management and Nitrous Oxide Emission in Lettuce Vegetable Fields in Central Vietnam	Hoa et al. 2018 International journal of agriculture biology	2018	3	Asia	Vietnam	Tropical	16.4667	107.517	2300	27.5	18	40	42	1.54	0.083	5.3	0.45	60	Cropland
1035	151	Nitrogen Fertilization Management and Nitrous Oxide Emission in Lettuce Vegetable Fields in Central Vietnam	Hoa et al. 2018 International journal of agriculture biology	2018	3	Asia	Vietnam	Tropical	16.4667	107.517	2300	27.5	18	40	42	1.54	0.083	5.3	0.588889	90	Cropland
1036	151	Nitrogen Fertilization Management and Nitrous Oxide Emission in Lettuce Vegetable Fields in Central Vietnam	Hoa et al. 2018 International journal of agriculture biology	2018	3	Asia	Vietnam	Tropical	16.4667	107.517	2300	27.5	18	40	42	1.54	0.083	5.3	0.466667	30	Cropland
1037	151	Nitrogen Fertilization Management and Nitrous Oxide Emission in Lettuce Vegetable Fields in Central Vietnam	Hoa et al. 2018 International journal of agriculture biology	2018	3	Asia	Vietnam	Tropical	16.4667	107.517	2300	27.5	18	40	42	1.54	0.083	5.3	0.683333	60	Cropland
1038	151	Nitrogen Fertilization Management and Nitrous Oxide Emission in Lettuce Vegetable Fields in Central Vietnam	Hoa et al. 2018 International journal of agriculture biology	2018	3	Asia	Vietnam	Tropical	16.4667	107.517	2300	27.5	18	40	42	1.54	0.083	5.3	0.877778	90	Cropland
1039	151	Nitrogen Fertilization Management and Nitrous Oxide Emission in Lettuce Vegetable Fields in Central Vietnam	Hoa et al. 2018 International journal of agriculture biology	2018	3	Asia	Vietnam	Tropical	16.4667	107.517	2300	27.5	81	15	4	1.4	0.025	6	0.266667	30	Cropland
1040	151	Nitrogen Fertilization Management and Nitrous Oxide Emission in Lettuce Vegetable Fields in Central Vietnam	Hoa et al. 2018 International journal of agriculture biology	2018	3	Asia	Vietnam	Tropical	16.4667	107.517	2300	27.5	81	15	4	1.4	0.025	6	0.333333	60	Cropland
1041	151	Nitrogen Fertilization Management and Nitrous Oxide Emission in Lettuce Vegetable Fields in Central Vietnam	Hoa et al. 2018 International journal of agriculture biology	2018	3	Asia	Vietnam	Tropical	16.4667	107.517	2300	27.5	81	15	4	1.4	0.025	6	0.366667	90	Cropland
1042	151	Nitrogen Fertilization Management and Nitrous Oxide Emission in Lettuce Vegetable Fields in Central Vietnam	Hoa et al. 2018 International journal of agriculture biology	2018	3	Asia	Vietnam	Tropical	16.4667	107.517	2300	27.5	81	15	4	1.4	0.025	6	0.233333	30	Cropland
1043	151	Nitrogen Fertilization Management and Nitrous Oxide Emission in Lettuce Vegetable Fields in Central Vietnam	Hoa et al. 2018 International journal of agriculture biology	2018	3	Asia	Vietnam	Tropical	16.4667	107.517	2300	27.5	81	15	4	1.4	0.025	6	0.3	60	Cropland
1044	151	Nitrogen Fertilization Management and Nitrous Oxide Emission in Lettuce Vegetable Fields in Central Vietnam	Hoa et al. 2018 International journal of agriculture biology	2018	3	Asia	Vietnam	Tropical	16.4667	107.517	2300	27.5	81	15	4	1.4	0.025	6	0.288889	90	Cropland
1045	151	Nitrogen Fertilization Management and Nitrous Oxide Emission in Lettuce Vegetable Fields in Central Vietnam	Hoa et al. 2018 International journal of agriculture biology	2018	3	Asia	Vietnam	Tropical	16.4667	107.517	2300	27.5	18	40	42	1.54	0.083	5.3	0.466667	30	Cropland
1046	151	Nitrogen Fertilization Management and Nitrous Oxide Emission in Lettuce Vegetable Fields in Central Vietnam	Hoa et al. 2018 International journal of agriculture biology	2018	3	Asia	Vietnam	Tropical	16.4667	107.517	2300	27.5	18	40	42	1.54	0.083	5.3	0.716667	60	Cropland
1047	151	Nitrogen Fertilization Management and Nitrous Oxide Emission in Lettuce Vegetable Fields in Central Vietnam	Hoa et al. 2018 International journal of agriculture biology	2018	3	Asia	Vietnam	Tropical	16.4667	107.517	2300	27.5	18	40	42	1.54	0.083	5.3	0.944444	90	Cropland
1048	151	Nitrogen Fertilization Management and Nitrous Oxide Emission in Lettuce Vegetable Fields in Central Vietnam	Hoa et al. 2018 International journal of agriculture biology	2018	3	Asia	Vietnam	Tropical	16.4667	107.517	2300	27.5	81	15	4	1.4	0.025	6	0.533333	30	Cropland
1049	151	Nitrogen Fertilization Management and Nitrous Oxide Emission in Lettuce Vegetable Fields in Central Vietnam	Hoa et al. 2018 International journal of agriculture biology	2018	3	Asia	Vietnam	Tropical	16.4667	107.517	2300	27.5	81	15	4	1.4	0.025	6	0.6	60	Cropland
1050	151	Nitrogen Fertilization Management and Nitrous Oxide Emission in Lettuce Vegetable Fields in Central Vietnam	Hoa et al. 2018 International journal of agriculture biology	2018	3	Asia	Vietnam	Tropical	16.4667	107.517	2300	27.5	81	15	4	1.4	0.025	6	0.7	90	Cropland
1051	152	Nitrogen Fertilization Effects on Methane and Nitrous Oxide Emissions from Wetland Rice Fields of Central Vietnam	Hoa et al. 2018 International journal of agriculture biology	2018	3	Asia	Vietnam	Tropical	16.4667	107.517	2300	26.7	NA	NA	NA	1.14	0.085	5.1	0.3875	40	Cropland
1052	152	Nitrogen Fertilization Effects on Methane and Nitrous Oxide Emissions from Wetland Rice Fields of Central Vietnam	Hoa et al. 2018 International journal of agriculture biology	2018	3	Asia	Vietnam	Tropical	16.4667	107.517	2300	26.7	NA	NA	NA	1.14	0.085	5.1	0.2325	80	Cropland
1053	152	Nitrogen Fertilization Effects on Methane and Nitrous Oxide Emissions from Wetland Rice Fields of Central Vietnam	Hoa et al. 2018 International journal of agriculture biology	2018	3	Asia	Vietnam	Tropical	16.4667	107.517	2300	26.7	NA	NA	NA	1.14	0.085	5.1	0.2475	120	Cropland
1054	152	Nitrogen Fertilization Effects on Methane and Nitrous Oxide Emissions from Wetland Rice Fields of Central Vietnam	Hoa et al. 2018 International journal of agriculture biology	2018	3	Asia	Vietnam	Tropical	16.4667	107.517	2300	26.7	NA	NA	NA	1.14	0.085	5.1	0.135	40	Cropland
1055	152	Nitrogen Fertilization Effects on Methane and Nitrous Oxide Emissions from Wetland Rice Fields of Central Vietnam	Hoa et al. 2018 International journal of agriculture biology	2018	3	Asia	Vietnam	Tropical	16.4667	107.517	2300	26.7	NA	NA	NA	1.14	0.085	5.1	0.19625	80	Cropland
1056	152	Nitrogen Fertilization Effects on Methane and Nitrous Oxide Emissions from Wetland Rice Fields of Central Vietnam	Hoa et al. 2018 International journal of agriculture biology	2018	3	Asia	Vietnam	Tropical	16.4667	107.517	2300	26.7	NA	NA	NA	1.14	0.085	5.1	0.185	120	Cropland
1057	152	Nitrogen Fertilization Effects on Methane and Nitrous Oxide Emissions from Wetland Rice Fields of Central Vietnam	Hoa et al. 2018 International journal of agriculture biology	2018	3	Asia	Vietnam	Tropical	16.4667	107.517	2300	26.7	NA	NA	NA	1.14	0.085	5.1	0.1575	40	Cropland
1058	152	Nitrogen Fertilization Effects on Methane and Nitrous Oxide Emissions from Wetland Rice Fields of Central Vietnam	Hoa et al. 2018 International journal of agriculture biology	2018	3	Asia	Vietnam	Tropical	16.4667	107.517	2300	26.7	NA	NA	NA	1.14	0.085	5.1	0.18125	80	Cropland
1059	152	Nitrogen Fertilization Effects on Methane and Nitrous Oxide Emissions from Wetland Rice Fields of Central Vietnam	Hoa et al. 2018 International journal of agriculture biology	2018	3	Asia	Vietnam	Tropical	16.4667	107.517	2300	26.7	NA	NA	NA	1.14	0.085	5.1	0.204167	120	Cropland
1060	152	Nitrogen Fertilization Effects on Methane and Nitrous Oxide Emissions from Wetland Rice Fields of Central Vietnam	Hoa et al. 2018 International journal of agriculture biology	2018	3	Asia	Vietnam	Tropical	16.4667	107.517	2300	26.7	NA	NA	NA	1.14	0.085	5.1	0.2275	40	Cropland
1061	152	Nitrogen Fertilization Effects on Methane and Nitrous Oxide Emissions from Wetland Rice Fields of Central Vietnam	Hoa et al. 2018 International journal of agriculture biology	2018	3	Asia	Vietnam	Tropical	16.4667	107.517	2300	26.7	NA	NA	NA	1.14	0.085	5.1	0.1475	80	Cropland
1062	152	Nitrogen Fertilization Effects on Methane and Nitrous Oxide Emissions from Wetland Rice Fields of Central Vietnam	Hoa et al. 2018 International journal of agriculture biology	2018	3	Asia	Vietnam	Tropical	16.4667	107.517	2300	26.7	NA	NA	NA	1.14	0.085	5.1	0.173333	120	Cropland
1063	153	Nonlinear nitrous oxide (N2O) response to nitrogen fertilizer in on-farm corn crops of the US Midwest	Hoben et al.	2011	4	North America	USA	Temperate	42.41	-85.37	990	9.6	30	47	23	0.986	NA	6.6	0.155556	45	Cropland
1064	153	Nonlinear nitrous oxide (N2O) response to nitrogen fertilizer in on-farm corn crops of the US Midwest	Hoben et al.	2011	4	North America	USA	Temperate	42.41	-85.37	990	9.6	30	47	23	0.986	NA	6.6	0.322222	90	Cropland
1065	153	Nonlinear nitrous oxide (N2O) response to nitrogen fertilizer in on-farm corn crops of the US Midwest	Hoben et al.	2011	4	North America	USA	Temperate	42.41	-85.37	990	9.6	30	47	23	0.986	NA	6.6	0.348148	135	Cropland
1066	153	Nonlinear nitrous oxide (N2O) response to nitrogen fertilizer in on-farm corn crops of the US Midwest	Hoben et al.	2011	4	North America	USA	Temperate	42.41	-85.37	990	9.6	30	47	23	0.986	NA	6.6	0.416667	180	Cropland
1067	153	Nonlinear nitrous oxide (N2O) response to nitrogen fertilizer in on-farm corn crops of the US Midwest	Hoben et al.	2011	4	North America	USA	Temperate	42.41	-85.37	990	9.6	30	47	23	0.986	NA	6.6	0.577778	225	Cropland
1068	153	Nonlinear nitrous oxide (N2O) response to nitrogen fertilizer in on-farm corn crops of the US Midwest	Hoben et al.	2011	4	North America	USA	Temperate	42.47	-84.51	800	8.3	30	47	23	0.87	NA	6.6	0.822222	45	Cropland
1069	153	Nonlinear nitrous oxide (N2O) response to nitrogen fertilizer in on-farm corn crops of the US Midwest	Hoben et al.	2011	4	North America	USA	Temperate	42.47	-84.51	800	8.3	30	47	23	0.87	NA	6.6	0.211111	90	Cropland
1070	153	Nonlinear nitrous oxide (N2O) response to nitrogen fertilizer in on-farm corn crops of the US Midwest	Hoben et al.	2011	4	North America	USA	Temperate	42.47	-84.51	800	8.3	30	47	23	0.87	NA	6.6	0.437037	135	Cropland
1071	153	Nonlinear nitrous oxide (N2O) response to nitrogen fertilizer in on-farm corn crops of the US Midwest	Hoben et al.	2011	4	North America	USA	Temperate	42.47	-84.51	800	8.3	30	47	23	0.87	NA	6.6	0.866667	180	Cropland
1072	153	Nonlinear nitrous oxide (N2O) response to nitrogen fertilizer in on-farm corn crops of the US Midwest	Hoben et al.	2011	4	North America	USA	Temperate	42.47	-84.51	800	8.3	30	47	23	0.87	NA	6.6	0.444444	225	Cropland
1073	153	Nonlinear nitrous oxide (N2O) response to nitrogen fertilizer in on-farm corn crops of the US Midwest	Hoben et al.	2011	4	North America	USA	Temperate	43.52	-83.64	820	8.3	30	47	23	1.566	NA	6.5	1.48889	45	Cropland
1074	153	Nonlinear nitrous oxide (N2O) response to nitrogen fertilizer in on-farm corn crops of the US Midwest	Hoben et al.	2011	4	North America	USA	Temperate	43.52	-83.64	820	8.3	30	47	23	1.566	NA	6.5	1.57778	90	Cropland
1075	153	Nonlinear nitrous oxide (N2O) response to nitrogen fertilizer in on-farm corn crops of the US Midwest	Hoben et al.	2011	4	North America	USA	Temperate	43.52	-83.64	820	8.3	30	47	23	1.566	NA	6.5	0.918519	135	Cropland
1076	153	Nonlinear nitrous oxide (N2O) response to nitrogen fertilizer in on-farm corn crops of the US Midwest	Hoben et al.	2011	4	North America	USA	Temperate	43.52	-83.64	820	8.3	30	47	23	1.566	NA	6.5	1.45556	180	Cropland
1077	153	Nonlinear nitrous oxide (N2O) response to nitrogen fertilizer in on-farm corn crops of the US Midwest	Hoben et al.	2011	4	North America	USA	Temperate	43.52	-83.64	820	8.3	30	47	23	1.566	NA	6.5	1.89333	225	Cropland
1078	153	Nonlinear nitrous oxide (N2O) response to nitrogen fertilizer in on-farm corn crops of the US Midwest	Hoben et al.	2011	4	North America	USA	Temperate	43.45	-83.65	820	8.3	30	47	23	1.45	NA	7.6	0.933333	45	Cropland
1079	153	Nonlinear nitrous oxide (N2O) response to nitrogen fertilizer in on-farm corn crops of the US Midwest	Hoben et al.	2011	4	North America	USA	Temperate	43.45	-83.65	820	8.3	30	47	23	1.45	NA	7.6	1.25556	90	Cropland
1080	153	Nonlinear nitrous oxide (N2O) response to nitrogen fertilizer in on-farm corn crops of the US Midwest	Hoben et al.	2011	4	North America	USA	Temperate	43.45	-83.65	820	8.3	30	47	23	1.45	NA	7.6	1.40741	135	Cropland
1081	153	Nonlinear nitrous oxide (N2O) response to nitrogen fertilizer in on-farm corn crops of the US Midwest	Hoben et al.	2011	4	North America	USA	Temperate	43.45	-83.65	820	8.3	30	47	23	1.45	NA	7.6	1.12222	180	Cropland
1082	153	Nonlinear nitrous oxide (N2O) response to nitrogen fertilizer in on-farm corn crops of the US Midwest	Hoben et al.	2011	4	North America	USA	Temperate	43.45	-83.65	820	8.3	30	47	23	1.45	NA	7.6	1.23556	225	Cropland
1083	153	Nonlinear nitrous oxide (N2O) response to nitrogen fertilizer in on-farm corn crops of the US Midwest	Hoben et al.	2011	4	North America	USA	Temperate	42.41	-85.37	990	9.6	30	47	23	1.218	NA	6.8	0.577778	45	Cropland
1084	153	Nonlinear nitrous oxide (N2O) response to nitrogen fertilizer in on-farm corn crops of the US Midwest	Hoben et al.	2011	4	North America	USA	Temperate	42.41	-85.37	990	9.6	30	47	23	1.218	NA	6.8	0.688889	90	Cropland
1085	153	Nonlinear nitrous oxide (N2O) response to nitrogen fertilizer in on-farm corn crops of the US Midwest	Hoben et al.	2011	4	North America	USA	Temperate	42.41	-85.37	990	9.6	30	47	23	1.218	NA	6.8	0.851852	135	Cropland
1086	153	Nonlinear nitrous oxide (N2O) response to nitrogen fertilizer in on-farm corn crops of the US Midwest	Hoben et al.	2011	4	North America	USA	Temperate	42.41	-85.37	990	9.6	30	47	23	1.218	NA	6.8	0.422222	180	Cropland
1087	153	Nonlinear nitrous oxide (N2O) response to nitrogen fertilizer in on-farm corn crops of the US Midwest	Hoben et al.	2011	4	North America	USA	Temperate	42.41	-85.37	990	9.6	30	47	23	1.218	NA	6.8	0.973333	225	Cropland
1088	153	Nonlinear nitrous oxide (N2O) response to nitrogen fertilizer in on-farm corn crops of the US Midwest	Hoben et al.	2011	4	North America	USA	Temperate	42.48	-84.27	800	8.3	30	47	23	2.958	NA	6.3	-0.0444444	45	Cropland
1089	153	Nonlinear nitrous oxide (N2O) response to nitrogen fertilizer in on-farm corn crops of the US Midwest	Hoben et al.	2011	4	North America	USA	Temperate	42.48	-84.27	800	8.3	30	47	23	2.958	NA	6.3	0.177778	90	Cropland
1090	153	Nonlinear nitrous oxide (N2O) response to nitrogen fertilizer in on-farm corn crops of the US Midwest	Hoben et al.	2011	4	North America	USA	Temperate	42.48	-84.27	800	8.3	30	47	23	2.958	NA	6.3	0.918519	135	Cropland
1091	153	Nonlinear nitrous oxide (N2O) response to nitrogen fertilizer in on-farm corn crops of the US Midwest	Hoben et al.	2011	4	North America	USA	Temperate	42.48	-84.27	800	8.3	30	47	23	2.958	NA	6.3	2.05	180	Cropland
1092	153	Nonlinear nitrous oxide (N2O) response to nitrogen fertilizer in on-farm corn crops of the US Midwest	Hoben et al.	2011	4	North America	USA	Temperate	42.48	-84.27	800	8.3	30	47	23	2.958	NA	6.3	2.73333	225	Cropland
1093	153	Nonlinear nitrous oxide (N2O) response to nitrogen fertilizer in on-farm corn crops of the US Midwest	Hoben et al.	2011	4	North America	USA	Temperate	43.45	-83.65	820	8.3	30	47	23	1.334	NA	7.5	0.666667	45	Cropland
1094	153	Nonlinear nitrous oxide (N2O) response to nitrogen fertilizer in on-farm corn crops of the US Midwest	Hoben et al.	2011	4	North America	USA	Temperate	43.45	-83.65	820	8.3	30	47	23	1.334	NA	7.5	0.444444	90	Cropland
1095	153	Nonlinear nitrous oxide (N2O) response to nitrogen fertilizer in on-farm corn crops of the US Midwest	Hoben et al.	2011	4	North America	USA	Temperate	43.45	-83.65	820	8.3	30	47	23	1.334	NA	7.5	0.362963	135	Cropland
1096	153	Nonlinear nitrous oxide (N2O) response to nitrogen fertilizer in on-farm corn crops of the US Midwest	Hoben et al.	2011	4	North America	USA	Temperate	43.45	-83.65	820	8.3	30	47	23	1.334	NA	7.5	0.372222	180	Cropland
1097	153	Nonlinear nitrous oxide (N2O) response to nitrogen fertilizer in on-farm corn crops of the US Midwest	Hoben et al.	2011	4	North America	USA	Temperate	43.45	-83.65	820	8.3	30	47	23	1.334	NA	7.5	0.2	225	Cropland
1098	153	Nonlinear nitrous oxide (N2O) response to nitrogen fertilizer in on-farm corn crops of the US Midwest	Hoben et al.	2011	4	North America	USA	Temperate	43.52	-83.64	820	8.3	30	47	23	1.682	NA	7.6	0.244444	45	Cropland
1099	153	Nonlinear nitrous oxide (N2O) response to nitrogen fertilizer in on-farm corn crops of the US Midwest	Hoben et al.	2011	4	North America	USA	Temperate	43.52	-83.64	820	8.3	30	47	23	1.682	NA	7.6	0.466667	90	Cropland
1100	153	Nonlinear nitrous oxide (N2O) response to nitrogen fertilizer in on-farm corn crops of the US Midwest	Hoben et al.	2011	4	North America	USA	Temperate	43.52	-83.64	820	8.3	30	47	23	1.682	NA	7.6	0.288889	135	Cropland
1101	153	Nonlinear nitrous oxide (N2O) response to nitrogen fertilizer in on-farm corn crops of the US Midwest	Hoben et al.	2011	4	North America	USA	Temperate	43.52	-83.64	820	8.3	30	47	23	1.682	NA	7.6	0.244444	180	Cropland
1102	153	Nonlinear nitrous oxide (N2O) response to nitrogen fertilizer in on-farm corn crops of the US Midwest	Hoben et al.	2011	4	North America	USA	Temperate	43.52	-83.64	820	8.3	30	47	23	1.682	NA	7.6	0.368889	225	Cropland
1103	154	Nitrous oxide and nitri oxide ﬂuxes from an upland ﬁeld in Japan: effect of urea type, placement, and crop residues	Hou & Tsuruta	2003	2	Asia	Japan	Temperate	36.0167	140.117	1282.9	13.8	31	49	20	2.668	0.38	6.4	0.1608	250	Cropland
1104	154	Nitrous oxide and nitri oxide ﬂuxes from an upland ﬁeld in Japan: effect of urea type, placement, and crop residues	Hou & Tsuruta	2003	2	Asia	Japan	Temperate	36.0167	140.117	1282.9	13.8	31	49	20	2.668	0.38	6.4	0.1588	250	Cropland
1105	154	Nitrous oxide and nitri oxide ﬂuxes from an upland ﬁeld in Japan: effect of urea type, placement, and crop residues	Hou & Tsuruta	2003	2	Asia	Japan	Temperate	36.0167	140.117	1282.9	13.8	31	49	20	2.668	0.38	6.4	0.2492	250	Cropland
1106	155	Nitrous oxide emission from tea soil under different fertilizer managements in Japan	Hou et al.	2015	3	Asia	Japan	Temperate	35.6667	139.617	1561.8	15.4	23.2	74.3	2.5	3.3	0.25	6.1	7.93333	900	Cropland
1107	155	Nitrous oxide emission from tea soil under different fertilizer managements in Japan	Hou et al.	2015	3	Asia	Japan	Temperate	35.6667	139.617	1561.8	15.4	23.2	74.3	2.5	3.3	0.25	6.1	7.02222	900	Cropland
1108	155	Nitrous oxide emission from tea soil under different fertilizer managements in Japan	Hou et al.	2015	3	Asia	Japan	Temperate	35.6667	139.617	1561.8	15.4	23.2	74.3	2.5	3.3	0.25	6.1	3.73333	450	Cropland
1109	155	Nitrous oxide emission from tea soil under different fertilizer managements in Japan	Hou et al.	2015	3	Asia	Japan	Temperate	35.6667	139.617	1561.8	15.4	23.2	74.3	2.5	3.3	0.25	6.1	4.36111	720	Cropland
1110	155	Nitrous oxide emission from tea soil under different fertilizer managements in Japan	Hou et al.	2015	3	Asia	Japan	Temperate	35.6667	139.617	1561.8	15.4	23.2	74.3	2.5	3.3	0.25	6.1	3.36111	720	Cropland
1111	155	Nitrous oxide emission from tea soil under different fertilizer managements in Japan	Hou et al.	2015	3	Asia	Japan	Temperate	35.6667	139.617	1561.8	15.4	23.2	74.3	2.5	3.3	0.25	6.1	1.55556	720	Cropland
1112	156	The effect of future climate perturbations on N2O emissions from a fertilized humid grassland	Hsieh et al.	2005	1	Europe	Ireland	Temperate	52.14	-8.66	1210	10.3	NA	NA	6	5	NA	6	2.93769	337	Grassland
1113	156	The effect of future climate perturbations on N2O emissions from a fertilized humid grassland	Hsieh et al.	2005	1	Europe	Ireland	Temperate	52.14	-8.66	1210	10.3	NA	NA	6	5	NA	6	4.26667	300	Grassland
1114	157	Greenhouse gas emissions from a wheatemaize double cropping system with different nitrogen fertilization regimes	Hu et al.	2013	3	Asia	China	Temperate	36.8667	115.167	556	13.1	35	52	13	0.8526	0.09	8.2	0.717222	180	Cropland
1115	157	Greenhouse gas emissions from a wheatemaize double cropping system with different nitrogen fertilization regimes	Hu et al.	2013	3	Asia	China	Temperate	36.8667	115.167	556	13.1	35	52	13	0.8526	0.09	8.2	0.685377	212	Cropland
1116	157	Greenhouse gas emissions from a wheatemaize double cropping system with different nitrogen fertilization regimes	Hu et al.	2013	3	Asia	China	Temperate	36.8667	115.167	556	13.1	35	52	13	0.8526	0.09	8.2	0.423607	377	Cropland
1117	157	Greenhouse gas emissions from a wheatemaize double cropping system with different nitrogen fertilization regimes	Hu et al.	2013	3	Asia	China	Temperate	36.8667	115.167	556	13.1	35	52	13	0.8526	0.09	8.2	1.19245	212	Cropland
1118	157	Greenhouse gas emissions from a wheatemaize double cropping system with different nitrogen fertilization regimes	Hu et al.	2013	3	Asia	China	Temperate	36.8667	115.167	556	13.1	35	52	13	0.8526	0.09	8.2	0.46	180	Cropland
1119	157	Greenhouse gas emissions from a wheatemaize double cropping system with different nitrogen fertilization regimes	Hu et al.	2013	3	Asia	China	Temperate	36.8667	115.167	556	13.1	35	52	13	0.8526	0.09	8.2	0.561244	209	Cropland
1120	157	Greenhouse gas emissions from a wheatemaize double cropping system with different nitrogen fertilization regimes	Hu et al.	2013	3	Asia	China	Temperate	36.8667	115.167	556	13.1	35	52	13	0.8526	0.09	8.2	0.653589	209	Cropland
1121	157	Greenhouse gas emissions from a wheatemaize double cropping system with different nitrogen fertilization regimes	Hu et al.	2013	3	Asia	China	Temperate	36.8667	115.167	556	13.1	35	52	13	0.8526	0.09	8.2	0.782775	209	Cropland
1122	157	Greenhouse gas emissions from a wheatemaize double cropping system with different nitrogen fertilization regimes	Hu et al.	2013	3	Asia	China	Temperate	36.8667	115.167	556	13.1	35	52	13	0.8526	0.09	8.2	0.129	200	Cropland
1123	157	Greenhouse gas emissions from a wheatemaize double cropping system with different nitrogen fertilization regimes	Hu et al.	2013	3	Asia	China	Temperate	36.8667	115.167	556	13.1	35	52	13	0.8526	0.09	8.2	0.102642	265	Cropland
1124	157	Greenhouse gas emissions from a wheatemaize double cropping system with different nitrogen fertilization regimes	Hu et al.	2013	3	Asia	China	Temperate	36.8667	115.167	556	13.1	35	52	13	0.8526	0.09	8.2	0.0945783	664	Cropland
1125	157	Greenhouse gas emissions from a wheatemaize double cropping system with different nitrogen fertilization regimes	Hu et al.	2013	3	Asia	China	Temperate	36.8667	115.167	556	13.1	35	52	13	0.8526	0.09	8.2	0.0856089	271	Cropland
1126	157	Greenhouse gas emissions from a wheatemaize double cropping system with different nitrogen fertilization regimes	Hu et al.	2013	3	Asia	China	Temperate	36.8667	115.167	556	13.1	35	52	13	0.8526	0.09	8.2	0.282	200	Cropland
1127	157	Greenhouse gas emissions from a wheatemaize double cropping system with different nitrogen fertilization regimes	Hu et al.	2013	3	Asia	China	Temperate	36.8667	115.167	556	13.1	35	52	13	0.8526	0.09	8.2	0.28566	265	Cropland
1128	157	Greenhouse gas emissions from a wheatemaize double cropping system with different nitrogen fertilization regimes	Hu et al.	2013	3	Asia	China	Temperate	36.8667	115.167	556	13.1	35	52	13	0.8526	0.09	8.2	0.155626	631	Cropland
1129	157	Greenhouse gas emissions from a wheatemaize double cropping system with different nitrogen fertilization regimes	Hu et al.	2013	3	Asia	China	Temperate	36.8667	115.167	556	13.1	35	52	13	0.8526	0.09	8.2	0.116236	271	Cropland
1130	158	Nitrous oxide emissions from three rice paddy fields in China	Hua et al.	1997	3	Asia	China	Subtropical	32	118.85	1256	16.1	NA	NA	NA	1.073	0.116	8	0.0336	100	Cropland
1131	158	Nitrous oxide emissions from three rice paddy fields in China	Hua et al.	1997	3	Asia	China	Subtropical	32	118.85	1256	16.1	NA	NA	NA	1.073	0.116	8	0.160533	300	Cropland
1132	158	Nitrous oxide emissions from three rice paddy fields in China	Hua et al.	1997	3	Asia	China	Subtropical	32	118.85	1256	16.1	NA	NA	NA	1.073	0.116	8	0.0379	100	Cropland
1133	158	Nitrous oxide emissions from three rice paddy fields in China	Hua et al.	1997	3	Asia	China	Subtropical	32	118.85	1256	16.1	NA	NA	NA	1.073	0.116	8	0.2815	300	Cropland
1134	159	Net global warming potential and greenhouse gas intensity in a double-cropping cereal rotation as affected by nitrogen and straw management	Huang et al. 2013	2013	3	Asia	China	Temperate	39.8	116.467	600	12.8	40	32	28	0.71	0.08	8.1	0.471698	212	Cropland
1135	159	Net global warming potential and greenhouse gas intensity in a double-cropping cereal rotation as affected by nitrogen and straw management	Huang et al. 2013	2013	3	Asia	China	Temperate	39.8	116.467	600	12.8	40	32	28	0.71	0.08	8.1	0.657692	260	Cropland
1136	159	Net global warming potential and greenhouse gas intensity in a double-cropping cereal rotation as affected by nitrogen and straw management	Huang et al. 2013	2013	3	Asia	China	Temperate	39.8	116.467	600	12.8	40	32	28	0.71	0.08	8.1	0.616352	159	Cropland
1137	159	Net global warming potential and greenhouse gas intensity in a double-cropping cereal rotation as affected by nitrogen and straw management	Huang et al. 2013	2013	3	Asia	China	Temperate	39.8	116.467	600	12.8	40	32	28	0.71	0.08	8.1	0.965385	260	Cropland
1138	159	Net global warming potential and greenhouse gas intensity in a double-cropping cereal rotation as affected by nitrogen and straw management	Huang et al. 2013	2013	3	Asia	China	Temperate	39.8	116.467	600	12.8	40	32	28	0.71	0.08	8.1	0.423077	130	Cropland
1139	159	Net global warming potential and greenhouse gas intensity in a double-cropping cereal rotation as affected by nitrogen and straw management	Huang et al. 2013	2013	3	Asia	China	Temperate	39.8	116.467	600	12.8	40	32	28	0.71	0.08	8.1	0.692308	260	Cropland
1140	159	Net global warming potential and greenhouse gas intensity in a double-cropping cereal rotation as affected by nitrogen and straw management	Huang et al. 2013	2013	3	Asia	China	Temperate	39.8	116.467	600	12.8	40	32	28	0.71	0.08	8.1	0.784615	130	Cropland
1141	159	Net global warming potential and greenhouse gas intensity in a double-cropping cereal rotation as affected by nitrogen and straw management	Huang et al. 2013	2013	3	Asia	China	Temperate	39.8	116.467	600	12.8	40	32	28	0.71	0.08	8.1	0.846154	260	Cropland
1142	159	Net global warming potential and greenhouse gas intensity in a double-cropping cereal rotation as affected by nitrogen and straw management	Huang et al. 2013	2013	3	Asia	China	Temperate	39.8	116.467	600	12.8	40	32	28	0.71	0.08	8.1	0.52	150	Cropland
1143	159	Net global warming potential and greenhouse gas intensity in a double-cropping cereal rotation as affected by nitrogen and straw management	Huang et al. 2013	2013	3	Asia	China	Temperate	39.8	116.467	600	12.8	40	32	28	0.71	0.08	8.1	0.453333	300	Cropland
1144	159	Net global warming potential and greenhouse gas intensity in a double-cropping cereal rotation as affected by nitrogen and straw management	Huang et al. 2013	2013	3	Asia	China	Temperate	39.8	116.467	600	12.8	40	32	28	0.71	0.08	8.1	0.426667	150	Cropland
1145	159	Net global warming potential and greenhouse gas intensity in a double-cropping cereal rotation as affected by nitrogen and straw management	Huang et al. 2013	2013	3	Asia	China	Temperate	39.8	116.467	600	12.8	40	32	28	0.71	0.08	8.1	0.496667	300	Cropland
1146	159	Net global warming potential and greenhouse gas intensity in a double-cropping cereal rotation as affected by nitrogen and straw management	Huang et al. 2013	2013	3	Asia	China	Temperate	39.8	116.467	600	12.8	40	32	28	0.71	0.08	8.1	0.3	150	Cropland
1147	159	Net global warming potential and greenhouse gas intensity in a double-cropping cereal rotation as affected by nitrogen and straw management	Huang et al. 2013	2013	3	Asia	China	Temperate	39.8	116.467	600	12.8	40	32	28	0.71	0.08	8.1	0.4	300	Cropland
1148	159	Net global warming potential and greenhouse gas intensity in a double-cropping cereal rotation as affected by nitrogen and straw management	Huang et al. 2013	2013	3	Asia	China	Temperate	39.8	116.467	600	12.8	40	32	28	0.71	0.08	8.1	0.526667	150	Cropland
1149	159	Net global warming potential and greenhouse gas intensity in a double-cropping cereal rotation as affected by nitrogen and straw management	Huang et al. 2013	2013	3	Asia	China	Temperate	39.8	116.467	600	12.8	40	32	28	0.71	0.08	8.1	0.44	300	Cropland
1150	160	Effect of fertilizer N rates and straw management on yield-scaled nitrous oxide emissions in a maize-wheat double cropping system	Huang et al. 2017	2017	3	Asia	China	Temperate	39.8	116.467	600	12.8	40	32	28	0.71	0.08	8.1	0.48071	212	Cropland
1151	160	Effect of fertilizer N rates and straw management on yield-scaled nitrous oxide emissions in a maize-wheat double cropping system	Huang et al. 2017	2017	3	Asia	China	Temperate	39.8	116.467	600	12.8	40	32	28	0.71	0.08	8.1	0.661441	260	Cropland
1152	160	Effect of fertilizer N rates and straw management on yield-scaled nitrous oxide emissions in a maize-wheat double cropping system	Huang et al. 2017	2017	3	Asia	China	Temperate	39.8	116.467	600	12.8	40	32	28	0.71	0.08	8.1	0.600891	159	Cropland
1153	160	Effect of fertilizer N rates and straw management on yield-scaled nitrous oxide emissions in a maize-wheat double cropping system	Huang et al. 2017	2017	3	Asia	China	Temperate	39.8	116.467	600	12.8	40	32	28	0.71	0.08	8.1	0.967664	260	Cropland
1154	160	Effect of fertilizer N rates and straw management on yield-scaled nitrous oxide emissions in a maize-wheat double cropping system	Huang et al. 2017	2017	3	Asia	China	Temperate	39.8	116.467	600	12.8	40	32	28	0.71	0.08	8.1	0.44096	130	Cropland
1155	160	Effect of fertilizer N rates and straw management on yield-scaled nitrous oxide emissions in a maize-wheat double cropping system	Huang et al. 2017	2017	3	Asia	China	Temperate	39.8	116.467	600	12.8	40	32	28	0.71	0.08	8.1	0.698189	260	Cropland
1156	160	Effect of fertilizer N rates and straw management on yield-scaled nitrous oxide emissions in a maize-wheat double cropping system	Huang et al. 2017	2017	3	Asia	China	Temperate	39.8	116.467	600	12.8	40	32	28	0.71	0.08	8.1	0.808426	130	Cropland
1157	160	Effect of fertilizer N rates and straw management on yield-scaled nitrous oxide emissions in a maize-wheat double cropping system	Huang et al. 2017	2017	3	Asia	China	Temperate	39.8	116.467	600	12.8	40	32	28	0.71	0.08	8.1	0.857425	260	Cropland
1158	160	Effect of fertilizer N rates and straw management on yield-scaled nitrous oxide emissions in a maize-wheat double cropping system	Huang et al. 2017	2017	3	Asia	China	Temperate	39.8	116.467	600	12.8	40	32	28	0.71	0.08	8.1	0.220949	130	Cropland
1159	160	Effect of fertilizer N rates and straw management on yield-scaled nitrous oxide emissions in a maize-wheat double cropping system	Huang et al. 2017	2017	3	Asia	China	Temperate	39.8	116.467	600	12.8	40	32	28	0.71	0.08	8.1	0.184124	260	Cropland
1160	160	Effect of fertilizer N rates and straw management on yield-scaled nitrous oxide emissions in a maize-wheat double cropping system	Huang et al. 2017	2017	3	Asia	China	Temperate	39.8	116.467	600	12.8	40	32	28	0.71	0.08	8.1	0.245499	130	Cropland
1161	160	Effect of fertilizer N rates and straw management on yield-scaled nitrous oxide emissions in a maize-wheat double cropping system	Huang et al. 2017	2017	3	Asia	China	Temperate	39.8	116.467	600	12.8	40	32	28	0.71	0.08	8.1	0.1964	260	Cropland
1162	160	Effect of fertilizer N rates and straw management on yield-scaled nitrous oxide emissions in a maize-wheat double cropping system	Huang et al. 2017	2017	3	Asia	China	Temperate	39.8	116.467	600	12.8	40	32	28	0.71	0.08	8.1	0.509554	150	Cropland
1163	160	Effect of fertilizer N rates and straw management on yield-scaled nitrous oxide emissions in a maize-wheat double cropping system	Huang et al. 2017	2017	3	Asia	China	Temperate	39.8	116.467	600	12.8	40	32	28	0.71	0.08	8.1	0.456476	300	Cropland
1164	160	Effect of fertilizer N rates and straw management on yield-scaled nitrous oxide emissions in a maize-wheat double cropping system	Huang et al. 2017	2017	3	Asia	China	Temperate	39.8	116.467	600	12.8	40	32	28	0.71	0.08	8.1	0.424629	150	Cropland
1165	160	Effect of fertilizer N rates and straw management on yield-scaled nitrous oxide emissions in a maize-wheat double cropping system	Huang et al. 2017	2017	3	Asia	China	Temperate	39.8	116.467	600	12.8	40	32	28	0.71	0.08	8.1	0.49894	300	Cropland
1166	160	Effect of fertilizer N rates and straw management on yield-scaled nitrous oxide emissions in a maize-wheat double cropping system	Huang et al. 2017	2017	3	Asia	China	Temperate	39.8	116.467	600	12.8	40	32	28	0.71	0.08	8.1	0.318471	150	Cropland
1167	160	Effect of fertilizer N rates and straw management on yield-scaled nitrous oxide emissions in a maize-wheat double cropping system	Huang et al. 2017	2017	3	Asia	China	Temperate	39.8	116.467	600	12.8	40	32	28	0.71	0.08	8.1	0.403398	300	Cropland
1168	160	Effect of fertilizer N rates and straw management on yield-scaled nitrous oxide emissions in a maize-wheat double cropping system	Huang et al. 2017	2017	3	Asia	China	Temperate	39.8	116.467	600	12.8	40	32	28	0.71	0.08	8.1	0.530783	150	Cropland
1169	160	Effect of fertilizer N rates and straw management on yield-scaled nitrous oxide emissions in a maize-wheat double cropping system	Huang et al. 2017	2017	3	Asia	China	Temperate	39.8	116.467	600	12.8	40	32	28	0.71	0.08	8.1	0.445861	300	Cropland
1170	160	Effect of fertilizer N rates and straw management on yield-scaled nitrous oxide emissions in a maize-wheat double cropping system	Huang et al. 2017	2017	3	Asia	China	Temperate	39.8	116.467	600	12.8	40	32	28	0.71	0.08	8.1	0.170213	150	Cropland
1171	160	Effect of fertilizer N rates and straw management on yield-scaled nitrous oxide emissions in a maize-wheat double cropping system	Huang et al. 2017	2017	3	Asia	China	Temperate	39.8	116.467	600	12.8	40	32	28	0.71	0.08	8.1	0.297874	300	Cropland
1172	160	Effect of fertilizer N rates and straw management on yield-scaled nitrous oxide emissions in a maize-wheat double cropping system	Huang et al. 2017	2017	3	Asia	China	Temperate	39.8	116.467	600	12.8	40	32	28	0.71	0.08	8.1	0.297873	150	Cropland
1173	160	Effect of fertilizer N rates and straw management on yield-scaled nitrous oxide emissions in a maize-wheat double cropping system	Huang et al. 2017	2017	3	Asia	China	Temperate	39.8	116.467	600	12.8	40	32	28	0.71	0.08	8.1	0.393617	300	Cropland
1174	161	Improved Nitrogen Management as a Key Mitigation to Net Global Warming Potential and Greenhouse Gas Intensity on the North China Plain	Huang et al. 2017	2018	3	Asia	China	Temperate	39.8	116.467	600	11	40	32	28	0.71	0.08	8.1	0.959634	260	Cropland
1175	161	Improved Nitrogen Management as a Key Mitigation to Net Global Warming Potential and Greenhouse Gas Intensity on the North China Plain	Huang et al. 2017	2018	3	Asia	China	Temperate	39.8	116.467	600	11	40	32	28	0.71	0.08	8.1	0.610251	159	Cropland
1176	161	Improved Nitrogen Management as a Key Mitigation to Net Global Warming Potential and Greenhouse Gas Intensity on the North China Plain	Huang et al. 2017	2018	3	Asia	China	Temperate	39.8	116.467	600	11	40	32	28	0.71	0.08	8.1	1.33217	137	Cropland
1177	161	Improved Nitrogen Management as a Key Mitigation to Net Global Warming Potential and Greenhouse Gas Intensity on the North China Plain	Huang et al. 2017	2018	3	Asia	China	Temperate	39.8	116.467	600	11	40	32	28	0.71	0.08	8.1	0.500549	300	Cropland
1178	161	Improved Nitrogen Management as a Key Mitigation to Net Global Warming Potential and Greenhouse Gas Intensity on the North China Plain	Huang et al. 2017	2018	3	Asia	China	Temperate	39.8	116.467	600	11	40	32	28	0.71	0.08	8.1	0.431243	150	Cropland
1179	161	Improved Nitrogen Management as a Key Mitigation to Net Global Warming Potential and Greenhouse Gas Intensity on the North China Plain	Huang et al. 2017	2018	3	Asia	China	Temperate	39.8	116.467	600	11	40	32	28	0.71	0.08	8.1	1.26133	174	Cropland
1180	161	Improved Nitrogen Management as a Key Mitigation to Net Global Warming Potential and Greenhouse Gas Intensity on the North China Plain	Huang et al. 2017	2018	3	Asia	China	Temperate	39.8	116.467	600	11	40	32	28	0.71	0.08	8.1	0.844124	260	Cropland
1181	161	Improved Nitrogen Management as a Key Mitigation to Net Global Warming Potential and Greenhouse Gas Intensity on the North China Plain	Huang et al. 2017	2018	3	Asia	China	Temperate	39.8	116.467	600	11	40	32	28	0.71	0.08	8.1	0.781925	130	Cropland
1182	161	Improved Nitrogen Management as a Key Mitigation to Net Global Warming Potential and Greenhouse Gas Intensity on the North China Plain	Huang et al. 2017	2018	3	Asia	China	Temperate	39.8	116.467	600	11	40	32	28	0.71	0.08	8.1	0.837776	182	Cropland
1183	161	Improved Nitrogen Management as a Key Mitigation to Net Global Warming Potential and Greenhouse Gas Intensity on the North China Plain	Huang et al. 2017	2018	3	Asia	China	Temperate	39.8	116.467	600	11	40	32	28	0.71	0.08	8.1	0.438943	300	Cropland
1184	161	Improved Nitrogen Management as a Key Mitigation to Net Global Warming Potential and Greenhouse Gas Intensity on the North China Plain	Huang et al. 2017	2018	3	Asia	China	Temperate	39.8	116.467	600	11	40	32	28	0.71	0.08	8.1	0.539052	150	Cropland
1185	161	Improved Nitrogen Management as a Key Mitigation to Net Global Warming Potential and Greenhouse Gas Intensity on the North China Plain	Huang et al. 2017	2018	3	Asia	China	Temperate	39.8	116.467	600	11	40	32	28	0.71	0.08	8.1	0.652299	170	Cropland
1186	161	Improved Nitrogen Management as a Key Mitigation to Net Global Warming Potential and Greenhouse Gas Intensity on the North China Plain	Huang et al. 2017	2018	3	Asia	China	Temperate	39.8	116.467	600	11	40	32	28	0.71	0.08	8.1	0.195481	260	Cropland
1187	161	Improved Nitrogen Management as a Key Mitigation to Net Global Warming Potential and Greenhouse Gas Intensity on the North China Plain	Huang et al. 2017	2018	3	Asia	China	Temperate	39.8	116.467	600	11	40	32	28	0.71	0.08	8.1	0.231024	130	Cropland
1188	161	Improved Nitrogen Management as a Key Mitigation to Net Global Warming Potential and Greenhouse Gas Intensity on the North China Plain	Huang et al. 2017	2018	3	Asia	China	Temperate	39.8	116.467	600	11	40	32	28	0.71	0.08	8.1	0.449212	180	Cropland
1189	161	Improved Nitrogen Management as a Key Mitigation to Net Global Warming Potential and Greenhouse Gas Intensity on the North China Plain	Huang et al. 2017	2018	3	Asia	China	Temperate	39.8	116.467	600	11	40	32	28	0.71	0.08	8.1	0.392739	300	Cropland
1190	161	Improved Nitrogen Management as a Key Mitigation to Net Global Warming Potential and Greenhouse Gas Intensity on the North China Plain	Huang et al. 2017	2018	3	Asia	China	Temperate	39.8	116.467	600	11	40	32	28	0.71	0.08	8.1	0.308031	150	Cropland
1191	161	Improved Nitrogen Management as a Key Mitigation to Net Global Warming Potential and Greenhouse Gas Intensity on the North China Plain	Huang et al. 2017	2018	3	Asia	China	Temperate	39.8	116.467	600	11	40	32	28	0.71	0.08	8.1	0.557175	170	Cropland
1192	162	Reduced mineral fertilization coupled with straw return in field mesocosm vegetable cultivation helps to coordinate greenhouse gas emissions and vegetable production	Huang et al.	2019	3	Asia	China	Subtropical	30.4333	106.433	1086.6	18.4	29.64	31.28	39.09	1.112	NA	5.8	0.341515	300	Cropland
1193	162	Reduced mineral fertilization coupled with straw return in field mesocosm vegetable cultivation helps to coordinate greenhouse gas emissions and vegetable production	Huang et al.	2019	3	Asia	China	Subtropical	30.4333	106.433	1086.6	18.4	29.64	31.28	39.09	1.112	NA	5.8	0.954545	300	Cropland
1194	162	Reduced mineral fertilization coupled with straw return in field mesocosm vegetable cultivation helps to coordinate greenhouse gas emissions and vegetable production	Huang et al.	2019	3	Asia	China	Subtropical	30.4333	106.433	1086.6	18.4	29.64	31.28	39.09	1.112	NA	5.8	1.21758	300	Cropland
1195	162	Reduced mineral fertilization coupled with straw return in field mesocosm vegetable cultivation helps to coordinate greenhouse gas emissions and vegetable production	Huang et al.	2019	3	Asia	China	Subtropical	30.4333	106.433	1086.6	18.4	29.64	31.28	39.09	1.112	NA	5.8	0.481515	300	Cropland
1196	163	Splitting the application of 3,4-dimethylpyrazole phosphate(DMPP): Influence on greenhouse gases emissions and wheat yield and quality under humid Mediterranean conditions	Huérfano et al.	2015	4	Europe	Spain	Temperate	42.8167	-2.5	594	12	44	25	31	1.1252	0.15	8.5	0.253333	180	Cropland
1197	163	Splitting the application of 3,4-dimethylpyrazole phosphate(DMPP): Influence on greenhouse gases emissions and wheat yield and quality under humid Mediterranean conditions	Huérfano et al.	2015	4	Europe	Spain	Temperate	42.8167	-2.5	594	12	44	25	31	1.1252	0.15	8.5	0.183889	180	Cropland
1198	163	Splitting the application of 3,4-dimethylpyrazole phosphate(DMPP): Influence on greenhouse gases emissions and wheat yield and quality under humid Mediterranean conditions	Huérfano et al.	2015	4	Europe	Spain	Temperate	42.8167	-2.5	635	11.8	44	25	31	1.1252	0.15	8.5	0.226111	180	Cropland
1199	163	Splitting the application of 3,4-dimethylpyrazole phosphate(DMPP): Influence on greenhouse gases emissions and wheat yield and quality under humid Mediterranean conditions	Huérfano et al.	2015	4	Europe	Spain	Temperate	42.8167	-2.5	635	11.8	44	25	31	1.1252	0.15	8.5	0.188333	180	Cropland
1200	164	DMPSA and DMPP equally reduce N2O emissions from a maize-ryegrass forage rotation under Atlantic climate conditions	Huérfano et al.	2018	4	Europe	Spain	Temperate	43.28	-2.86	1225	13.5	33	52	15	1.044	0.1305	7	0.289444	180	Cropland
1201	164	DMPSA and DMPP equally reduce N2O emissions from a maize-ryegrass forage rotation under Atlantic climate conditions	Huérfano et al.	2018	4	Europe	Spain	Temperate	43.28	-2.86	1225	13.5	33	52	15	1.044	0.1305	7	0.53875	80	Cropland
1202	164	DMPSA and DMPP equally reduce N2O emissions from a maize-ryegrass forage rotation under Atlantic climate conditions	Huérfano et al.	2018	4	Europe	Spain	Temperate	43.28	-2.86	1225	13.5	33	52	15	1.044	0.1305	7	0.238667	60	Cropland
1203	164	DMPSA and DMPP equally reduce N2O emissions from a maize-ryegrass forage rotation under Atlantic climate conditions	Huérfano et al.	2018	4	Europe	Spain	Temperate	43.28	-2.86	1225	13.5	33	52	15	1.044	0.1305	7	0.195	60	Cropland
1204	164	DMPSA and DMPP equally reduce N2O emissions from a maize-ryegrass forage rotation under Atlantic climate conditions	Huérfano et al.	2018	4	Europe	Spain	Temperate	43.28	-2.86	1225	13.5	33	52	15	1.044	0.1305	7	0.0138889	180	Cropland
1205	165	Polymer-Coated Urea Maintains Potato Yields and Reduces Nitrous Oxide Emissions in a Minnesota Loamy Sand	Hyatt et al.	2010	3	North America	USA	Temperate	45.3833	-93.8833	752	6.8	82	10	8	1.16	NA	6.2	0.0966667	270	Cropland
1206	165	Polymer-Coated Urea Maintains Potato Yields and Reduces Nitrous Oxide Emissions in a Minnesota Loamy Sand	Hyatt et al.	2010	3	North America	USA	Temperate	45.3833	-93.8833	752	6.8	82	10	8	1.16	NA	6.2	0.39037	270	Cropland
1207	165	Polymer-Coated Urea Maintains Potato Yields and Reduces Nitrous Oxide Emissions in a Minnesota Loamy Sand	Hyatt et al.	2010	3	North America	USA	Temperate	45.3833	-93.8833	752	6.8	82	10	8	1.16	NA	6.2	0.472222	270	Cropland
1208	165	Polymer-Coated Urea Maintains Potato Yields and Reduces Nitrous Oxide Emissions in a Minnesota Loamy Sand	Hyatt et al.	2010	3	North America	USA	Temperate	45.3833	-93.8833	752	6.8	82	10	8	1.392	NA	4.9	0.141852	270	Cropland
1209	165	Polymer-Coated Urea Maintains Potato Yields and Reduces Nitrous Oxide Emissions in a Minnesota Loamy Sand	Hyatt et al.	2010	3	North America	USA	Temperate	45.3833	-93.8833	752	6.8	82	10	8	1.392	NA	4.9	0.14963	270	Cropland
1210	165	Polymer-Coated Urea Maintains Potato Yields and Reduces Nitrous Oxide Emissions in a Minnesota Loamy Sand	Hyatt et al.	2010	3	North America	USA	Temperate	45.3833	-93.8833	752	6.8	82	10	8	1.392	NA	4.9	0.239259	270	Cropland
1211	166	Nitrous oxide emissions from a fertilized and grazed grassland in the South East of Ireland	Hyde et al.	2006	3	Europe	Ireland	Temperate	52.3	-6.6	1014	10	44	38	18	3.2	0.28	5.8	0.995556	225	Cropland
1212	166	Nitrous oxide emissions from a fertilized and grazed grassland in the South East of Ireland	Hyde et al.	2006	3	Europe	Ireland	Temperate	52.3	-6.6	1014	10	44	38	18	3.2	0.28	5.8	2.13846	390	Cropland
1213	166	Nitrous oxide emissions from a fertilized and grazed grassland in the South East of Ireland	Hyde et al.	2006	3	Europe	Ireland	Temperate	52.3	-6.6	1014	10	44	38	18	3.2	0.28	5.8	6.15556	225	Cropland
1214	166	Nitrous oxide emissions from a fertilized and grazed grassland in the South East of Ireland	Hyde et al.	2006	3	Europe	Ireland	Temperate	52.3	-6.6	1014	10	44	38	18	3.2	0.28	5.8	6.22308	390	Cropland
1215	167	Effects of Nitrogen and Phosphorous Fertilisation on Nitrous Oxide Emission and Nitrogen Loss in an Irrigated Rice Field	Iqbal, 2009 Malaysian Journal of Soil Science	2009	3	Asia	China	Subtropical	30.8333	120.667	1205.5	28.1	29.5	50.5	20.2	0.754	0.07	7.7	0.0680889	90	Cropland
1216	167	Effects of Nitrogen and Phosphorous Fertilisation on Nitrous Oxide Emission and Nitrogen Loss in an Irrigated Rice Field	Iqbal, 2009 Malaysian Journal of Soil Science	2009	3	Asia	China	Subtropical	30.8333	120.667	1205.5	28.1	29.5	50.5	20.2	0.754	0.07	7.7	0	180	Cropland
1217	167	Effects of Nitrogen and Phosphorous Fertilisation on Nitrous Oxide Emission and Nitrogen Loss in an Irrigated Rice Field	Iqbal, 2009 Malaysian Journal of Soil Science	2009	3	Asia	China	Subtropical	30.8333	120.667	1205.5	28.1	29.5	50.5	20.2	0.754	0.07	7.7	0	270	Cropland
1218	167	Effects of Nitrogen and Phosphorous Fertilisation on Nitrous Oxide Emission and Nitrogen Loss in an Irrigated Rice Field	Iqbal, 2009 Malaysian Journal of Soil Science	2009	3	Asia	China	Subtropical	30.8333	120.667	1205.5	28.1	29.5	50.5	20.2	0.754	0.07	7.7	-0.0181194	360	Cropland
1219	167	Effects of Nitrogen and Phosphorous Fertilisation on Nitrous Oxide Emission and Nitrogen Loss in an Irrigated Rice Field	Iqbal, 2009 Malaysian Journal of Soil Science	2009	3	Asia	China	Subtropical	30.8333	120.667	1205.5	28.1	29.5	50.5	20.2	0.754	0.07	7.7	-0.166844	90	Cropland
1220	167	Effects of Nitrogen and Phosphorous Fertilisation on Nitrous Oxide Emission and Nitrogen Loss in an Irrigated Rice Field	Iqbal, 2009 Malaysian Journal of Soil Science	2009	3	Asia	China	Subtropical	30.8333	120.667	1205.5	28.1	29.5	50.5	20.2	0.754	0.07	7.7	-0.224567	180	Cropland
1221	167	Effects of Nitrogen and Phosphorous Fertilisation on Nitrous Oxide Emission and Nitrogen Loss in an Irrigated Rice Field	Iqbal, 2009 Malaysian Journal of Soil Science	2009	3	Asia	China	Subtropical	30.8333	120.667	1205.5	28.1	29.5	50.5	20.2	0.754	0.07	7.7	-0.0381037	270	Cropland
1222	167	Effects of Nitrogen and Phosphorous Fertilisation on Nitrous Oxide Emission and Nitrogen Loss in an Irrigated Rice Field	Iqbal, 2009 Malaysian Journal of Soil Science	2009	3	Asia	China	Subtropical	30.8333	120.667	1205.5	28.1	29.5	50.5	20.2	0.754	0.07	7.7	-0.0814444	360	Cropland
1223	167	Effects of Nitrogen and Phosphorous Fertilisation on Nitrous Oxide Emission and Nitrogen Loss in an Irrigated Rice Field	Iqbal, 2009 Malaysian Journal of Soil Science	2009	3	Asia	China	Subtropical	30.8333	120.667	1205.5	28.1	29.5	50.5	20.2	0.754	0.07	7.7	0.517	90	Cropland
1224	167	Effects of Nitrogen and Phosphorous Fertilisation on Nitrous Oxide Emission and Nitrogen Loss in an Irrigated Rice Field	Iqbal, 2009 Malaysian Journal of Soil Science	2009	3	Asia	China	Subtropical	30.8333	120.667	1205.5	28.1	29.5	50.5	20.2	0.754	0.07	7.7	0.314806	180	Cropland
1225	167	Effects of Nitrogen and Phosphorous Fertilisation on Nitrous Oxide Emission and Nitrogen Loss in an Irrigated Rice Field	Iqbal, 2009 Malaysian Journal of Soil Science	2009	3	Asia	China	Subtropical	30.8333	120.667	1205.5	28.1	29.5	50.5	20.2	0.754	0.07	7.7	0.20987	270	Cropland
1226	167	Effects of Nitrogen and Phosphorous Fertilisation on Nitrous Oxide Emission and Nitrogen Loss in an Irrigated Rice Field	Iqbal, 2009 Malaysian Journal of Soil Science	2009	3	Asia	China	Subtropical	30.8333	120.667	1205.5	28.1	29.5	50.5	20.2	0.754	0.07	7.7	0.157403	360	Cropland
1227	168	Does Nitrogen Fertilizer Application Rate to Corn Affect Nitrous Oxide Emissions from the Rotated Soybean Crop?	Iqbal et al.	2015	4	North America	USA	Temperate	42.02	-93.77	816	9.4	NA	NA	NA	2.4	0.2	6.4	0.128888	135	Cropland
1228	168	Does Nitrogen Fertilizer Application Rate to Corn Affect Nitrous Oxide Emissions from the Rotated Soybean Crop?	Iqbal et al.	2015	4	North America	USA	Temperate	42.02	-93.77	816	9.4	NA	NA	NA	2.4	0.2	6.4	0.150492	225	Cropland
1229	168	Does Nitrogen Fertilizer Application Rate to Corn Affect Nitrous Oxide Emissions from the Rotated Soybean Crop?	Iqbal et al.	2015	4	North America	USA	Temperate	42.02	-93.77	637	9.4	NA	NA	NA	2.4	0.2	6.4	0.0708394	135	Cropland
1230	168	Does Nitrogen Fertilizer Application Rate to Corn Affect Nitrous Oxide Emissions from the Rotated Soybean Crop?	Iqbal et al.	2015	4	North America	USA	Temperate	42.02	-93.77	637	9.4	NA	NA	NA	2.4	0.2	6.4	0.0745583	225	Cropland
1231	168	Does Nitrogen Fertilizer Application Rate to Corn Affect Nitrous Oxide Emissions from the Rotated Soybean Crop?	Iqbal et al.	2015	4	North America	USA	Temperate	42.02	-93.77	852	9.4	NA	NA	NA	2.4	0.2	6.4	0.313502	135	Cropland
1232	168	Does Nitrogen Fertilizer Application Rate to Corn Affect Nitrous Oxide Emissions from the Rotated Soybean Crop?	Iqbal et al.	2015	4	North America	USA	Temperate	42.02	-93.77	852	9.4	NA	NA	NA	2.4	0.2	6.4	0.177647	225	Cropland
1233	168	Does Nitrogen Fertilizer Application Rate to Corn Affect Nitrous Oxide Emissions from the Rotated Soybean Crop?	Iqbal et al.	2015	4	North America	USA	Temperate	42.02	-93.77	816	9.4	NA	NA	NA	2.4	0.2	6.4	0.303034	135	Cropland
1234	168	Does Nitrogen Fertilizer Application Rate to Corn Affect Nitrous Oxide Emissions from the Rotated Soybean Crop?	Iqbal et al.	2015	4	North America	USA	Temperate	42.02	-93.77	816	9.4	NA	NA	NA	2.4	0.2	6.4	0.170669	225	Cropland
1235	168	Does Nitrogen Fertilizer Application Rate to Corn Affect Nitrous Oxide Emissions from the Rotated Soybean Crop?	Iqbal et al.	2015	4	North America	USA	Temperate	42.02	-93.77	637	9.4	NA	NA	NA	2.4	0.2	6.4	0.0406733	135	Cropland
1236	168	Does Nitrogen Fertilizer Application Rate to Corn Affect Nitrous Oxide Emissions from the Rotated Soybean Crop?	Iqbal et al.	2015	4	North America	USA	Temperate	42.02	-93.77	637	9.4	NA	NA	NA	2.4	0.2	6.4	0.0271844	225	Cropland
1237	168	Does Nitrogen Fertilizer Application Rate to Corn Affect Nitrous Oxide Emissions from the Rotated Soybean Crop?	Iqbal et al.	2015	4	North America	USA	Temperate	42.02	-93.77	852	9.4	NA	NA	NA	2.4	0.2	6.4	0.202049	135	Cropland
1238	168	Does Nitrogen Fertilizer Application Rate to Corn Affect Nitrous Oxide Emissions from the Rotated Soybean Crop?	Iqbal et al.	2015	4	North America	USA	Temperate	42.02	-93.77	852	9.4	NA	NA	NA	2.4	0.2	6.4	0.176247	225	Cropland
1239	169	Nitrous oxide and nitric oxide emissions from lowland rice cultivation with urea deep placement and alternate wetting and drying irrigation	Islam et al.	2018	3	Asia	Bangladesh	Subtropical	23.9833	90.4	2187	22.7	NA	NA	NA	1.27	0.13	6	0.856731	78	Cropland
1240	169	Nitrous oxide and nitric oxide emissions from lowland rice cultivation with urea deep placement and alternate wetting and drying irrigation	Islam et al.	2018	3	Asia	Bangladesh	Subtropical	23.9833	90.4	2187	22.7	NA	NA	NA	1.27	0.13	6	0.420827	104	Cropland
1241	169	Nitrous oxide and nitric oxide emissions from lowland rice cultivation with urea deep placement and alternate wetting and drying irrigation	Islam et al.	2018	3	Asia	Bangladesh	Subtropical	23.9833	90.4	2187	24.5	NA	NA	NA	1.27	0.13	6	0.119705	78	Cropland
1242	169	Nitrous oxide and nitric oxide emissions from lowland rice cultivation with urea deep placement and alternate wetting and drying irrigation	Islam et al.	2018	3	Asia	Bangladesh	Subtropical	23.9833	90.4	2187	24.5	NA	NA	NA	1.27	0.13	6	0.0445865	104	Cropland
1243	170	Effect of controlled-release fertilizer on nitrous oxide emission from a winter wheat field	Ji et al.	2012	3	Asia	China	Subtropical	31.9667	117.3	1018.6	15.1	17	69	14	1.1	0.17	6.9	1.915	100	Cropland
1244	170	Effect of controlled-release fertilizer on nitrous oxide emission from a winter wheat field	Ji et al.	2012	3	Asia	China	Subtropical	31.9667	117.3	1018.6	15.1	17	69	14	1.1	0.17	6.9	1.4925	200	Cropland
1245	170	Effect of controlled-release fertilizer on nitrous oxide emission from a winter wheat field	Ji et al.	2012	3	Asia	China	Subtropical	31.9667	117.3	1018.6	15.1	17	69	14	1.1	0.17	6.9	1.195	100	Cropland
1246	170	Effect of controlled-release fertilizer on nitrous oxide emission from a winter wheat field	Ji et al.	2012	3	Asia	China	Subtropical	31.9667	117.3	1018.6	15.1	17	69	14	1.1	0.17	6.9	0.9725	200	Cropland
1247	170	Effect of controlled-release fertilizer on nitrous oxide emission from a winter wheat field	Ji et al.	2012	3	Asia	China	Subtropical	31.9667	117.3	1018.6	15.1	17	69	14	1.1	0.17	6.9	0.58	100	Cropland
1248	170	Effect of controlled-release fertilizer on nitrous oxide emission from a winter wheat field	Ji et al.	2012	3	Asia	China	Subtropical	31.9667	117.3	1018.6	15.1	17	69	14	1.1	0.17	6.9	0.52	200	Cropland
1249	170	Effect of controlled-release fertilizer on nitrous oxide emission from a winter wheat field	Ji et al.	2012	3	Asia	China	Subtropical	31.9667	117.3	1018.6	15.1	17	69	14	1.1	0.17	6.9	0.677778	270	Cropland
1250	170	Effect of controlled-release fertilizer on nitrous oxide emission from a winter wheat field	Ji et al.	2012	3	Asia	China	Subtropical	31.9667	117.3	1018.6	15.1	17	69	14	1.1	0.17	6.9	0.12	100	Cropland
1251	170	Effect of controlled-release fertilizer on nitrous oxide emission from a winter wheat field	Ji et al.	2012	3	Asia	China	Subtropical	31.9667	117.3	1018.6	15.1	17	69	14	1.1	0.17	6.9	0.14	200	Cropland
1252	170	Effect of controlled-release fertilizer on nitrous oxide emission from a winter wheat field	Ji et al.	2012	3	Asia	China	Subtropical	31.9667	117.3	1018.6	15.1	17	69	14	1.1	0.17	6.9	0.225926	270	Cropland
1253	171	Effect of controlled-release fertilizer on mitigation_x000D_ of N2O emission from paddy field in South China:_x000D_ a multi-year field observation	Ji et al.	2013	3	Asia	China	Subtropical	31.9667	119.3	1018.6	15.1	17	69	14	1.1	0.17	6.9	0.095	240	Cropland
1254	171	Effect of controlled-release fertilizer on mitigation_x000D_ of N2O emission from paddy field in South China:_x000D_ a multi-year field observation	Ji et al.	2013	3	Asia	China	Subtropical	31.9667	119.3	1018.6	15.1	17	69	14	1.1	0.17	6.9	0.137083	240	Cropland
1255	171	Effect of controlled-release fertilizer on mitigation_x000D_ of N2O emission from paddy field in South China:_x000D_ a multi-year field observation	Ji et al.	2013	3	Asia	China	Subtropical	31.9667	119.3	1018.6	15.1	17	69	14	1.1	0.17	6.9	0.147917	240	Cropland
1256	171	Effect of controlled-release fertilizer on mitigation_x000D_ of N2O emission from paddy field in South China:_x000D_ a multi-year field observation	Ji et al.	2013	3	Asia	China	Subtropical	31.9667	119.3	1018.6	15.1	17	69	14	1.1	0.17	6.9	0.0545833	240	Cropland
1257	171	Effect of controlled-release fertilizer on mitigation_x000D_ of N2O emission from paddy field in South China:_x000D_ a multi-year field observation	Ji et al.	2013	3	Asia	China	Subtropical	31.9667	119.3	1018.6	15.1	17	69	14	1.1	0.17	6.9	0.617083	240	Cropland
1258	171	Effect of controlled-release fertilizer on mitigation_x000D_ of N2O emission from paddy field in South China:_x000D_ a multi-year field observation	Ji et al.	2013	3	Asia	China	Subtropical	31.9667	119.3	1018.6	15.1	17	69	14	1.1	0.17	6.9	0.527083	240	Cropland
1259	171	Effect of controlled-release fertilizer on mitigation_x000D_ of N2O emission from paddy field in South China:_x000D_ a multi-year field observation	Ji et al.	2013	3	Asia	China	Subtropical	31.9667	119.3	1018.6	15.1	17	69	14	1.1	0.17	6.9	0.26875	240	Cropland
1260	171	Effect of controlled-release fertilizer on mitigation_x000D_ of N2O emission from paddy field in South China:_x000D_ a multi-year field observation	Ji et al.	2013	3	Asia	China	Subtropical	31.9667	119.3	1018.6	15.1	17	69	14	1.1	0.17	6.9	0.180417	240	Cropland
1261	171	Effect of controlled-release fertilizer on mitigation_x000D_ of N2O emission from paddy field in South China:_x000D_ a multi-year field observation	Ji et al.	2013	3	Asia	China	Subtropical	31.9667	119.3	1018.6	15.1	17	69	14	1.1	0.17	6.9	0.157917	240	Cropland
1262	171	Effect of controlled-release fertilizer on mitigation_x000D_ of N2O emission from paddy field in South China:_x000D_ a multi-year field observation	Ji et al.	2013	3	Asia	China	Subtropical	31.9667	119.3	1018.6	15.1	17	69	14	1.1	0.17	6.9	0.1425	240	Cropland
1263	172	Assessment of reactive nitrogen mitigation potential of different nitrogen treatments under direct-seeded rice and wheat cropping system	Jiang et al.	2018	3	Asia	China	Subtropical	32.1	119.2	1200	15	NA	NA	NA	1.836	0.211	6.1	1.165	200	Cropland
1264	172	Assessment of reactive nitrogen mitigation potential of different nitrogen treatments under direct-seeded rice and wheat cropping system	Jiang et al.	2018	3	Asia	China	Subtropical	32.1	119.2	1200	15	NA	NA	NA	1.836	0.211	6.1	1.355	200	Cropland
1265	172	Assessment of reactive nitrogen mitigation potential of different nitrogen treatments under direct-seeded rice and wheat cropping system	Jiang et al.	2018	3	Asia	China	Subtropical	32.1	119.2	1200	15	NA	NA	NA	1.836	0.211	6.1	0.705	200	Cropland
1266	172	Assessment of reactive nitrogen mitigation potential of different nitrogen treatments under direct-seeded rice and wheat cropping system	Jiang et al.	2018	3	Asia	China	Subtropical	32.1	119.2	1200	15	NA	NA	NA	1.836	0.211	6.1	0.61	200	Cropland
1267	173	Nitrous oxide emissions from Chinese cropland fertilized with a range of slow-release nitrogen compounds	Jiang et al.	2010	3	Asia	China	Subtropical	32	118.8	1012	15.4	4	45	51	1.31	0.11	6.7	0.116	250	Cropland
1268	173	Nitrous oxide emissions from Chinese cropland fertilized with a range of slow-release nitrogen compounds	Jiang et al.	2010	3	Asia	China	Subtropical	32	118.8	1012	15.4	4	45	51	1.31	0.11	6.7	0.164	250	Cropland
1269	173	Nitrous oxide emissions from Chinese cropland fertilized with a range of slow-release nitrogen compounds	Jiang et al.	2010	3	Asia	China	Subtropical	32	118.8	1012	15.4	4	45	51	1.31	0.11	6.7	0.216	250	Cropland
1270	173	Nitrous oxide emissions from Chinese cropland fertilized with a range of slow-release nitrogen compounds	Jiang et al.	2010	3	Asia	China	Subtropical	32	118.8	1012	15.4	4	45	51	1.31	0.11	6.7	0.22	250	Cropland
1271	173	Nitrous oxide emissions from Chinese cropland fertilized with a range of slow-release nitrogen compounds	Jiang et al.	2010	3	Asia	China	Subtropical	32	118.8	1012	15.4	4	45	51	1.31	0.11	6.7	0.58	300	Cropland
1272	173	Nitrous oxide emissions from Chinese cropland fertilized with a range of slow-release nitrogen compounds	Jiang et al.	2010	3	Asia	China	Subtropical	32	118.8	1012	15.4	4	45	51	1.31	0.11	6.7	1.06	300	Cropland
1273	173	Nitrous oxide emissions from Chinese cropland fertilized with a range of slow-release nitrogen compounds	Jiang et al.	2010	3	Asia	China	Subtropical	32	118.8	1012	15.4	4	45	51	1.31	0.11	6.7	1.32333	300	Cropland
1274	173	Nitrous oxide emissions from Chinese cropland fertilized with a range of slow-release nitrogen compounds	Jiang et al.	2010	3	Asia	China	Subtropical	32	118.8	1012	15.4	4	45	51	1.31	0.11	6.7	1.03667	300	Cropland
1275	173	Nitrous oxide emissions from Chinese cropland fertilized with a range of slow-release nitrogen compounds	Jiang et al.	2010	3	Asia	China	Subtropical	32	118.8	1012	15.4	4	45	51	1.31	0.11	6.7	0.766667	300	Cropland
1276	173	Nitrous oxide emissions from Chinese cropland fertilized with a range of slow-release nitrogen compounds	Jiang et al.	2010	3	Asia	China	Subtropical	32	118.8	1012	15.4	4	45	51	1.31	0.11	6.7	0.776667	300	Cropland
1277	173	Nitrous oxide emissions from Chinese cropland fertilized with a range of slow-release nitrogen compounds	Jiang et al.	2010	3	Asia	China	Subtropical	32	118.8	1012	15.4	4	45	51	1.31	0.11	6.7	0.73	300	Cropland
1278	173	Nitrous oxide emissions from Chinese cropland fertilized with a range of slow-release nitrogen compounds	Jiang et al.	2010	3	Asia	China	Subtropical	32	118.8	1012	15.4	4	45	51	1.31	0.11	6.7	0.526667	300	Cropland
1279	174	N2O emission from energy crop fields of Miscanthus "Giganteus" and winter rye	Jorgensen et al.	1997	3	Europe	Denmark	Temperate	57.55	10.25	748	9	75	17	5	1.2	0.09	6.3	0.816	75	Cropland
1280	175	Processes and factors controlling N2O production in an intensively managed low carbon calcareous soil under sub-humid monsoon conditions	Ju et al.	2011	3	Asia	China	Temperate	40.1333	116.467	640	11.5	27	57	16	1.2355	0.119	7.9	0.02	300	Cropland
1281	175	Processes and factors controlling N2O production in an intensively managed low carbon calcareous soil under sub-humid monsoon conditions	Ju et al.	2011	3	Asia	China	Temperate	40.1333	116.467	640	11.5	27	57	16	1.2355	0.119	7.9	0.09	300	Cropland
1282	175	Processes and factors controlling N2O production in an intensively managed low carbon calcareous soil under sub-humid monsoon conditions	Ju et al.	2011	3	Asia	China	Temperate	40.1333	116.467	640	11.5	27	57	16	1.2355	0.119	7.9	0.14	300	Cropland
1283	175	Processes and factors controlling N2O production in an intensively managed low carbon calcareous soil under sub-humid monsoon conditions	Ju et al.	2011	3	Asia	China	Temperate	40.1333	116.467	640	11.5	27	57	16	1.2355	0.119	7.9	0.1	98	Cropland
1284	175	Processes and factors controlling N2O production in an intensively managed low carbon calcareous soil under sub-humid monsoon conditions	Ju et al.	2011	3	Asia	China	Temperate	40.1333	116.467	640	11.5	27	57	16	1.2355	0.119	7.9	0.2	66	Cropland
1285	175	Processes and factors controlling N2O production in an intensively managed low carbon calcareous soil under sub-humid monsoon conditions	Ju et al.	2011	3	Asia	China	Temperate	40.1333	116.467	640	11.5	27	57	16	1.2355	0.119	7.9	0.1	104	Cropland
1286	175	Processes and factors controlling N2O production in an intensively managed low carbon calcareous soil under sub-humid monsoon conditions	Ju et al.	2011	3	Asia	China	Temperate	40.1333	116.467	640	11.5	27	57	16	1.2355	0.119	7.9	0.75	300	Cropland
1287	175	Processes and factors controlling N2O production in an intensively managed low carbon calcareous soil under sub-humid monsoon conditions	Ju et al.	2011	3	Asia	China	Temperate	40.1333	116.467	640	11.5	27	57	16	1.2355	0.119	7.9	0.52	300	Cropland
1288	175	Processes and factors controlling N2O production in an intensively managed low carbon calcareous soil under sub-humid monsoon conditions	Ju et al.	2011	3	Asia	China	Temperate	40.1333	116.467	640	11.5	27	57	16	1.2355	0.119	7.9	0.23	300	Cropland
1289	175	Processes and factors controlling N2O production in an intensively managed low carbon calcareous soil under sub-humid monsoon conditions	Ju et al.	2011	3	Asia	China	Temperate	40.1333	116.467	640	11.5	27	57	16	1.2355	0.119	7.9	0.25	300	Cropland
1290	175	Processes and factors controlling N2O production in an intensively managed low carbon calcareous soil under sub-humid monsoon conditions	Ju et al.	2011	3	Asia	China	Temperate	40.1333	116.467	640	11.5	27	57	16	1.2355	0.119	7.9	0.97	75	Cropland
1291	175	Processes and factors controlling N2O production in an intensively managed low carbon calcareous soil under sub-humid monsoon conditions	Ju et al.	2011	3	Asia	China	Temperate	40.1333	116.467	640	11.5	27	57	16	1.2355	0.119	7.9	0.46	62	Cropland
1292	175	Processes and factors controlling N2O production in an intensively managed low carbon calcareous soil under sub-humid monsoon conditions	Ju et al.	2011	3	Asia	China	Temperate	40.1333	116.467	640	11.5	27	57	16	1.2355	0.119	7.9	0.1	50	Cropland
1293	175	Processes and factors controlling N2O production in an intensively managed low carbon calcareous soil under sub-humid monsoon conditions	Ju et al.	2011	3	Asia	China	Temperate	40.1333	116.467	640	11.5	27	57	16	1.2355	0.119	7.9	0.3	122	Cropland
1294	175	Processes and factors controlling N2O production in an intensively managed low carbon calcareous soil under sub-humid monsoon conditions	Ju et al.	2011	4	Asia	China	Temperate	40.1333	116.467	640	11.5	27	57	16	1.2355	0.119	7.9	1.196	250	Cropland
1295	175	Processes and factors controlling N2O production in an intensively managed low carbon calcareous soil under sub-humid monsoon conditions	Ju et al.	2011	4	Asia	China	Temperate	40.1333	116.467	640	11.5	27	57	16	1.2355	0.119	7.9	0.136	250	Cropland
1296	175	Processes and factors controlling N2O production in an intensively managed low carbon calcareous soil under sub-humid monsoon conditions	Ju et al.	2011	4	Asia	China	Temperate	40.1333	116.467	640	11.5	27	57	16	1.2355	0.119	7.9	1.636	250	Cropland
1297	175	Processes and factors controlling N2O production in an intensively managed low carbon calcareous soil under sub-humid monsoon conditions	Ju et al.	2011	4	Asia	China	Temperate	40.1333	116.467	640	11.5	27	57	16	1.2355	0.119	7.9	0.032	250	Cropland
1298	175	Processes and factors controlling N2O production in an intensively managed low carbon calcareous soil under sub-humid monsoon conditions	Ju et al.	2011	4	Asia	China	Temperate	40.1333	116.467	640	11.5	27	57	16	1.2355	0.119	7.9	0.416	250	Cropland
1299	175	Processes and factors controlling N2O production in an intensively managed low carbon calcareous soil under sub-humid monsoon conditions	Ju et al.	2011	4	Asia	China	Temperate	40.1333	116.467	640	11.5	27	57	16	1.2355	0.119	7.9	0.044	250	Cropland
1300	176	Nitrous oxide release from arable soil: Importance of perennial forage crops	Kaiser et al. 1998 SBB	1998	3	Europe	Germany	Temperate	52.2833	10.45	677	13	NA	NA	19	1.1	NA	8.1	0	105	Cropland
1301	176	Nitrous oxide release from arable soil: Importance of perennial forage crops	Kaiser et al. 1998 SBB	1998	3	Europe	Germany	Temperate	52.2833	10.45	677	13	NA	NA	19	1.1	NA	8.1	0.142857	210	Cropland
1302	176	Nitrous oxide release from arable soil: Importance of perennial forage crops	Kaiser et al. 1998 SBB	1998	3	Europe	Germany	Temperate	52.2833	10.45	677	13	NA	NA	19	1.1	NA	8.1	-0.32967	91	Cropland
1303	176	Nitrous oxide release from arable soil: Importance of perennial forage crops	Kaiser et al. 1998 SBB	1998	3	Europe	Germany	Temperate	52.2833	10.45	677	13	NA	NA	19	1.1	NA	8.1	0.163934	183	Cropland
1304	176	Nitrous oxide release from arable soil: Importance of perennial forage crops	Kaiser et al. 1998 SBB	1998	3	Europe	Germany	Temperate	52.2833	10.45	677	13	NA	NA	19	1.1	NA	8.1	-0.615385	65	Cropland
1305	176	Nitrous oxide release from arable soil: Importance of perennial forage crops	Kaiser et al. 1998 SBB	1998	3	Europe	Germany	Temperate	52.2833	10.45	677	13	NA	NA	19	1.1	NA	8.1	0.307692	130	Cropland
1306	176	Nitrous oxide release from arable soil: Importance of perennial forage crops	Kaiser et al. 1998 SBB	1998	3	Europe	Germany	Temperate	52.2833	10.45	677	13	NA	NA	19	1.1	NA	8.1	0.666667	45	Cropland
1307	176	Nitrous oxide release from arable soil: Importance of perennial forage crops	Kaiser et al. 1998 SBB	1998	3	Europe	Germany	Temperate	52.2833	10.45	677	13	NA	NA	19	1.1	NA	8.1	0.333333	90	Cropland
1308	176	Nitrous oxide release from arable soil: Importance of perennial forage crops	Kaiser et al. 1998 SBB	1998	3	Europe	Germany	Temperate	52.2833	10.45	677	13	NA	NA	19	1.1	NA	8.1	-0.352941	85	Cropland
1309	176	Nitrous oxide release from arable soil: Importance of perennial forage crops	Kaiser et al. 1998 SBB	1998	3	Europe	Germany	Temperate	52.2833	10.45	677	13	NA	NA	19	1.1	NA	8.1	0.529412	170	Cropland
1310	176	Nitrous oxide release from arable soil: Importance of perennial forage crops	Kaiser et al. 1998 SBB	1998	3	Europe	Germany	Temperate	52.2833	10.45	677	13	NA	NA	19	1.1	NA	8.1	0.273973	73	Cropland
1311	176	Nitrous oxide release from arable soil: Importance of perennial forage crops	Kaiser et al. 1998 SBB	1998	3	Europe	Germany	Temperate	52.2833	10.45	677	13	NA	NA	19	1.1	NA	8.1	0.547945	146	Cropland
1312	176	Nitrous oxide release from arable soil: Importance of perennial forage crops	Kaiser et al. 1998 SBB	1998	3	Europe	Germany	Temperate	52.2833	10.45	677	13	NA	NA	19	1.1	NA	8.1	0.571429	70	Cropland
1313	176	Nitrous oxide release from arable soil: Importance of perennial forage crops	Kaiser et al. 1998 SBB	1998	3	Europe	Germany	Temperate	52.2833	10.45	677	13	NA	NA	19	1.1	NA	8.1	0.428571	140	Cropland
1314	176	Nitrous oxide release from arable soil: Importance of perennial forage crops	Kaiser et al. 1998 SBB	1998	3	Europe	Germany	Temperate	52.2833	10.45	677	13	NA	NA	19	1.1	NA	8.1	-0.363636	55	Cropland
1315	176	Nitrous oxide release from arable soil: Importance of perennial forage crops	Kaiser et al. 1998 SBB	1998	3	Europe	Germany	Temperate	52.2833	10.45	677	13	NA	NA	19	1.1	NA	8.1	1	110	Cropland
1316	176	Nitrous oxide release from arable soil: Importance of perennial forage crops	Kaiser et al. 1998 SBB	1998	3	Europe	Germany	Temperate	52.2833	10.45	677	13	NA	NA	19	1.1	NA	8.1	1.14286	35	Cropland
1317	176	Nitrous oxide release from arable soil: Importance of perennial forage crops	Kaiser et al. 1998 SBB	1998	3	Europe	Germany	Temperate	52.2833	10.45	677	13	NA	NA	19	1.1	NA	8.1	0.428571	70	Cropland
1318	176	Nitrous oxide release from arable soil: Importance of perennial forage crops	Kaiser et al. 1998 SBB	1998	3	Europe	Germany	Temperate	52.2833	10.45	677	13	NA	NA	19	1.1	NA	8.1	0.666667	45	Cropland
1319	176	Nitrous oxide release from arable soil: Importance of perennial forage crops	Kaiser et al. 1998 SBB	1998	3	Europe	Germany	Temperate	52.2833	10.45	677	13	NA	NA	19	1.1	NA	8.1	0.4	100	Cropland
1320	176	Nitrous oxide release from arable soil: Importance of perennial forage crops	Kaiser et al. 1998 SBB	1998	3	Europe	Germany	Temperate	52.2833	10.45	677	13	NA	NA	19	1.1	NA	8.1	-1.17647	85	Cropland
1321	176	Nitrous oxide release from arable soil: Importance of perennial forage crops	Kaiser et al. 1998 SBB	1998	3	Europe	Germany	Temperate	52.2833	10.45	677	13	NA	NA	19	1.1	NA	8.1	0.491803	183	Cropland
1322	176	Nitrous oxide release from arable soil: Importance of perennial forage crops	Kaiser et al. 1998 SBB	1998	3	Europe	Germany	Temperate	52.2833	10.45	677	13	NA	NA	19	1.1	NA	8.1	-0.465116	86	Cropland
1323	176	Nitrous oxide release from arable soil: Importance of perennial forage crops	Kaiser et al. 1998 SBB	1998	3	Europe	Germany	Temperate	52.2833	10.45	677	13	NA	NA	19	1.1	NA	8.1	0.465116	172	Cropland
1324	177	Seasonal variability and mitigation options for N2O emissions from differently managed grasslands	Kammann et al.	1998	6	Europe	Germany	Temperate	50.5333	8.68333	742	9.8	10	58.1	31.9	6.6	0.5	6.2	1.5	40	Grassland
1325	177	Seasonal variability and mitigation options for N2O emissions from differently managed grasslands	Kammann et al.	1998	6	Europe	Germany	Temperate	50.5333	8.68333	742	9.8	10	58.1	31.9	6.6	0.5	6.2	1.25	80	Grassland
1326	177	Seasonal variability and mitigation options for N2O emissions from differently managed grasslands	Kammann et al.	1998	6	Europe	Germany	Temperate	50.5333	8.68333	742	9.8	10	58.1	31.9	6.6	0.5	6.2	0.75	80	Grassland
1327	177	Seasonal variability and mitigation options for N2O emissions from differently managed grasslands	Kammann et al.	1998	6	Europe	Germany	Temperate	50.5333	8.68333	742	9.8	10	58.1	31.9	6.6	0.5	6.2	0.916667	120	Grassland
1328	177	Seasonal variability and mitigation options for N2O emissions from differently managed grasslands	Kammann et al.	1998	6	Europe	Germany	Temperate	50.5333	8.68333	742	9.8	10	58.1	31.9	6.6	0.5	6.2	1.08333	240	Grassland
1329	177	Seasonal variability and mitigation options for N2O emissions from differently managed grasslands	Kammann et al.	1998	6	Europe	Germany	Temperate	50.5333	8.68333	666	10.3	10	58.1	31.9	6.6	0.5	6.2	1	400	Grassland
1330	178	Nitrous oxide emissions as influenced by legume cover crops and nitrogen fertilization	Kandel et al.	2018	6	North America	USA	Temperate	35.6667	-98	803	15.5	37	41	22	1.195	0.115	6.5	2.54545	60	Cropland
1331	179	Seasonal variations of nitrous oxide emission in relation to nitrogen fertilization and energy crop types in sandy soil	Kavdir et al.	2008	2	Europe	Germany	Temperate	52.44	13.01	666	10.3	NA	NA	6.2	0.9	NA	6	0.26	150	Cropland
1332	179	Seasonal variations of nitrous oxide emission in relation to nitrogen fertilization and energy crop types in sandy soil	Kavdir et al.	2008	2	Europe	Germany	Temperate	52.44	13.01	666	10.3	NA	NA	6.2	0.9	NA	6	0.43	150	Cropland
1333	179	Seasonal variations of nitrous oxide emission in relation to nitrogen fertilization and energy crop types in sandy soil	Kavdir et al.	2008	2	Europe	Germany	Temperate	52.44	13.01	666	10.3	NA	NA	6.2	0.9	NA	6	1.36	150	Cropland
1334	179	Seasonal variations of nitrous oxide emission in relation to nitrogen fertilization and energy crop types in sandy soil	Kavdir et al.	2008	2	Europe	Germany	Temperate	52.44	13.01	666	10.3	NA	NA	6.2	0.9	NA	6	2.37	150	Cropland
1335	180	Regulating mineral N release and greenhouse gas emissions by mixing groundnut residues and rice straw under field conditions	Kaewpradit et al. 2008.European Journal of Soil Science	2008	4	Asia	Thailand	Tropical	16.74	103.22	1147	26.5	89.5	7.4	3.1	0.29	0.028	5.3	0.583333	120	Cropland
1336	180	Regulating mineral N release and greenhouse gas emissions by mixing groundnut residues and rice straw under field conditions	Kaewpradit et al. 2008.European Journal of Soil Science	2008	4	Asia	Thailand	Tropical	16.74	103.22	1147	26.5	89.5	7.4	3.1	0.29	0.028	5.3	2	25	Cropland
1337	180	Regulating mineral N release and greenhouse gas emissions by mixing groundnut residues and rice straw under field conditions	Kaewpradit et al. 2008.European Journal of Soil Science	2008	4	Asia	Thailand	Tropical	16.74	103.22	1147	26.5	89.5	7.4	3.1	0.29	0.028	5.3	0.226415	132.5	Cropland
1338	180	Regulating mineral N release and greenhouse gas emissions by mixing groundnut residues and rice straw under field conditions	Kaewpradit et al. 2008.European Journal of Soil Science	2008	4	Asia	Thailand	Tropical	16.74	103.22	1147	26.5	89.5	7.4	3.1	0.29	0.028	5.3	0.482759	145	Cropland
1339	181	Optimum N rate for grain yield coincides with minimum greenhouse gas intensity in flooded rice fields	Kim et al.	2019	3	Asia	Korea	Temperate	35.1	128.117	1465	13.1	NA	NA	NA	0.8874	0.065	5.6	0.183838	45	Cropland
1340	181	Optimum N rate for grain yield coincides with minimum greenhouse gas intensity in flooded rice fields	Kim et al.	2019	3	Asia	Korea	Temperate	35.1	128.117	1465	13.1	NA	NA	NA	0.8874	0.065	5.6	0.155556	90	Cropland
1341	181	Optimum N rate for grain yield coincides with minimum greenhouse gas intensity in flooded rice fields	Kim et al.	2019	3	Asia	Korea	Temperate	35.1	128.117	1465	13.1	NA	NA	NA	0.8874	0.065	5.6	0.162626	180	Cropland
1342	181	Optimum N rate for grain yield coincides with minimum greenhouse gas intensity in flooded rice fields	Kim et al.	2019	3	Asia	Korea	Temperate	35.1	128.117	1465	13.1	NA	NA	NA	0.8874	0.065	5.6	0.226263	45	Cropland
1343	181	Optimum N rate for grain yield coincides with minimum greenhouse gas intensity in flooded rice fields	Kim et al.	2019	3	Asia	Korea	Temperate	35.1	128.117	1465	13.1	NA	NA	NA	0.8874	0.065	5.6	0.205051	90	Cropland
1344	181	Optimum N rate for grain yield coincides with minimum greenhouse gas intensity in flooded rice fields	Kim et al.	2019	3	Asia	Korea	Temperate	35.1	128.117	1465	13.1	NA	NA	NA	0.8874	0.065	5.6	0.173232	180	Cropland
1345	182	Importance of annual monitoring for evaluating the direct nitrous oxide emission factor in temperate mono-rice paddy fields	Kim et al.	2019	3	Asia	Korea	Temperate	36.4333	128.917	1360	13.4	NA	NA	NA	0.89	0.065	5.6	0.18206	45	Cropland
1346	182	Importance of annual monitoring for evaluating the direct nitrous oxide emission factor in temperate mono-rice paddy fields	Kim et al.	2019	3	Asia	Korea	Temperate	36.4333	128.917	1360	13.4	NA	NA	NA	0.89	0.065	5.6	0.165683	90	Cropland
1347	182	Importance of annual monitoring for evaluating the direct nitrous oxide emission factor in temperate mono-rice paddy fields	Kim et al.	2019	3	Asia	Korea	Temperate	36.4333	128.917	1360	13.4	NA	NA	NA	0.89	0.065	5.6	0.160474	180	Cropland
1348	182	Importance of annual monitoring for evaluating the direct nitrous oxide emission factor in temperate mono-rice paddy fields	Kim et al.	2019	3	Asia	Korea	Temperate	36.4333	128.917	1360	13.4	NA	NA	NA	0.89	0.065	5.6	0.246847	45	Cropland
1349	182	Importance of annual monitoring for evaluating the direct nitrous oxide emission factor in temperate mono-rice paddy fields	Kim et al.	2019	3	Asia	Korea	Temperate	36.4333	128.917	1360	13.4	NA	NA	NA	0.89	0.065	5.6	0.220153	90	Cropland
1350	182	Importance of annual monitoring for evaluating the direct nitrous oxide emission factor in temperate mono-rice paddy fields	Kim et al.	2019	3	Asia	Korea	Temperate	36.4333	128.917	1360	13.4	NA	NA	NA	0.89	0.065	5.6	0.184911	180	Cropland
1351	183	Nitrous oxide emission from Swedish forest soils in relation to liming and simulated increased N-deposition	Klemedtsson et al.	1997	5	Europe	Sweden	Temperate	58.0667	12.0167	985	8.2	NA	NA	NA	NA	NA	4	0.0714286	35	Forest
1352	183	Nitrous oxide emission from Swedish forest soils in relation to liming and simulated increased N-deposition	Klemedtsson et al.	1997	5	Europe	Sweden	Temperate	58.0667	12.0167	985	8.2	NA	NA	NA	NA	NA	4	0.388571	35	Forest
1353	184	Effects of fertilizer and irrigation management on nitrous oxide emission from cotton fields in an extremely arid region of northwestern China	Kuang et al.	2018	12	Asia	China	Temperate	37.0167	80.7167	42.5	12.7	90	4	6	0.4002	0.034	8	0.0108333	240	Cropland
1354	184	Effects of fertilizer and irrigation management on nitrous oxide emission from cotton fields in an extremely arid region of northwestern China	Kuang et al.	2018	12	Asia	China	Temperate	37.0167	80.7167	42.5	12.7	90	4	6	0.4002	0.034	8	0.0591667	240	Cropland
1355	185	Nitrous oxide emission from different fertilizers and its mitigation_x000D_ by nitrification inhibitors in irrigated rice	Kumar et al. 2000 Biology & Fertility of Soils	2000	4	Asia	India	Subtropical	28.6667	77.2	700	24.6	NA	NA	NA	0.45	0.03	7.8	0.0814286	140	Cropland
1356	185	Nitrous oxide emission from different fertilizers and its mitigation_x000D_ by nitrification inhibitors in irrigated rice	Kumar et al. 2000 Biology & Fertility of Soils	2000	4	Asia	India	Subtropical	28.6667	77.2	700	24.6	NA	NA	NA	0.45	0.03	7.8	0.135	140	Cropland
1357	185	Nitrous oxide emission from different fertilizers and its mitigation_x000D_ by nitrification inhibitors in irrigated rice	Kumar et al. 2000 Biology & Fertility of Soils	2000	4	Asia	India	Subtropical	28.6667	77.2	700	24.6	NA	NA	NA	0.45	0.03	7.8	0.0721429	140	Cropland
1358	186	Processes leading to N2O and NO emissions from two different Chinese soils under different soil moisture contents	Lan et al.	2013	3	Asia	China	Subtropical	31.1167	119.517	1198	15.7	0.7	82.9	16.4	1.49	0.14	6.2	0.476667	300	Cropland
1359	186	Processes leading to N2O and NO emissions from two different Chinese soils under different soil moisture contents	Lan et al.	2013	3	Asia	China	Subtropical	33.4167	119.233	894	14.8	1.8	53.5	44.8	1.42	0.152	8.3	0.723333	300	Cropland
1360	187	Tillage and N source influence soil-emitted nitrous oxide_x000D_ in the Alberta Parkland region	Lemke et al.	1999	4	North America	Canada	Temperate	53.1833	-114.783	504	3.1	NA	NA	12	1.5	NA	6.4	0.464286	56	Cropland
1361	187	Tillage and N source influence soil-emitted nitrous oxide_x000D_ in the Alberta Parkland region	Lemke et al.	1999	4	North America	Canada	Temperate	53.7167	-113.75	504	3.1	NA	NA	12	1.5	NA	6.4	0.0125	720	Cropland
1362	187	Tillage and N source influence soil-emitted nitrous oxide_x000D_ in the Alberta Parkland region	Lemke et al.	1999	4	North America	Canada	Temperate	53.7167	-113.75	504	3.1	NA	NA	12	1.5	NA	6.4	1.03571	56	Cropland
1363	187	Tillage and N source influence soil-emitted nitrous oxide_x000D_ in the Alberta Parkland region	Lemke et al.	1999	4	North America	Canada	Temperate	53.1833	-114.783	504	3.1	NA	NA	12	1.5	NA	6.4	0.0357143	56	Cropland
1364	187	Tillage and N source influence soil-emitted nitrous oxide_x000D_ in the Alberta Parkland region	Lemke et al.	1999	4	North America	Canada	Temperate	53.7167	-113.75	504	3.1	NA	NA	12	1.5	NA	6.4	0.0222222	720	Cropland
1365	187	Tillage and N source influence soil-emitted nitrous oxide_x000D_ in the Alberta Parkland region	Lemke et al.	1999	4	North America	Canada	Temperate	53.7167	-113.75	504	3.1	NA	NA	12	1.5	NA	6.4	0.142857	56	Cropland
1366	187	Tillage and N source influence soil-emitted nitrous oxide_x000D_ in the Alberta Parkland region	Lemke et al.	1999	4	North America	Canada	Temperate	53.1833	-114.783	504	3.1	NA	NA	22	3.4	NA	6.5	1.89286	56	Cropland
1367	187	Tillage and N source influence soil-emitted nitrous oxide_x000D_ in the Alberta Parkland region	Lemke et al.	1999	4	North America	Canada	Temperate	53.7167	-113.75	504	3.1	NA	NA	22	3.4	NA	6.5	0.0236111	720	Cropland
1368	187	Tillage and N source influence soil-emitted nitrous oxide_x000D_ in the Alberta Parkland region	Lemke et al.	1999	4	North America	Canada	Temperate	53.7167	-113.75	504	3.1	NA	NA	22	3.4	NA	6.5	0.214286	56	Cropland
1369	187	Tillage and N source influence soil-emitted nitrous oxide_x000D_ in the Alberta Parkland region	Lemke et al.	1999	4	North America	Canada	Temperate	53.7167	-113.75	504	3.1	NA	NA	22	3.4	NA	6.5	0.821429	56	Cropland
1370	187	Tillage and N source influence soil-emitted nitrous oxide_x000D_ in the Alberta Parkland region	Lemke et al.	1999	4	North America	Canada	Temperate	53.1833	-114.783	504	3.1	NA	NA	22	3.4	NA	6.5	1.85714	56	Cropland
1371	187	Tillage and N source influence soil-emitted nitrous oxide_x000D_ in the Alberta Parkland region	Lemke et al.	1999	4	North America	Canada	Temperate	53.7167	-113.75	504	3.1	NA	NA	22	3.4	NA	6.5	-0.00694444	720	Cropland
1372	187	Tillage and N source influence soil-emitted nitrous oxide_x000D_ in the Alberta Parkland region	Lemke et al.	1999	4	North America	Canada	Temperate	53.7167	-113.75	504	3.1	NA	NA	22	3.4	NA	6.5	0.714286	56	Cropland
1373	187	Tillage and N source influence soil-emitted nitrous oxide_x000D_ in the Alberta Parkland region	Lemke et al.	1999	4	North America	Canada	Temperate	53.7167	-113.75	504	3.1	NA	NA	22	3.4	NA	6.5	0.446429	56	Cropland
1374	187	Tillage and N source influence soil-emitted nitrous oxide_x000D_ in the Alberta Parkland region	Lemke et al.	1999	4	North America	Canada	Temperate	53.1833	-114.783	504	3.1	NA	NA	39	5.5	NA	6	-0.02	100	Cropland
1375	187	Tillage and N source influence soil-emitted nitrous oxide_x000D_ in the Alberta Parkland region	Lemke et al.	1999	4	North America	Canada	Temperate	53.7167	-113.75	504	3.1	NA	NA	39	5.5	NA	6	-0.0833333	720	Cropland
1376	187	Tillage and N source influence soil-emitted nitrous oxide_x000D_ in the Alberta Parkland region	Lemke et al.	1999	4	North America	Canada	Temperate	53.7167	-113.75	504	3.1	NA	NA	39	5.5	NA	6	0.11	100	Cropland
1377	188	Effect of mineral nitrogen fertilizer forms on N2O emissions from arable soils in winter wheat production soils in winter wheat production	Lebender et al.	2014	3	Europe	Germany	Temperate	51.95	7.26667	724	9.6	35.5	31.1	33.4	1.48	0.16	7.1	0.25	220	Cropland
1378	188	Effect of mineral nitrogen fertilizer forms on N2O emissions from arable soils in winter wheat production soils in winter wheat production	Lebender et al.	2014	3	Europe	Germany	Temperate	51.95	7.26667	724	9.6	35.5	31.1	33.4	1.48	0.16	7.1	0.12	220	Cropland
1379	188	Effect of mineral nitrogen fertilizer forms on N2O emissions from arable soils in winter wheat production soils in winter wheat production	Lebender et al.	2014	3	Europe	Germany	Temperate	51.95	7.26667	724	9.6	35.5	31.1	33.4	1.48	0.16	7.1	0.28	220	Cropland
1380	188	Effect of mineral nitrogen fertilizer forms on N2O emissions from arable soils in winter wheat production soils in winter wheat production	Lebender et al.	2014	3	Europe	Germany	Temperate	51.7667	8.5	922	10.5	21.2	71.2	7.5	1.82	0.15	6.1	0.17	220	Cropland
1381	188	Effect of mineral nitrogen fertilizer forms on N2O emissions from arable soils in winter wheat production soils in winter wheat production	Lebender et al.	2014	3	Europe	Germany	Temperate	51.7667	8.5	922	10.5	21.2	71.2	7.5	1.82	0.15	6.1	0.11	220	Cropland
1382	188	Effect of mineral nitrogen fertilizer forms on N2O emissions from arable soils in winter wheat production soils in winter wheat production	Lebender et al.	2014	3	Europe	Germany	Temperate	51.7667	8.5	922	10.5	21.2	71.2	7.5	1.82	0.15	6.1	0.24	220	Cropland
1383	188	Effect of mineral nitrogen fertilizer forms on N2O emissions from arable soils in winter wheat production soils in winter wheat production	Lebender et al.	2014	3	Europe	Germany	Temperate	52	7.6	744	10.5	17.9	25.9	56.2	1.9	0.18	8	0.21	220	Cropland
1384	188	Effect of mineral nitrogen fertilizer forms on N2O emissions from arable soils in winter wheat production soils in winter wheat production	Lebender et al.	2014	3	Europe	Germany	Temperate	52	7.6	744	10.5	17.9	25.9	56.2	1.9	0.18	8	0.16	220	Cropland
1385	188	Effect of mineral nitrogen fertilizer forms on N2O emissions from arable soils in winter wheat production	Lebender et al.	2014	3	Europe	Germany	Temperate	52	7.6	744	10.5	17.9	25.9	56.2	1.9	0.18	8	0.18	220	Cropland
1386	189	Impact of mineral N fertilizer application rates on N2O emissions from arable soils under winter wheat	Lebender et al.	2014	3	Europe	Germany	Temperate	51.8333	7.26667	887	10.4	NA	NA	NA	1.19	0.12	6.3	0.075	160	Cropland
1387	189	Impact of mineral N fertilizer application rates on N2O emissions from arable soils under winter wheat	Lebender et al.	2014	3	Europe	Germany	Temperate	51.8333	7.26667	887	10.4	NA	NA	NA	1.19	0.12	6.3	0.0909091	220	Cropland
1388	189	Impact of mineral N fertilizer application rates on N2O emissions from arable soils under winter wheat	Lebender et al.	2014	3	Europe	Germany	Temperate	51.8333	7.26667	887	10.4	NA	NA	NA	1.19	0.12	6.3	0.119231	260	Cropland
1389	189	Impact of mineral N fertilizer application rates on N2O emissions from arable soils under winter wheat	Lebender et al.	2014	3	Europe	Germany	Temperate	51.8333	7.26667	887	10.4	NA	NA	NA	1.19	0.12	6.3	0.0941176	340	Cropland
1390	189	Impact of mineral N fertilizer application rates on N2O emissions from arable soils under winter wheat	Lebender et al.	2014	3	Europe	Germany	Temperate	52	7.61667	887	10.4	NA	NA	NA	1.9	0.27	7.7	0.321429	140	Cropland
1391	189	Impact of mineral N fertilizer application rates on N2O emissions from arable soils under winter wheat	Lebender et al.	2014	3	Europe	Germany	Temperate	52	7.61667	887	10.4	NA	NA	NA	1.9	0.27	7.7	0.272222	180	Cropland
1392	189	Impact of mineral N fertilizer application rates on N2O emissions from arable soils under winter wheat	Lebender et al.	2014	3	Europe	Germany	Temperate	52	7.61667	887	10.4	NA	NA	NA	1.9	0.27	7.7	0.268182	220	Cropland
1393	189	Impact of mineral N fertilizer application rates on N2O emissions from arable soils under winter wheat	Lebender et al.	2014	3	Europe	Germany	Temperate	52	7.61667	887	10.4	NA	NA	NA	1.9	0.27	7.7	0.276923	260	Cropland
1394	189	Impact of mineral N fertilizer application rates on N2O emissions from arable soils under winter wheat	Lebender et al.	2014	3	Europe	Germany	Temperate	52	7.61667	887	10.4	NA	NA	NA	1.9	0.27	7.7	0.3	300	Cropland
1395	189	Impact of mineral N fertilizer application rates on N2O emissions from arable soils under winter wheat	Lebender et al.	2014	3	Europe	Germany	Temperate	52.0833	7.38333	887	10.4	NA	NA	NA	1.39	0.12	6.4	0.121429	140	Cropland
1396	189	Impact of mineral N fertilizer application rates on N2O emissions from arable soils under winter wheat	Lebender et al.	2014	3	Europe	Germany	Temperate	52.0833	7.38333	887	10.4	NA	NA	NA	1.39	0.12	6.4	0.116667	180	Cropland
1397	189	Impact of mineral N fertilizer application rates on N2O emissions from arable soils under winter wheat	Lebender et al.	2014	3	Europe	Germany	Temperate	52.0833	7.38333	887	10.4	NA	NA	NA	1.39	0.12	6.4	0.136364	220	Cropland
1398	189	Impact of mineral N fertilizer application rates on N2O emissions from arable soils under winter wheat	Lebender et al.	2014	3	Europe	Germany	Temperate	52.0833	7.38333	887	10.4	NA	NA	NA	1.39	0.12	6.4	0.176923	260	Cropland
1399	189	Impact of mineral N fertilizer application rates on N2O emissions from arable soils under winter wheat	Lebender et al.	2014	3	Europe	Germany	Temperate	52.0833	7.38333	887	10.4	NA	NA	NA	1.39	0.12	6.4	0.173333	300	Cropland
1400	189	Impact of mineral N fertilizer application rates on N2O emissions from arable soils under winter wheat	Lebender et al.	2014	3	Europe	Germany	Temperate	52.3	8.01667	887	10.2	NA	NA	NA	1.31	0.12	6.7	0.314286	140	Cropland
1401	189	Impact of mineral N fertilizer application rates on N2O emissions from arable soils under winter wheat	Lebender et al.	2014	3	Europe	Germany	Temperate	52.3	8.01667	887	10.2	NA	NA	NA	1.31	0.12	6.7	0.244444	180	Cropland
1402	189	Impact of mineral N fertilizer application rates on N2O emissions from arable soils under winter wheat	Lebender et al.	2014	3	Europe	Germany	Temperate	52.3	8.01667	887	10.2	NA	NA	NA	1.31	0.12	6.7	0.290909	220	Cropland
1403	189	Impact of mineral N fertilizer application rates on N2O emissions from arable soils under winter wheat	Lebender et al.	2014	3	Europe	Germany	Temperate	52.3	8.01667	887	10.2	NA	NA	NA	1.31	0.12	6.7	0.257692	260	Cropland
1404	189	Impact of mineral N fertilizer application rates on N2O emissions from arable soils under winter wheat	Lebender et al.	2014	3	Europe	Germany	Temperate	52.3	8.01667	887	10.2	NA	NA	NA	1.31	0.12	6.7	0.24	300	Cropland
1405	189	Impact of mineral N fertilizer application rates on N2O emissions from arable soils under winter wheat	Lebender et al.	2014	3	Europe	Germany	Temperate	52	7.6	744	10.5	NA	NA	NA	2.05	0.26	7.7	0.096	100	Cropland
1406	189	Impact of mineral N fertilizer application rates on N2O emissions from arable soils under winter wheat	Lebender et al.	2014	3	Europe	Germany	Temperate	52	7.6	744	10.5	NA	NA	NA	2.05	0.26	7.7	0.146429	140	Cropland
1407	189	Impact of mineral N fertilizer application rates on N2O emissions from arable soils under winter wheat	Lebender et al.	2014	3	Europe	Germany	Temperate	52	7.6	744	10.5	NA	NA	NA	2.05	0.26	7.7	0.173889	180	Cropland
1408	189	Impact of mineral N fertilizer application rates on N2O emissions from arable soils under winter wheat	Lebender et al.	2014	3	Europe	Germany	Temperate	52	7.6	744	10.5	NA	NA	NA	2.05	0.26	7.7	0.153182	220	Cropland
1409	189	Impact of mineral N fertilizer application rates on N2O emissions from arable soils under winter wheat	Lebender et al.	2014	3	Europe	Germany	Temperate	52	7.6	744	10.5	NA	NA	NA	2.05	0.26	7.7	0.138846	260	Cropland
1410	189	Impact of mineral N fertilizer application rates on N2O emissions from arable soils under winter wheat	Lebender et al.	2014	3	Europe	Germany	Temperate	52	7.6	744	10.5	NA	NA	NA	2.05	0.26	7.7	0.244	400	Cropland
1411	189	Impact of mineral N fertilizer application rates on N2O emissions from arable soils under winter wheat	Lebender et al.	2014	3	Europe	Germany	Temperate	54.3167	9.98333	777	9.5	NA	NA	NA	0.94	0.1	6.5	0.388	100	Cropland
1412	189	Impact of mineral N fertilizer application rates on N2O emissions from arable soils under winter wheat	Lebender et al.	2014	3	Europe	Germany	Temperate	54.3167	9.98333	777	9.5	NA	NA	NA	0.94	0.1	6.5	0.379286	140	Cropland
1413	189	Impact of mineral N fertilizer application rates on N2O emissions from arable soils under winter wheat	Lebender et al.	2014	3	Europe	Germany	Temperate	54.3167	9.98333	777	9.5	NA	NA	NA	0.94	0.1	6.5	0.328333	180	Cropland
1414	189	Impact of mineral N fertilizer application rates on N2O emissions from arable soils under winter wheat	Lebender et al.	2014	3	Europe	Germany	Temperate	54.3167	9.98333	777	9.5	NA	NA	NA	0.94	0.1	6.5	0.312727	220	Cropland
1415	189	Impact of mineral N fertilizer application rates on N2O emissions from arable soils under winter wheat	Lebender et al.	2014	3	Europe	Germany	Temperate	54.3167	9.98333	777	9.5	NA	NA	NA	0.94	0.1	6.5	0.324615	260	Cropland
1416	189	Impact of mineral N fertilizer application rates on N2O emissions from arable soils under winter wheat	Lebender et al.	2014	3	Europe	Germany	Temperate	54.3167	9.98333	777	9.5	NA	NA	NA	0.94	0.1	6.5	0.39175	400	Cropland
1417	190	Nitrous Oxide Fluxes from Manure-Amended Soil under Maize	Lessard et al.	1996	3	North America	Canada	Temperate	45.3667	-75.7167	1068	6.9	27.4	72.6	26.2	2.05	0.176	6.2	0.235294	170	Cropland
1418	190	Nitrous Oxide Fluxes from Manure-Amended Soil under Maize	Lessard et al.	1996	3	North America	Canada	Temperate	45.3667	-75.7167	1068	6.9	27.4	72.6	26.2	2.05	0.176	6.2	0.20649	339	Cropland
1419	191	Short-term measurement of N2O emissions from sheep grazed pasture receiving increasing rates of fertiliser nitrogen in Otago, New Zealand	Letica et al. 2010. Animal Production Science	2010	3	Oceania	New Zealand	Temperate	-45.85	170.4	725	9.8	NA	NA	20	1.45	NA	6.1	0.05	100	Cropland
1420	191	Short-term measurement of N2O emissions from sheep grazed pasture receiving increasing rates of fertiliser nitrogen in Otago, New Zealand	Letica et al. 2010. Animal Production Science	2010	3	Oceania	New Zealand	Temperate	-45.85	170.4	725	9.8	NA	NA	20	1.45	NA	6.1	0.256	500	Cropland
1421	192	Greenhouse Gas Emissions from an irrigated Crop Rotation Utilizing Dairy Manure	Leytem et al.	2019	4	North America	USA	Temperate	42.55	-114.35	284	8.7	18.3	69.2	12.5	0.82	NA	8	0.138095	63	Cropland
1422	192	Greenhouse Gas Emissions from an irrigated Crop Rotation Utilizing Dairy Manure	Leytem et al.	2019	4	North America	USA	Temperate	42.55	-114.35	284	8.7	18.3	69.2	12.5	0.82	NA	8	0.181311	305	Cropland
1423	192	Greenhouse Gas Emissions from an irrigated Crop Rotation Utilizing Dairy Manure	Leytem et al.	2019	4	North America	USA	Temperate	42.55	-114.35	284	8.7	18.3	69.2	12.5	0.82	NA	8	0.836508	63	Cropland
1424	192	Greenhouse Gas Emissions from an irrigated Crop Rotation Utilizing Dairy Manure	Leytem et al.	2019	4	North America	USA	Temperate	42.55	-114.35	284	8.7	18.3	69.2	12.5	0.82	NA	8	0.161268	142	Cropland
1425	193	Nitrous oxide concentrations in an Andisol profile and emissions to the atmosphere as influenced by the application of nitrogen fertilizers and manure	Li et al	2002	3	Asia	Japan	Temperate	35.78	139.9	1505	15	NA	NA	29.55	3.87	0.28	6	0.0746667	150	Cropland
1426	193	Nitrous oxide concentrations in an Andisol profile and emissions to the atmosphere as influenced by the application of nitrogen fertilizers and manure	Li et al	2002	3	Asia	Japan	Temperate	35.78	139.9	1505	15	NA	NA	29.55	3.87	0.28	6	0.0696667	300	Cropland
1427	193	Nitrous oxide concentrations in an Andisol profile and emissions to the atmosphere as influenced by the application of nitrogen fertilizers and manure	Li et al	2002	3	Asia	Japan	Temperate	35.78	139.9	1505	15	NA	NA	29.55	3.87	0.28	6	0.286	150	Cropland
1428	193	Nitrous oxide concentrations in an Andisol profile and emissions to the atmosphere as influenced by the application of nitrogen fertilizers and manure	Li et al	2002	3	Asia	Japan	Temperate	35.78	139.9	1505	15	NA	NA	29.55	3.87	0.28	6	0.205	300	Cropland
1429	193	Nitrous oxide concentrations in an Andisol profile and emissions to the atmosphere as influenced by the application of nitrogen fertilizers and manure	Li et al	2002	3	Asia	Japan	Temperate	35.78	139.9	1505	15	NA	NA	29.55	3.87	0.28	6	0.128667	150	Cropland
1430	193	Nitrous oxide concentrations in an Andisol profile and emissions to the atmosphere as influenced by the application of nitrogen fertilizers and manure	Li et al	2002	3	Asia	Japan	Temperate	35.78	139.9	1505	15	NA	NA	29.55	3.87	0.28	6	0.114333	300	Cropland
1431	194	Modelling impacts of alternative farming management practices on greenhouse gas emissions from a winter wheat–maize rotation system in China	Li et al	2010	3	Asia	China	Temperate	36.52	115.01	514	13.2	NA	NA	NA	0.85	NA	8	0.962963	270	Cropland
1432	195	Nitrous oxide emissions from Mollisols as affected by long-term applications of organic amendments and chemical fertilizers	Li et al.	2013	3	Asia	China	Temperate	47.4333	126.633	550	1.5	NA	NA	NA	2.76	0.2	5.9	0.025	120	Cropland
1433	195	Nitrous oxide emissions from Mollisols as affected by long-term applications of organic amendments and chemical fertilizers	Li et al.	2013	3	Asia	China	Temperate	47.4333	126.633	550	1.5	NA	NA	NA	2.975	0.213	5.9	0.192593	135	Cropland
1434	195	Nitrous oxide emissions from Mollisols as affected by long-term applications of organic amendments and chemical fertilizers	Li et al.	2013	3	Asia	China	Temperate	47.4333	126.633	550	1.5	NA	NA	NA	2.876	0.209	5.9	0.28	150	Cropland
1435	195	Nitrous oxide emissions from Mollisols as affected by long-term applications of organic amendments and chemical fertilizers	Li et al.	2013	3	Asia	China	Temperate	47.4333	126.633	550	1.5	NA	NA	NA	2.885	0.211	5.9	0.155807	353	Cropland
1436	195	Nitrous oxide emissions from Mollisols as affected by long-term applications of organic amendments and chemical fertilizers	Li et al.	2013	3	Asia	China	Temperate	47.4333	126.633	550	1.5	NA	NA	NA	3.296	0.264	5.9	0.0647922	818	Cropland
1437	196	Combined effects of nitrogen fertilization and biochar on the net global warming potential, greenhouse gas intensity and net ecosystem economic budget in intensive vegetable agriculture in southeastern_x000D_ China	Li et al. 2015 Atmospheric Environment	2015	3	Asia	China	Subtropical	32.0167	118.867	1107	15.4	5.2	64.7	30.1	1.59	0.21	5.1	1.152	312.5	Cropland
1438	196	Combined effects of nitrogen fertilization and biochar on the net global warming potential, greenhouse gas intensity and net ecosystem economic budget in intensive vegetable agriculture in southeastern_x000D_ China	Li et al. 2015 Atmospheric Environment	2015	3	Asia	China	Subtropical	32.0167	118.867	1107	15.4	5.2	64.7	30.1	1.59	0.21	5.1	1.1999	416.7	Cropland
1439	196	Combined effects of nitrogen fertilization and biochar on the net global warming potential, greenhouse gas intensity and net ecosystem economic budget in intensive vegetable agriculture in southeastern_x000D_ China	Li et al. 2015 Atmospheric Environment	2015	3	Asia	China	Subtropical	32.0167	118.867	1107	15.4	5.2	64.7	30.1	1.59	0.21	5.1	0.416	312.5	Cropland
1440	196	Combined effects of nitrogen fertilization and biochar on the net global warming potential, greenhouse gas intensity and net ecosystem economic budget in intensive vegetable agriculture in southeastern_x000D_ China	Li et al. 2015 Atmospheric Environment	2015	3	Asia	China	Subtropical	32.0167	118.867	1107	15.4	5.2	64.7	30.1	1.59	0.21	5.1	0.311975	416.7	Cropland
1441	196	Combined effects of nitrogen fertilization and biochar on the net global warming potential, greenhouse gas intensity and net ecosystem economic budget in intensive vegetable agriculture in southeastern_x000D_ China	Li et al. 2015 Atmospheric Environment	2015	3	Asia	China	Subtropical	32.0167	118.867	1107	15.4	5.2	64.7	30.1	1.59	0.21	5.1	-0.576	312.5	Cropland
1442	196	Combined effects of nitrogen fertilization and biochar on the net global warming potential, greenhouse gas intensity and net ecosystem economic budget in intensive vegetable agriculture in southeastern_x000D_ China	Li et al. 2015 Atmospheric Environment	2015	3	Asia	China	Subtropical	32.0167	118.867	1107	15.4	5.2	64.7	30.1	1.59	0.21	5.1	-0.0719942	416.7	Cropland
1443	196	Combined effects of nitrogen fertilization and biochar on the net global warming potential, greenhouse gas intensity and net ecosystem economic budget in intensive vegetable agriculture in southeastern_x000D_ China	Li et al. 2015 Atmospheric Environment	2015	3	Asia	China	Subtropical	32.0167	118.867	1107	15.4	5.2	64.7	30.1	1.59	0.21	5.1	0.616667	600	Cropland
1444	196	Combined effects of nitrogen fertilization and biochar on the net global warming potential, greenhouse gas intensity and net ecosystem economic budget in intensive vegetable agriculture in southeastern_x000D_ China	Li et al. 2015 Atmospheric Environment	2015	3	Asia	China	Subtropical	32.0167	118.867	1107	15.4	5.2	64.7	30.1	1.59	0.21	5.1	1.7125	800	Cropland
1445	196	Combined effects of nitrogen fertilization and biochar on the net global warming potential, greenhouse gas intensity and net ecosystem economic budget in intensive vegetable agriculture in southeastern_x000D_ China	Li et al. 2015 Atmospheric Environment	2015	3	Asia	China	Subtropical	32.0167	118.867	1107	15.4	5.2	64.7	30.1	1.59	0.21	5.1	1.28333	600	Cropland
1446	196	Combined effects of nitrogen fertilization and biochar on the net global warming potential, greenhouse gas intensity and net ecosystem economic budget in intensive vegetable agriculture in southeastern_x000D_ China	Li et al. 2015 Atmospheric Environment	2015	3	Asia	China	Subtropical	32.0167	118.867	1107	15.4	5.2	64.7	30.1	1.59	0.21	5.1	1.65	800	Cropland
1447	196	Combined effects of nitrogen fertilization and biochar on the net global warming potential, greenhouse gas intensity and net ecosystem economic budget in intensive vegetable agriculture in southeastern_x000D_ China	Li et al. 2015 Atmospheric Environment	2015	3	Asia	China	Subtropical	32.0167	118.867	1107	15.4	5.2	64.7	30.1	1.59	0.21	5.1	1.36667	600	Cropland
1448	196	Combined effects of nitrogen fertilization and biochar on the net global warming potential, greenhouse gas intensity and net ecosystem economic budget in intensive vegetable agriculture in southeastern_x000D_ China	Li et al. 2015 Atmospheric Environment	2015	3	Asia	China	Subtropical	32.0167	118.867	1107	15.4	5.2	64.7	30.1	1.59	0.21	5.1	0.6875	800	Cropland
1449	196	Combined effects of nitrogen fertilization and biochar on the net global warming potential, greenhouse gas intensity and net ecosystem economic budget in intensive vegetable agriculture in southeastern_x000D_ China	Li et al. 2015 Atmospheric Environment	2015	3	Asia	China	Subtropical	32.0167	118.867	1107	15.4	5.2	64.7	30.1	1.59	0.21	5.1	0.32	250	Cropland
1450	196	Combined effects of nitrogen fertilization and biochar on the net global warming potential, greenhouse gas intensity and net ecosystem economic budget in intensive vegetable agriculture in southeastern_x000D_ China	Li et al. 2015 Atmospheric Environment	2015	3	Asia	China	Subtropical	32.0167	118.867	1107	15.4	5.2	64.7	30.1	1.59	0.21	5.1	0.30003	333.3	Cropland
1451	196	Combined effects of nitrogen fertilization and biochar on the net global warming potential, greenhouse gas intensity and net ecosystem economic budget in intensive vegetable agriculture in southeastern_x000D_ China	Li et al. 2015 Atmospheric Environment	2015	3	Asia	China	Subtropical	32.0167	118.867	1107	15.4	5.2	64.7	30.1	1.59	0.21	5.1	0.16	250	Cropland
1452	196	Combined effects of nitrogen fertilization and biochar on the net global warming potential, greenhouse gas intensity and net ecosystem economic budget in intensive vegetable agriculture in southeastern_x000D_ China	Li et al. 2015 Atmospheric Environment	2015	3	Asia	China	Subtropical	32.0167	118.867	1107	15.4	5.2	64.7	30.1	1.59	0.21	5.1	0.570057	333.3	Cropland
1453	196	Combined effects of nitrogen fertilization and biochar on the net global warming potential, greenhouse gas intensity and net ecosystem economic budget in intensive vegetable agriculture in southeastern_x000D_ China	Li et al. 2015 Atmospheric Environment	2015	3	Asia	China	Subtropical	32.0167	118.867	1107	15.4	5.2	64.7	30.1	1.59	0.21	5.1	-0.04	250	Cropland
1454	196	Combined effects of nitrogen fertilization and biochar on the net global warming potential, greenhouse gas intensity and net ecosystem economic budget in intensive vegetable agriculture in southeastern_x000D_ China	Li et al. 2015 Atmospheric Environment	2015	3	Asia	China	Subtropical	32.0167	118.867	1107	15.4	5.2	64.7	30.1	1.59	0.21	5.1	0.150015	333.3	Cropland
1455	196	Combined effects of nitrogen fertilization and biochar on the net global warming potential, greenhouse gas intensity and net ecosystem economic budget in intensive vegetable agriculture in southeastern_x000D_ China	Li et al. 2015 Atmospheric Environment	2015	3	Asia	China	Subtropical	32.0167	118.867	1107	15.4	5.2	64.7	30.1	1.59	0.21	5.1	0.256	312.5	Cropland
1456	196	Combined effects of nitrogen fertilization and biochar on the net global warming potential, greenhouse gas intensity and net ecosystem economic budget in intensive vegetable agriculture in southeastern_x000D_ China	Li et al. 2015 Atmospheric Environment	2015	3	Asia	China	Subtropical	32.0167	118.867	1107	15.4	5.2	64.7	30.1	1.59	0.21	5.1	0.719942	416.7	Cropland
1457	196	Combined effects of nitrogen fertilization and biochar on the net global warming potential, greenhouse gas intensity and net ecosystem economic budget in intensive vegetable agriculture in southeastern_x000D_ China	Li et al. 2015 Atmospheric Environment	2015	3	Asia	China	Subtropical	32.0167	118.867	1107	15.4	5.2	64.7	30.1	1.59	0.21	5.1	0.128	312.5	Cropland
1458	196	Combined effects of nitrogen fertilization and biochar on the net global warming potential, greenhouse gas intensity and net ecosystem economic budget in intensive vegetable agriculture in southeastern_x000D_ China	Li et al. 2015 Atmospheric Environment	2015	3	Asia	China	Subtropical	32.0167	118.867	1107	15.4	5.2	64.7	30.1	1.59	0.21	5.1	0.647948	416.7	Cropland
1459	196	Combined effects of nitrogen fertilization and biochar on the net global warming potential, greenhouse gas intensity and net ecosystem economic budget in intensive vegetable agriculture in southeastern_x000D_ China	Li et al. 2015 Atmospheric Environment	2015	3	Asia	China	Subtropical	32.0167	118.867	1107	15.4	5.2	64.7	30.1	1.59	0.21	5.1	0.096	312.5	Cropland
1460	196	Combined effects of nitrogen fertilization and biochar on the net global warming potential, greenhouse gas intensity and net ecosystem economic budget in intensive vegetable agriculture in southeastern_x000D_ China	Li et al. 2015 Atmospheric Environment	2015	3	Asia	China	Subtropical	32.0167	118.867	1107	15.4	5.2	64.7	30.1	1.59	0.21	5.1	0.359971	416.7	Cropland
1461	197	Nitrous oxide emissions from rape field as affected by nitrogen fertilizer management: A case study in Central China	Lin et al.	2011	3	Asia	China	Subtropical	29.63	139.58	1577	16.8	NA	NA	48	2.482	0.27	5.1	0.533333	60	Cropland
1462	197	Nitrous oxide emissions from rape field as affected by nitrogen fertilizer management: A case study in Central China	Lin et al.	2011	3	Asia	China	Subtropical	29.63	139.58	1577	16.8	NA	NA	48	2.482	0.27	5.1	0.5	120	Cropland
1463	197	Nitrous oxide emissions from rape field as affected by nitrogen fertilizer management: A case study in Central China	Lin et al.	2011	3	Asia	China	Subtropical	29.63	139.58	1577	16.8	NA	NA	48	2.482	0.27	5.1	0.308333	240	Cropland
1464	198	Nitrous oxide emissions from yellow brown soil as affected by incorporation of crop residues with different carbon-to-nitrogen ratios: A case study in central China	Lin et al.	2013	3	Asia	China	Subtropical	30.7833	110.933	1164	18	NA	NA	NA	2.117	0.115	6.4	0.813035	303.8	Cropland
1465	198	Nitrous oxide emissions from yellow brown soil as affected by incorporation of crop residues with different carbon-to-nitrogen ratios: A case study in central China	Lin et al.	2013	3	Asia	China	Subtropical	30.7833	110.933	1164	18	NA	NA	NA	2.117	0.115	6.4	2.12844	54.5	Cropland
1466	198	Nitrous oxide emissions from yellow brown soil as affected by incorporation of crop residues with different carbon-to-nitrogen ratios: A case study in central China	Lin et al.	2013	3	Asia	China	Subtropical	30.7833	110.933	1164	18	NA	NA	NA	2.117	0.115	6.4	1.79226	49.1	Cropland
1467	198	Nitrous oxide emissions from yellow brown soil as affected by incorporation of crop residues with different carbon-to-nitrogen ratios: A case study in central China	Lin et al.	2013	3	Asia	China	Subtropical	30.7833	110.933	1164	18	NA	NA	NA	2.117	0.115	6.4	1.91011	35.6	Cropland
1468	198	Nitrous oxide emissions from yellow brown soil as affected by incorporation of crop residues with different carbon-to-nitrogen ratios: A case study in central China	Lin et al.	2013	3	Asia	China	Subtropical	30.7833	110.933	1164	18	NA	NA	NA	2.117	0.115	6.4	2.22222	22.5	Cropland
1469	199	Annual nitrous oxide emissions from open-air and greenhouse vegetable cropping systems in China	Liu et al.	2013	3	Asia	China	Subtropical	31.8667	118.833	1050	15.4	8.4	43.6	48	1.59	0.212	5.5	0.351111	900	Cropland
1470	199	Annual nitrous oxide emissions from open-air and greenhouse vegetable cropping systems in China	Liu et al.	2013	3	Asia	China	Subtropical	31.8667	118.833	1050	15.4	7	40.8	52.2	1.57	0.177	6	0.408889	900	Cropland
1471	200	Annual net greenhouse gas balance in a halophyte_x000D_ (Helianthus tuberosus) bioenergy cropping system_x000D_ under various soil practices in Southeast China	Liu et al. 2015 GCB_bioenergy	2015	4	Asia	China	Subtropical	33.3	120.5	1078	15.2	67	12	21	1.12	0.064	8.3	0.1956	46.0123	Cropland
1472	200	Annual net greenhouse gas balance in a halophyte_x000D_ (Helianthus tuberosus) bioenergy cropping system_x000D_ under various soil practices in Southeast China	Liu et al. 2015 GCB_bioenergy	2015	4	Asia	China	Subtropical	33.3	120.5	1078	15.2	67	12	21	1.12	0.064	8.3	1.0432	46.0123	Cropland
1473	201	Effects of water regime during rice-growing season on annual direct N2O emission in a paddy riceûwinter wheat rotation system in southeast China	Liu et al.	2010	3	Asia	China	Subtropical	31.8667	118.833	1250	15.9	6	40	54	1.53	0.15	6.5	3.62667	75	Cropland
1474	201	Effects of water regime during rice-growing season on annual direct N2O emission in a paddy riceûwinter wheat rotation system in southeast China	Liu et al.	2010	3	Asia	China	Subtropical	31.8667	118.833	1250	15.9	6	40	54	1.53	0.15	6.5	2.48667	150	Cropland
1475	201	Effects of water regime during rice-growing season on annual direct N2O emission in a paddy riceûwinter wheat rotation system in southeast China	Liu et al.	2010	3	Asia	China	Subtropical	31.8667	118.833	1250	15.9	6	40	54	1.53	0.15	6.5	1.948	250	Cropland
1476	201	Effects of water regime during rice-growing season on annual direct N2O emission in a paddy riceûwinter wheat rotation system in southeast China	Liu et al.	2010	3	Asia	China	Subtropical	31.8667	118.833	1250	15.9	6	40	54	1.53	0.15	6.5	1.69333	75	Cropland
1477	201	Effects of water regime during rice-growing season on annual direct N2O emission in a paddy riceûwinter wheat rotation system in southeast China	Liu et al.	2010	3	Asia	China	Subtropical	31.8667	118.833	1250	15.9	6	40	54	1.53	0.15	6.5	1.56	150	Cropland
1478	201	Effects of water regime during rice-growing season on annual direct N2O emission in a paddy riceûwinter wheat rotation system in southeast China	Liu et al.	2010	3	Asia	China	Subtropical	31.8667	118.833	1250	15.9	6	40	54	1.53	0.15	6.5	1.708	250	Cropland
1479	201	Effects of water regime during rice-growing season on annual direct N2O emission in a paddy riceûwinter wheat rotation system in southeast China	Liu et al.	2010	3	Asia	China	Subtropical	31.8667	118.833	1250	15.9	6	40	54	1.53	0.15	6.5	1.13333	75	Cropland
1480	201	Effects of water regime during rice-growing season on annual direct N2O emission in a paddy riceûwinter wheat rotation system in southeast China	Liu et al.	2010	3	Asia	China	Subtropical	31.8667	118.833	1250	15.9	6	40	54	1.53	0.15	6.5	0.966667	150	Cropland
1481	201	Effects of water regime during rice-growing season on annual direct N2O emission in a paddy riceûwinter wheat rotation system in southeast China	Liu et al.	2010	3	Asia	China	Subtropical	31.8667	118.833	1250	15.9	6	40	54	1.53	0.15	6.5	1.168	250	Cropland
1482	201	Effects of water regime during rice-growing season on annual direct N2O emission in a paddy riceûwinter wheat rotation system in southeast China	Liu et al.	2010	3	Asia	China	Subtropical	31.8667	118.833	1250	15.9	6	40	54	1.53	0.15	6.5	0.02	100	Cropland
1483	201	Effects of water regime during rice-growing season on annual direct N2O emission in a paddy riceûwinter wheat rotation system in southeast China	Liu et al.	2010	3	Asia	China	Subtropical	31.8667	118.833	1250	15.9	6	40	54	1.53	0.15	6.5	0.025	200	Cropland
1484	201	Effects of water regime during rice-growing season on annual direct N2O emission in a paddy riceûwinter wheat rotation system in southeast China	Liu et al.	2010	3	Asia	China	Subtropical	31.8667	118.833	1250	15.9	6	40	54	1.53	0.15	6.5	0.03	300	Cropland
1485	201	Effects of water regime during rice-growing season on annual direct N2O emission in a paddy riceûwinter wheat rotation system in southeast China	Liu et al.	2010	3	Asia	China	Subtropical	31.8667	118.833	1250	15.9	6	40	54	1.53	0.15	6.5	0.3	100	Cropland
1486	201	Effects of water regime during rice-growing season on annual direct N2O emission in a paddy riceûwinter wheat rotation system in southeast China	Liu et al.	2010	3	Asia	China	Subtropical	31.8667	118.833	1250	15.9	6	40	54	1.53	0.15	6.5	0.365	200	Cropland
1487	201	Effects of water regime during rice-growing season on annual direct N2O emission in a paddy riceûwinter wheat rotation system in southeast China	Liu et al.	2010	3	Asia	China	Subtropical	31.8667	118.833	1250	15.9	6	40	54	1.53	0.15	6.5	0.37	300	Cropland
1488	201	Effects of water regime during rice-growing season on annual direct N2O emission in a paddy riceûwinter wheat rotation system in southeast China	Liu et al.	2010	3	Asia	China	Subtropical	31.8667	118.833	1250	15.9	6	40	54	1.53	0.15	6.5	0.54	100	Cropland
1489	201	Effects of water regime during rice-growing season on annual direct N2O emission in a paddy riceûwinter wheat rotation system in southeast China	Liu et al.	2010	3	Asia	China	Subtropical	31.8667	118.833	1250	15.9	6	40	54	1.53	0.15	6.5	0.52	200	Cropland
1490	201	Effects of water regime during rice-growing season on annual direct N2O emission in a paddy riceûwinter wheat rotation system in southeast China	Liu et al.	2010	3	Asia	China	Subtropical	31.8667	118.833	1250	15.9	6	40	54	1.53	0.15	6.5	0.613333	300	Cropland
1491	202	Response of N2O emission to water and nitrogen addition in temperate typical steppe soil in Inner Mongolia, China	Liu et al.	2015	3	Asia	China	Temperate	43.4333	115.533	400	-0.4	60	19	21	1.65	0.14	7	0.16	50	Grassland
1492	202	Response of N2O emission to water and nitrogen addition in temperate typical steppe soil in Inner Mongolia, China	Liu et al.	2015	3	Asia	China	Temperate	43.4333	115.533	400	-0.4	60	19	21	1.65	0.14	7	0.21	100	Grassland
1493	202	Response of N2O emission to water and nitrogen addition in temperate typical steppe soil in Inner Mongolia, China	Liu et al.	2015	3	Asia	China	Temperate	43.4333	115.533	400	-0.4	60	19	21	1.65	0.14	7	0.155	200	Grassland
1494	202	Response of N2O emission to water and nitrogen addition in temperate typical steppe soil in Inner Mongolia, China	Liu et al.	2015	3	Asia	China	Temperate	43.4333	115.533	400	-0.4	60	19	21	1.65	0.14	7	0.18	50	Grassland
1495	202	Response of N2O emission to water and nitrogen addition in temperate typical steppe soil in Inner Mongolia, China	Liu et al.	2015	3	Asia	China	Temperate	43.4333	115.533	400	-0.4	60	19	21	1.65	0.14	7	0.25	100	Grassland
1496	202	Response of N2O emission to water and nitrogen addition in temperate typical steppe soil in Inner Mongolia, China	Liu et al.	2015	3	Asia	China	Temperate	43.4333	115.533	400	-0.4	60	19	21	1.65	0.14	7	0.215	200	Grassland
1497	202	Response of N2O emission to water and nitrogen addition in temperate typical steppe soil in Inner Mongolia, China	Liu et al.	2015	3	Asia	China	Temperate	43.4333	115.533	400	-0.4	60	19	21	1.65	0.14	7	0.08	50	Grassland
1498	202	Response of N2O emission to water and nitrogen addition in temperate typical steppe soil in Inner Mongolia, China	Liu et al.	2015	3	Asia	China	Temperate	43.4333	115.533	400	-0.4	60	19	21	1.65	0.14	7	0.06	100	Grassland
1499	202	Response of N2O emission to water and nitrogen addition in temperate typical steppe soil in Inner Mongolia, China	Liu et al.	2015	3	Asia	China	Temperate	43.4333	115.533	400	-0.4	60	19	21	1.65	0.14	7	0.055	200	Grassland
1500	202	Response of N2O emission to water and nitrogen addition in temperate typical steppe soil in Inner Mongolia, China	Liu et al.	2015	3	Asia	China	Temperate	43.4333	115.533	400	-0.4	60	19	21	1.65	0.14	7	0.1	50	Grassland
1501	202	Response of N2O emission to water and nitrogen addition in temperate typical steppe soil in Inner Mongolia, China	Liu et al.	2015	3	Asia	China	Temperate	43.4333	115.533	400	-0.4	60	19	21	1.65	0.14	7	0.09	100	Grassland
1502	202	Response of N2O emission to water and nitrogen addition in temperate typical steppe soil in Inner Mongolia, China	Liu et al.	2015	3	Asia	China	Temperate	43.4333	115.533	400	-0.4	60	19	21	1.65	0.14	7	0.12	200	Grassland
1503	203	Responses of N2O and CH4 fluxes to fertilizer nitrogen addition rates in an irrigated wheat-maize cropping system in northern China	Liu et al.	2012	3	Asia	China	Subtropical	34.9333	110.717	559	14.7	29.3	38.9	31.8	1.13	0.11	8.7	0	60	Cropland
1504	203	Responses of N2O and CH4 fluxes to fertilizer nitrogen addition rates in an irrigated wheat-maize cropping system in northern China	Liu et al.	2012	3	Asia	China	Subtropical	34.9333	110.717	559	14.7	29.3	38.9	31.8	1.13	0.11	8.7	0.0916667	120	Cropland
1505	203	Responses of N2O and CH4 fluxes to fertilizer nitrogen addition rates in an irrigated wheat-maize cropping system in northern China	Liu et al.	2012	3	Asia	China	Subtropical	34.9333	110.717	559	14.7	29.3	38.9	31.8	1.13	0.11	8.7	0.172222	180	Cropland
1506	203	Responses of N2O and CH4 fluxes to fertilizer nitrogen addition rates in an irrigated wheat-maize cropping system in northern China	Liu et al.	2012	3	Asia	China	Subtropical	34.9333	110.717	559	14.7	29.3	38.9	31.8	1.13	0.11	8.7	0.143333	300	Cropland
1507	203	Responses of N2O and CH4 fluxes to fertilizer nitrogen addition rates in an irrigated wheat-maize cropping system in northern China	Liu et al.	2012	3	Asia	China	Subtropical	34.9333	110.717	559	14.7	29.3	38.9	31.8	1.13	0.11	8.7	0.15	400	Cropland
1508	203	Responses of N2O and CH4 fluxes to fertilizer nitrogen addition rates in an irrigated wheat-maize cropping system in northern China	Liu et al.	2012	3	Asia	China	Subtropical	34.9333	110.717	559	14.7	29.3	38.9	31.8	1.13	0.11	8.7	0.8	75	Cropland
1509	203	Responses of N2O and CH4 fluxes to fertilizer nitrogen addition rates in an irrigated wheat-maize cropping system in northern China	Liu et al.	2012	3	Asia	China	Subtropical	34.9333	110.717	559	14.7	29.3	38.9	31.8	1.13	0.11	8.7	0.66	150	Cropland
1510	203	Responses of N2O and CH4 fluxes to fertilizer nitrogen addition rates in an irrigated wheat-maize cropping system in northern China	Liu et al.	2012	3	Asia	China	Subtropical	34.9333	110.717	559	14.7	29.3	38.9	31.8	1.13	0.11	8.7	0.684	250	Cropland
1511	203	Responses of N2O and CH4 fluxes to fertilizer nitrogen addition rates in an irrigated wheat-maize cropping system in northern China	Liu et al.	2012	3	Asia	China	Subtropical	34.9333	110.717	559	14.7	29.3	38.9	31.8	1.13	0.11	8.7	0.914286	350	Cropland
1512	203	Responses of N2O and CH4 fluxes to fertilizer nitrogen addition rates in an irrigated wheat-maize cropping system in northern China	Liu et al.	2012	3	Asia	China	Subtropical	34.9333	110.717	559	14.7	29.3	38.9	31.8	1.13	0.11	8.7	0.773333	450	Cropland
1513	204	Three-year measurements of nitrous oxide emissions from cotton and wheatemaize rotational cropping systems	Liu et al.	2014	4	Asia	China	Subtropical	34.9333	110.717	440	14.5	16.6	46	37.6	0.995	0.11	8	0.622222	180	Cropland
1514	204	Three-year measurements of nitrous oxide emissions from cotton and wheatemaize rotational cropping systems	Liu et al.	2014	4	Asia	China	Subtropical	34.9333	110.717	609	14.3	16.6	46	37.6	0.995	0.11	8	2.35833	120	Cropland
1515	204	Three-year measurements of nitrous oxide emissions from cotton and wheatemaize rotational cropping systems	Liu et al.	2014	4	Asia	China	Subtropical	34.9333	110.717	666	13.8	16.6	46	37.6	0.995	0.11	8	0.322222	180	Cropland
1516	204	Three-year measurements of nitrous oxide emissions from cotton and wheatemaize rotational cropping systems	Liu et al.	2014	4	Asia	China	Subtropical	34.9333	110.717	440	14.5	16.6	46	37.6	0.995	0.11	8	1.22381	210	Cropland
1517	204	Three-year measurements of nitrous oxide emissions from cotton and wheatemaize rotational cropping systems	Liu et al.	2014	4	Asia	China	Subtropical	34.9333	110.717	609	14.3	16.6	46	37.6	0.995	0.11	8	0.466667	180	Cropland
1518	204	Three-year measurements of nitrous oxide emissions from cotton and wheatemaize rotational cropping systems	Liu et al.	2014	4	Asia	China	Subtropical	34.9333	110.717	666	13.8	16.6	46	37.6	0.995	0.11	8	0.864	250	Cropland
1519	204	Three-year measurements of nitrous oxide emissions from cotton and wheatemaize rotational cropping systems	Liu et al.	2014	4	Asia	China	Subtropical	34.9333	110.717	440	14.5	16.6	46	37.6	0.995	0.11	8	2.18182	66	Cropland
1520	204	Three-year measurements of nitrous oxide emissions from cotton and wheatemaize rotational cropping systems	Liu et al.	2014	4	Asia	China	Subtropical	34.9333	110.717	609	14.3	16.6	46	37.6	0.995	0.11	8	0.933333	75	Cropland
1521	205	Experimental warming-driven soil drying reduced N2O emissions from fertilized crop rotations of winter wheat-soybean/fallow, 2009-2014	Liu et al.	2016	3	Asia	China	Temperate	37.8833	114.683	443.5	12.5	54	34	12	0.8758	0.11	8.1	1.24222	315	Cropland
1522	205	Experimental warming-driven soil drying reduced N2O emissions from fertilized crop rotations of winter wheat-soybean/fallow, 2009-2014	Liu et al.	2016	3	Asia	China	Temperate	37.8833	114.683	443.5	12.5	54	34	12	0.8758	0.11	8.1	0.590476	315	Cropland
1523	205	Experimental warming-driven soil drying reduced N2O emissions from fertilized crop rotations of winter wheat-soybean/fallow, 2009-2014	Liu et al.	2016	3	Asia	China	Temperate	37.8833	114.683	372.5	12.3	54	34	12	0.8758	0.11	8.1	1.22032	315	Cropland
1524	205	Experimental warming-driven soil drying reduced N2O emissions from fertilized crop rotations of winter wheat-soybean/fallow, 2009-2014	Liu et al.	2016	3	Asia	China	Temperate	37.8833	114.683	372.5	12.3	54	34	12	0.8758	0.11	8.1	-0.249206	315	Cropland
1525	205	Experimental warming-driven soil drying reduced N2O emissions from fertilized crop rotations of winter wheat-soybean/fallow, 2009-2014	Liu et al.	2016	3	Asia	China	Temperate	37.8833	114.683	475.5	12.3	54	34	12	0.8758	0.11	8.1	0.78625	240	Cropland
1526	205	Experimental warming-driven soil drying reduced N2O emissions from fertilized crop rotations of winter wheat-soybean/fallow, 2009-2014	Liu et al.	2016	3	Asia	China	Temperate	37.8833	114.683	475.5	12.3	54	34	12	0.8758	0.11	8.1	0.5225	240	Cropland
1527	205	Experimental warming-driven soil drying reduced N2O emissions from fertilized crop rotations of winter wheat-soybean/fallow, 2009-2014	Liu et al.	2016	3	Asia	China	Temperate	37.8833	114.683	596.5	12.45	54	34	12	0.8758	0.11	8.1	0.39625	240	Cropland
1528	205	Experimental warming-driven soil drying reduced N2O emissions from fertilized crop rotations of winter wheat-soybean/fallow, 2009-2014	Liu et al.	2016	3	Asia	China	Temperate	37.8833	114.683	596.5	12.45	54	34	12	0.8758	0.11	8.1	-0.413333	240	Cropland
1529	205	Experimental warming-driven soil drying reduced N2O emissions from fertilized crop rotations of winter wheat-soybean/fallow, 2009-2014	Liu et al.	2016	3	Asia	China	Temperate	37.8833	114.683	452	13.05	54	34	12	0.8758	0.11	8.1	0.200833	240	Cropland
1530	205	Experimental warming-driven soil drying reduced N2O emissions from fertilized crop rotations of winter wheat-soybean/fallow, 2009-2014	Liu et al.	2016	3	Asia	China	Temperate	37.8833	114.683	452	13.05	54	34	12	0.8758	0.11	8.1	0.115	240	Cropland
1531	206	NO and N2O fluxes from agricultural soils in Beijing area	Liu et al.	2004	4	Asia	China	Temperate	39.95	116.3	566	12.7	NA	NA	NA	0.87	0.072	8.2	0.0466667	150	Cropland
1532	206	NO and N2O fluxes from agricultural soils in Beijing area	Liu et al.	2004	4	Asia	China	Temperate	39.95	116.3	566	12.7	NA	NA	NA	0.87	0.072	8.2	0.16	300	Cropland
1533	206	NO and N2O fluxes from agricultural soils in Beijing area	Liu et al.	2004	4	Asia	China	Temperate	39.95	116.3	566	12.7	NA	NA	NA	0.87	0.072	8.2	0	88.5	Cropland
1534	206	NO and N2O fluxes from agricultural soils in Beijing area	Liu et al.	2004	4	Asia	China	Temperate	39.95	116.3	566	12.7	NA	NA	NA	0.87	0.072	8.2	0.0964361	238.5	Cropland
1535	206	NO and N2O fluxes from agricultural soils in Beijing area	Liu et al.	2004	4	Asia	China	Temperate	39.95	116.3	566	12.7	NA	NA	NA	0.87	0.072	8.2	0.277992	388.5	Cropland
1536	207	Tillage and nitrogen application effects on nitrous and nitric oxide emissions from irrigated corn fields	Liu et al.	2005	3	North America	USA	Temperate	40.65	-104.983	382	10.6	40.2	26.4	33.4	1.1774	0.14	8.4	1.6806	134	Cropland
1537	207	Tillage and nitrogen application effects on nitrous and nitric oxide emissions from irrigated corn fields	Liu et al.	2005	3	North America	USA	Temperate	40.65	-104.983	382	10.6	40.2	26.4	33.4	1.1774	0.14	8.4	1.42634	224	Cropland
1538	207	Tillage and nitrogen application effects on nitrous and nitric oxide emissions from irrigated corn fields	Liu et al.	2005	3	North America	USA	Temperate	40.65	-104.983	382	10.6	40.2	26.4	33.4	1.1774	0.14	8.4	0.813433	134	Cropland
1539	207	Tillage and nitrogen application effects on nitrous and nitric oxide emissions from irrigated corn fields	Liu et al.	2005	3	North America	USA	Temperate	40.65	-104.983	382	10.6	40.2	26.4	33.4	1.1774	0.14	8.4	1.15089	224	Cropland
1540	207	Tillage and nitrogen application effects on nitrous and nitric oxide emissions from irrigated corn fields	Liu et al.	2005	3	North America	USA	Temperate	40.65	-104.983	382	10.6	40.2	26.4	33.4	1.1774	0.14	8.4	0.312687	134	Cropland
1541	207	Tillage and nitrogen application effects on nitrous and nitric oxide emissions from irrigated corn fields	Liu et al.	2005	3	North America	USA	Temperate	40.65	-104.983	382	10.6	40.2	26.4	33.4	1.1774	0.14	8.4	0.420982	224	Cropland
1542	207	Tillage and nitrogen application effects on nitrous and nitric oxide emissions from irrigated corn fields	Liu et al.	2005	3	North America	USA	Temperate	40.65	-104.983	382	10.6	40.2	26.4	33.4	1.1774	0.14	8.4	0.71194	134	Cropland
1543	207	Tillage and nitrogen application effects on nitrous and nitric oxide emissions from irrigated corn fields	Liu et al.	2005	3	North America	USA	Temperate	40.65	-104.983	382	10.6	40.2	26.4	33.4	1.1774	0.14	8.4	0.535268	224	Cropland
1544	208	Response of nitrous oxide emission to soil mulching and nitrogen fertilization in semi-arid farmland	Liu et al.	2014	3	Asia	China	Temperate	35.28	107.88	642	9.2	44	34	22	0.9512	0.11	8.4	0.547368	380	Cropland
1545	208	Response of nitrous oxide emission to soil mulching and nitrogen fertilization in semi-arid farmland	Liu et al.	2014	3	Asia	China	Temperate	35.28	107.88	642	9.2	44	34	22	0.9512	0.11	8.4	0.396	250	Cropland
1546	208	Response of nitrous oxide emission to soil mulching and nitrogen fertilization in semi-arid farmland	Liu et al.	2014	3	Asia	China	Temperate	35.28	107.88	458	9.2	44	34	22	0.9512	0.11	8.4	0.586842	380	Cropland
1547	208	Response of nitrous oxide emission to soil mulching and nitrogen fertilization in semi-arid farmland	Liu et al.	2014	3	Asia	China	Temperate	35.28	107.88	458	9.2	44	34	22	0.9512	0.11	8.4	0.5	250	Cropland
1548	209	Effects of different nitrogen fertilizer management practices on wheat yields and N2O emissions from wheat fields in North China	Liu et al.	2015	3	Asia	China	Temperate	38.8167	115.433	804	12	NA	NA	NA	0.6989	0.126	8.7	0.22	225	Cropland
1549	209	Effects of different nitrogen fertilizer management practices on wheat yields and N2O emissions from wheat fields in North China	Liu et al.	2015	3	Asia	China	Temperate	38.8167	115.433	804	12	NA	NA	NA	0.6989	0.126	8.7	0.282456	285	Cropland
1550	209	Effects of different nitrogen fertilizer management practices on wheat yields and N2O emissions from wheat fields in North China	Liu et al.	2015	3	Asia	China	Temperate	38.8167	115.433	804	12	NA	NA	NA	0.6989	0.126	8.7	0.192222	180	Cropland
1551	210	Biochar provided limited benefits for rice yield and greenhouse gas mitigation six years following an amendment in a fertile rice paddy	Liu et al.	2019	3	Asia	China	Subtropical	31.05	104.167	890	16.3	52	32	16	2.01	0.18	6	1.22133	150	Cropland
1552	210	Biochar provided limited benefits for rice yield and greenhouse gas mitigation six years following an amendment in a fertile rice paddy	Liu et al.	2019	3	Asia	China	Subtropical	31.05	104.167	890	16.3	52	32	16	2.01	0.18	6	0.815745	150	Cropland
1553	210	Biochar provided limited benefits for rice yield and greenhouse gas mitigation six years following an amendment in a fertile rice paddy	Liu et al.	2019	3	Asia	China	Subtropical	31.05	104.167	890	16.3	52	32	16	2.01	0.18	6	0.510303	150	Cropland
1554	210	Biochar provided limited benefits for rice yield and greenhouse gas mitigation six years following an amendment in a fertile rice paddy	Liu et al.	2019	3	Asia	China	Subtropical	31.05	104.167	890	16.3	52	32	16	2.01	0.18	6	3.35287	150	Cropland
1555	210	Biochar provided limited benefits for rice yield and greenhouse gas mitigation six years following an amendment in a fertile rice paddy	Liu et al.	2019	3	Asia	China	Subtropical	31.05	104.167	890	16.3	52	32	16	2.01	0.18	6	3.67775	150	Cropland
1556	210	Biochar provided limited benefits for rice yield and greenhouse gas mitigation six years following an amendment in a fertile rice paddy	Liu et al.	2019	3	Asia	China	Subtropical	31.05	104.167	890	16.3	52	32	16	2.01	0.18	6	1.44445	150	Cropland
1557	210	Biochar provided limited benefits for rice yield and greenhouse gas mitigation six years following an amendment in a fertile rice paddy	Liu et al.	2019	3	Asia	China	Subtropical	31.05	104.167	890	16.3	52	32	16	2.01	0.18	6	0.307192	150	Cropland
1558	210	Biochar provided limited benefits for rice yield and greenhouse gas mitigation six years following an amendment in a fertile rice paddy	Liu et al.	2019	3	Asia	China	Subtropical	31.05	104.167	890	16.3	52	32	16	2.01	0.18	6	0.246277	150	Cropland
1559	210	Biochar provided limited benefits for rice yield and greenhouse gas mitigation six years following an amendment in a fertile rice paddy	Liu et al.	2019	3	Asia	China	Subtropical	31.05	104.167	890	16.3	52	32	16	2.01	0.18	6	0.449154	150	Cropland
1560	211	Effects of fertiliser type and the presence or absence of plants on nitrous oxide emissions from irrigated soils	López-Fernández et al.	2007	3	Europe	Spain	Temperate	40.3167	-3.31667	460	13.5	39	48	14	0.82	0.08	8.1	0.423529	170	Cropland
1561	211	Effects of fertiliser type and the presence or absence of plants on nitrous oxide emissions from irrigated soils	López-Fernández et al.	2007	3	Europe	Spain	Temperate	40.3167	-3.31667	460	13.5	39	48	14	0.82	0.08	8.1	0.911765	170	Cropland
1562	211	Effects of fertiliser type and the presence or absence of plants on nitrous oxide emissions from irrigated soils	López-Fernández et al.	2007	3	Europe	Spain	Temperate	40.3167	-3.31667	460	13.5	39	48	14	0.82	0.08	8.1	0.0764706	170	Cropland
1563	211	Effects of fertiliser type and the presence or absence of plants on nitrous oxide emissions from irrigated soils	López-Fernández et al.	2007	3	Europe	Spain	Temperate	40.3167	-3.31667	460	13.5	39	48	14	0.82	0.08	8.1	0.282353	170	Cropland
1564	211	Effects of fertiliser type and the presence or absence of plants on nitrous oxide emissions from irrigated soils	López-Fernández et al.	2007	3	Europe	Spain	Temperate	40.3167	-3.31667	460	13.5	39	48	14	0.82	0.08	8.1	0.788235	170	Cropland
1565	211	Effects of fertiliser type and the presence or absence of plants on nitrous oxide emissions from irrigated soils	López-Fernández et al.	2007	3	Europe	Spain	Temperate	40.3167	-3.31667	460	13.5	39	48	14	0.82	0.08	8.1	1.75294	170	Cropland
1566	211	Effects of fertiliser type and the presence or absence of plants on nitrous oxide emissions from irrigated soils	López-Fernández et al.	2007	3	Europe	Spain	Temperate	40.3167	-3.31667	460	13.5	39	48	14	0.82	0.08	8.1	0.470588	170	Cropland
1567	211	Effects of fertiliser type and the presence or absence of plants on nitrous oxide emissions from irrigated soils	López-Fernández et al.	2007	3	Europe	Spain	Temperate	40.3167	-3.31667	460	13.5	39	48	14	0.82	0.08	8.1	0.505882	170	Cropland
1568	211	Effects of fertiliser type and the presence or absence of plants on nitrous oxide emissions from irrigated soils	López-Fernández et al.	2007	3	Europe	Spain	Temperate	40.3167	-3.31667	460	13.5	39	48	14	0.82	0.08	8.1	1.02941	170	Cropland
1569	211	Effects of fertiliser type and the presence or absence of plants on nitrous oxide emissions from irrigated soils	López-Fernández et al.	2007	3	Europe	Spain	Temperate	40.3167	-3.31667	460	13.5	39	48	14	0.82	0.08	8.1	1.27647	170	Cropland
1570	212	Soil nitrate distribution, N2O emission and crop performance after the application of N fertilizers to greenhouse vegetables	Lou et al.	2012	3	Asia	China	Temperate	41.5167	123.4	705	7.9	42	38.3	19.7	1.41	0.15	7.2	1.82	300	Cropland
1571	212	Soil nitrate distribution, N2O emission and crop performance after the application of N fertilizers to greenhouse vegetables	Lou et al.	2012	3	Asia	China	Temperate	41.5167	123.4	705	7.9	42	38.3	19.7	1.41	0.15	7.2	2.36333	600	Cropland
1572	213	Nitrous oxide emissions from forage maize production on a Humic Cambisol fertilized with mineral fertilizer or slurries in Galicia, Spain	Louro et al.	2015	3	Europe	Spain	Temperate	43.24	-8.26	1101	13.1	25	55	20	3.27	0.22	5.4	1.8	200	Cropland
1573	213	Nitrous oxide emissions from forage maize production on a Humic Cambisol fertilized with mineral fertilizer or slurries in Galicia, Spain	Louro et al.	2015	3	Europe	Spain	Temperate	43.24	-8.26	1101	13.1	25	55	20	3.27	0.22	5.4	1.8	200	Cropland
1574	213	Nitrous oxide emissions from forage maize production on a Humic Cambisol fertilized with mineral fertilizer or slurries in Galicia, Spain	Louro et al.	2015	3	Europe	Spain	Temperate	43.24	-8.26	1101	13.1	25	55	20	3.27	0.22	5.4	2.11823	203	Cropland
1575	213	Nitrous oxide emissions from forage maize production on a Humic Cambisol fertilized with mineral fertilizer or slurries in Galicia, Spain	Louro et al.	2015	3	Europe	Spain	Temperate	43.24	-8.26	1101	13.1	19	56	25	3.6	0.35	5.3	1.8	200	Cropland
1576	213	Nitrous oxide emissions from forage maize production on a Humic Cambisol fertilized with mineral fertilizer or slurries in Galicia, Spain	Louro et al.	2015	3	Europe	Spain	Temperate	43.24	-8.26	1101	13.1	19	56	25	3.6	0.35	5.3	1.45161	186	Cropland
1577	213	Nitrous oxide emissions from forage maize production on a Humic Cambisol fertilized with mineral fertilizer or slurries in Galicia, Spain	Louro et al.	2015	3	Europe	Spain	Temperate	43.24	-8.26	1101	13.1	19	56	25	3.6	0.35	5.3	1.30841	214	Cropland
1578	214	Greenhouse gas fluxes from a grazed grassland soil after slurry injections and mineral fertilizer applications under the altantic climatic conditions of NW Spain	Louro et al.	2016	3	Europe	Spain	Temperate	43.24	-8.26	1173	13.2	19	56	25	4.8	0.42	5.7	0.520661	121	Grassland
1579	215	Earthworms can increase nitrous oxide emissions from managed grassland: A field study	Lubbers et al.	2013	5	Europe	Netherlands	Temperate	51.9833	5.65	848	10.6	75	23	2	1.16	0.128889	6.3	0.0529412	170	Grassland
1580	215	Earthworms can increase nitrous oxide emissions from managed grassland: A field study	Lubbers et al.	2013	5	Europe	Netherlands	Temperate	51.9833	5.65	848	10.6	75	23	2	1.16	0.128889	6.3	-0.0411765	170	Grassland
1581	215	Earthworms can increase nitrous oxide emissions from managed grassland: A field study	Lubbers et al.	2013	5	Europe	Netherlands	Temperate	51.9833	5.65	848	10.6	75	23	2	1.16	0.128889	6.3	0.1	170	Grassland
1582	215	Earthworms can increase nitrous oxide emissions from managed grassland: A field study	Lubbers et al.	2013	5	Europe	Netherlands	Temperate	51.9833	5.65	848	10.6	75	23	2	1.16	0.128889	6.3	0.1	170	Grassland
1583	215	Earthworms can increase nitrous oxide emissions from managed grassland: A field study	Lubbers et al.	2013	5	Europe	Netherlands	Temperate	51.9833	5.65	848	10.6	75	23	2	1.798	0.128429	6.6	0.123529	170	Grassland
1584	215	Earthworms can increase nitrous oxide emissions from managed grassland: A field study	Lubbers et al.	2013	5	Europe	Netherlands	Temperate	51.9833	5.65	848	10.6	75	23	2	1.798	0.128429	6.6	0.111765	170	Grassland
1585	215	Earthworms can increase nitrous oxide emissions from managed grassland: A field study	Lubbers et al.	2013	5	Europe	Netherlands	Temperate	51.9833	5.65	848	10.6	75	23	2	1.798	0.128429	6.6	0.158824	170	Grassland
1586	215	Earthworms can increase nitrous oxide emissions from managed grassland: A field study	Lubbers et al.	2013	5	Europe	Netherlands	Temperate	51.9833	5.65	848	10.6	75	23	2	1.798	0.128429	6.6	0.152941	170	Grassland
1587	216	Greenhouse gas intensity and net annual global warming potential of cotton cropping systems in an extremely arid region	Lv et al.	2014	3	Asia	China	Temperate	43.9333	87.4667	310	7.7	17.2	52.5	30.3	0.94	0.062	7.8	0.845833	240	Cropland
1588	216	Greenhouse gas intensity and net annual global warming potential of cotton cropping systems in an extremely arid region	Lv et al.	2014	3	Asia	China	Temperate	43.9333	87.4667	310	7.7	17.2	52.5	30.3	0.94	0.062	7.8	0.958333	240	Cropland
1589	216	Greenhouse gas intensity and net annual global warming potential of cotton cropping systems in an extremely arid region	Lv et al.	2014	3	Asia	China	Temperate	43.9333	87.4667	310	7.7	17.2	52.5	30.3	0.94	0.062	7.8	0.916667	240	Cropland
1590	216	Greenhouse gas intensity and net annual global warming potential of cotton cropping systems in an extremely arid region	Lv et al.	2014	3	Asia	China	Temperate	43.9333	87.4667	310	7.7	17.2	52.5	30.3	0.94	0.062	7.8	1.275	360	Cropland
1591	217	Enhanced efficiency nitrogen fertilizers maintain yields and mitigate global warming potential in an intensified spring wheat system	Lyu et al.	2019	4	Asia	China	Temperate	39.42	101.35	146	7.38	49	34	17	0.8004	0.077	8.6	0.328571	280	Cropland
1592	217	Enhanced efficiency nitrogen fertilizers maintain yields and mitigate global warming potential in an intensified spring wheat system	Lyu et al.	2019	4	Asia	China	Temperate	39.42	101.35	146	7.38	49	34	17	0.8004	0.077	8.6	0.327778	180	Cropland
1593	217	Enhanced efficiency nitrogen fertilizers maintain yields and mitigate global warming potential in an intensified spring wheat system	Lyu et al.	2019	4	Asia	China	Temperate	39.42	101.35	146	7.38	49	34	17	0.8004	0.077	8.6	0.238889	180	Cropland
1594	217	Enhanced efficiency nitrogen fertilizers maintain yields and mitigate global warming potential in an intensified spring wheat system	Lyu et al.	2019	4	Asia	China	Temperate	39.42	101.35	146	7.38	49	34	17	0.8004	0.077	8.6	0.35	280	Cropland
1595	217	Enhanced efficiency nitrogen fertilizers maintain yields and mitigate global warming potential in an intensified spring wheat system	Lyu et al.	2019	4	Asia	China	Temperate	39.42	101.35	146	7.38	49	34	17	0.8004	0.077	8.6	0.35	180	Cropland
1596	217	Enhanced efficiency nitrogen fertilizers maintain yields and mitigate global warming potential in an intensified spring wheat system	Lyu et al.	2019	4	Asia	China	Temperate	39.42	101.35	146	7.38	49	34	17	0.8004	0.077	8.6	0.3	180	Cropland
1597	218	Effects of nitrogen fertiliser and wheat straw application on CH4 and N2O emissions from a paddy rice ﬁeld	Ma et al.	2007	3	Asia	China	Subtropical	31.2833	119.9	1531	16.7	NA	NA	NA	1.26	0.13	6.2	0.122796	200	Cropland
1598	218	Effects of nitrogen fertiliser and wheat straw application on CH4 and N2O emissions from a paddy rice ﬁeld	Ma et al.	2007	3	Asia	China	Subtropical	31.2833	119.9	1531	16.7	NA	NA	NA	1.26	0.13	6.2	0.18588	270	Cropland
1599	218	Effects of nitrogen fertiliser and wheat straw application on CH4 and N2O emissions from a paddy rice ﬁeld	Ma et al.	2007	3	Asia	China	Subtropical	31.2833	119.9	1531	16.7	NA	NA	NA	1.26	0.13	6.2	0.07533	200	Cropland
1600	218	Effects of nitrogen fertiliser and wheat straw application on CH4 and N2O emissions from a paddy rice ﬁeld	Ma et al.	2007	3	Asia	China	Subtropical	31.2833	119.9	1531	16.7	NA	NA	NA	1.26	0.13	6.2	0.14892	270	Cropland
1601	218	Effects of nitrogen fertiliser and wheat straw application on CH4 and N2O emissions from a paddy rice ﬁeld	Ma et al.	2007	3	Asia	China	Subtropical	31.2833	119.9	1531	16.7	NA	NA	NA	1.26	0.13	6.2	0.124974	200	Cropland
1602	218	Effects of nitrogen fertiliser and wheat straw application on CH4 and N2O emissions from a paddy rice ﬁeld	Ma et al.	2007	3	Asia	China	Subtropical	31.2833	119.9	1531	16.7	NA	NA	NA	1.26	0.13	6.2	0.147768	270	Cropland
1603	218	Effects of nitrogen fertiliser and wheat straw application on CH4 and N2O emissions from a paddy rice ﬁeld	Ma et al.	2007	3	Asia	China	Subtropical	31.2833	119.9	1531	16.7	NA	NA	NA	1.26	0.13	6.2	0.072312	200	Cropland
1604	218	Effects of nitrogen fertiliser and wheat straw application on CH4 and N2O emissions from a paddy rice ﬁeld	Ma et al.	2007	3	Asia	China	Subtropical	31.2833	119.9	1531	16.7	NA	NA	NA	1.26	0.13	6.2	0.151261	270	Cropland
1605	218	Effects of nitrogen fertiliser and wheat straw application on CH4 and N2O emissions from a paddy rice ﬁeld	Ma et al.	2007	3	Asia	China	Subtropical	31.2833	119.9	1531	16.7	NA	NA	NA	1.26	0.13	6.2	0.028296	200	Cropland
1606	218	Effects of nitrogen fertiliser and wheat straw application on CH4 and N2O emissions from a paddy rice ﬁeld	Ma et al.	2007	3	Asia	China	Subtropical	31.2833	119.9	1531	16.7	NA	NA	NA	1.26	0.13	6.2	0.0510027	270	Cropland
1607	218	Effects of nitrogen fertiliser and wheat straw application on CH4 and N2O emissions from a paddy rice ﬁeld	Ma et al.	2007	3	Asia	China	Subtropical	31.2833	119.9	1531	16.7	NA	NA	NA	1.26	0.13	6.2	0.0179208	200	Cropland
1608	218	Effects of nitrogen fertiliser and wheat straw application on CH4 and N2O emissions from a paddy rice ﬁeld	Ma et al.	2007	3	Asia	China	Subtropical	31.2833	119.9	1531	16.7	NA	NA	NA	1.26	0.13	6.2	0.0204942	270	Cropland
1609	219	Nitrous oxide fluxes from corn fields: on-farm assessment of the amount and timing of nitrogen fertilizer	Ma et al.	2010	4	North America	Canada	Temperate	45.3	-75.7167	1068	6.9	NA	NA	NA	0.7192	NA	7.2	0.566667	30	Cropland
1610	219	Nitrous oxide fluxes from corn fields: on-farm assessment of the amount and timing of nitrogen fertilizer	Ma et al.	2010	4	North America	Canada	Temperate	45.3	-75.7167	1068	6.9	NA	NA	NA	0.7192	NA	7.2	0.266667	90	Cropland
1611	219	Nitrous oxide fluxes from corn fields: on-farm assessment of the amount and timing of nitrogen fertilizer	Ma et al.	2010	4	North America	Canada	Temperate	45.3	-75.7167	1068	6.9	NA	NA	NA	0.7192	NA	7.2	0.72	150	Cropland
1612	219	Nitrous oxide fluxes from corn fields: on-farm assessment of the amount and timing of nitrogen fertilizer	Ma et al.	2010	4	North America	Canada	Temperate	45.3	-75.7167	1068	6.9	NA	NA	NA	1.3804	NA	6.1	0.266667	30	Cropland
1613	219	Nitrous oxide fluxes from corn fields: on-farm assessment of the amount and timing of nitrogen fertilizer	Ma et al.	2010	4	North America	Canada	Temperate	45.3	-75.7167	1068	6.9	NA	NA	NA	1.3804	NA	6.1	1.06667	90	Cropland
1614	219	Nitrous oxide fluxes from corn fields: on-farm assessment of the amount and timing of nitrogen fertilizer	Ma et al.	2010	4	North America	Canada	Temperate	45.3	-75.7167	1068	6.9	NA	NA	NA	1.3804	NA	6.1	1.24	150	Cropland
1615	219	Nitrous oxide fluxes from corn fields: on-farm assessment of the amount and timing of nitrogen fertilizer	Ma et al.	2010	4	North America	Canada	Temperate	45.3	-75.7167	1068	6.9	NA	NA	NA	0.8642	NA	6.8	0.5	30	Cropland
1616	219	Nitrous oxide fluxes from corn fields: on-farm assessment of the amount and timing of nitrogen fertilizer	Ma et al.	2010	4	North America	Canada	Temperate	45.3	-75.7167	1068	6.9	NA	NA	NA	0.8642	NA	6.8	0.466667	90	Cropland
1617	219	Nitrous oxide fluxes from corn fields: on-farm assessment of the amount and timing of nitrogen fertilizer	Ma et al.	2010	4	North America	Canada	Temperate	45.3	-75.7167	1068	6.9	NA	NA	NA	0.8642	NA	6.8	0.426667	150	Cropland
1618	219	Nitrous oxide fluxes from corn fields: on-farm assessment of the amount and timing of nitrogen fertilizer	Ma et al.	2010	4	North America	Canada	Temperate	43.5667	-80.4167	958	7.8	NA	NA	NA	1.2412	NA	7	0.1	30	Cropland
1619	219	Nitrous oxide fluxes from corn fields: on-farm assessment of the amount and timing of nitrogen fertilizer	Ma et al.	2010	4	North America	Canada	Temperate	43.5667	-80.4167	958	7.8	NA	NA	NA	1.2412	NA	7	0.1	90	Cropland
1620	219	Nitrous oxide fluxes from corn fields: on-farm assessment of the amount and timing of nitrogen fertilizer	Ma et al.	2010	4	North America	Canada	Temperate	43.5667	-80.4167	958	7.8	NA	NA	NA	1.2412	NA	7	0.186667	150	Cropland
1621	219	Nitrous oxide fluxes from corn fields: on-farm assessment of the amount and timing of nitrogen fertilizer	Ma et al.	2010	4	North America	Canada	Temperate	43.5667	-80.4167	958	7.8	NA	NA	NA	1.2644	NA	7.7	0.1	30	Cropland
1622	219	Nitrous oxide fluxes from corn fields: on-farm assessment of the amount and timing of nitrogen fertilizer	Ma et al.	2010	4	North America	Canada	Temperate	43.5667	-80.4167	958	7.8	NA	NA	NA	1.2644	NA	7.7	0.3	90	Cropland
1623	219	Nitrous oxide fluxes from corn fields: on-farm assessment of the amount and timing of nitrogen fertilizer	Ma et al.	2010	4	North America	Canada	Temperate	43.5667	-80.4167	958	7.8	NA	NA	NA	1.2644	NA	7.7	0.42	150	Cropland
1624	219	Nitrous oxide fluxes from corn fields: on-farm assessment of the amount and timing of nitrogen fertilizer	Ma et al.	2010	4	North America	Canada	Temperate	45.0833	-73.35	1283	5.4	NA	NA	NA	1.1078	NA	6.1	0.566667	30	Cropland
1625	219	Nitrous oxide fluxes from corn fields: on-farm assessment of the amount and timing of nitrogen fertilizer	Ma et al.	2010	4	North America	Canada	Temperate	45.0833	-73.35	1283	5.4	NA	NA	NA	1.1078	NA	6.1	0.111111	90	Cropland
1626	219	Nitrous oxide fluxes from corn fields: on-farm assessment of the amount and timing of nitrogen fertilizer	Ma et al.	2010	4	North America	Canada	Temperate	45.0833	-73.35	1283	5.4	NA	NA	NA	1.1078	NA	6.1	1.08667	150	Cropland
1627	219	Nitrous oxide fluxes from corn fields: on-farm assessment of the amount and timing of nitrogen fertilizer	Ma et al.	2010	4	North America	Canada	Temperate	45.0833	-73.35	1283	5.4	NA	NA	NA	1.479	NA	6.9	0.0333333	30	Cropland
1628	219	Nitrous oxide fluxes from corn fields: on-farm assessment of the amount and timing of nitrogen fertilizer	Ma et al.	2010	4	North America	Canada	Temperate	45.0833	-73.35	1283	5.4	NA	NA	NA	1.479	NA	6.9	0.2	90	Cropland
1629	219	Nitrous oxide fluxes from corn fields: on-farm assessment of the amount and timing of nitrogen fertilizer	Ma et al.	2010	4	North America	Canada	Temperate	45.0833	-73.35	1283	5.4	NA	NA	NA	1.479	NA	6.9	0.173333	150	Cropland
1630	219	Nitrous oxide fluxes from corn fields: on-farm assessment of the amount and timing of nitrogen fertilizer	Ma et al.	2010	4	North America	Canada	Temperate	45.3	-75.7167	1068	6.9	NA	NA	NA	0.7192	NA	7.2	0.8	90	Cropland
1631	219	Nitrous oxide fluxes from corn fields: on-farm assessment of the amount and timing of nitrogen fertilizer	Ma et al.	2010	4	North America	Canada	Temperate	45.3	-75.7167	1068	6.9	NA	NA	NA	0.7192	NA	7.2	0.58	150	Cropland
1632	219	Nitrous oxide fluxes from corn fields: on-farm assessment of the amount and timing of nitrogen fertilizer	Ma et al.	2010	4	North America	Canada	Temperate	45.3	-75.7167	1068	6.9	NA	NA	NA	1.3804	NA	6.1	1.05556	90	Cropland
1633	219	Nitrous oxide fluxes from corn fields: on-farm assessment of the amount and timing of nitrogen fertilizer	Ma et al.	2010	4	North America	Canada	Temperate	45.3	-75.7167	1068	6.9	NA	NA	NA	1.3804	NA	6.1	0.953333	150	Cropland
1634	219	Nitrous oxide fluxes from corn fields: on-farm assessment of the amount and timing of nitrogen fertilizer	Ma et al.	2010	4	North America	Canada	Temperate	45.3	-75.7167	1068	6.9	NA	NA	NA	0.8642	NA	6.8	0.544444	90	Cropland
1635	219	Nitrous oxide fluxes from corn fields: on-farm assessment of the amount and timing of nitrogen fertilizer	Ma et al.	2010	4	North America	Canada	Temperate	45.3	-75.7167	1068	6.9	NA	NA	NA	0.8642	NA	6.8	1.44667	150	Cropland
1636	219	Nitrous oxide fluxes from corn fields: on-farm assessment of the amount and timing of nitrogen fertilizer	Ma et al.	2010	4	North America	Canada	Temperate	43.5667	-80.4167	958	7.8	NA	NA	NA	1.2412	NA	7	0.416667	60	Cropland
1637	219	Nitrous oxide fluxes from corn fields: on-farm assessment of the amount and timing of nitrogen fertilizer	Ma et al.	2010	4	North America	Canada	Temperate	43.5667	-80.4167	958	7.8	NA	NA	NA	1.2412	NA	7	0.344444	90	Cropland
1638	219	Nitrous oxide fluxes from corn fields: on-farm assessment of the amount and timing of nitrogen fertilizer	Ma et al.	2010	4	North America	Canada	Temperate	43.5667	-80.4167	958	7.8	NA	NA	NA	1.2412	NA	7	0.326667	150	Cropland
1639	219	Nitrous oxide fluxes from corn fields: on-farm assessment of the amount and timing of nitrogen fertilizer	Ma et al.	2010	4	North America	Canada	Temperate	43.5667	-80.4167	958	7.8	NA	NA	NA	1.2412	NA	7	0.1	60	Cropland
1640	219	Nitrous oxide fluxes from corn fields: on-farm assessment of the amount and timing of nitrogen fertilizer	Ma et al.	2010	4	North America	Canada	Temperate	43.5667	-80.4167	958	7.8	NA	NA	NA	1.2412	NA	7	0.1	90	Cropland
1641	219	Nitrous oxide fluxes from corn fields: on-farm assessment of the amount and timing of nitrogen fertilizer	Ma et al.	2010	4	North America	Canada	Temperate	43.5667	-80.4167	958	7.8	NA	NA	NA	1.2412	NA	7	0.1	150	Cropland
1642	219	Nitrous oxide fluxes from corn fields: on-farm assessment of the amount and timing of nitrogen fertilizer	Ma et al.	2010	4	North America	Canada	Temperate	45.0833	-73.35	1283	5.4	NA	NA	NA	1.1078	NA	6.1	0.433333	90	Cropland
1643	219	Nitrous oxide fluxes from corn fields: on-farm assessment of the amount and timing of nitrogen fertilizer	Ma et al.	2010	4	North America	Canada	Temperate	45.0833	-73.35	1283	5.4	NA	NA	NA	1.1078	NA	6.1	0.533333	150	Cropland
1644	219	Nitrous oxide fluxes from corn fields: on-farm assessment of the amount and timing of nitrogen fertilizer	Ma et al.	2010	4	North America	Canada	Temperate	45.0833	-73.35	1283	5.4	NA	NA	NA	1.479	NA	6.9	0.722222	90	Cropland
1645	219	Nitrous oxide fluxes from corn fields: on-farm assessment of the amount and timing of nitrogen fertilizer	Ma et al.	2010	4	North America	Canada	Temperate	45.0833	-73.35	1283	5.4	NA	NA	NA	1.479	NA	6.9	0.886667	150	Cropland
1646	220	Mitigation of nitrous oxide emissions from paddy soil under conventional and no-till practices using nitrification inhibitors during the winter wheat-growing season	Ma et al.	2013	3	Asia	China	Subtropical	31.55	120.7	1250	16.4	6	80	14	2.03	0.21	7.4	0.566667	240	Cropland
1647	220	Mitigation of nitrous oxide emissions from paddy soil under conventional and no-till practices using nitrification inhibitors during the winter wheat-growing season	Ma et al.	2013	3	Asia	China	Subtropical	31.55	120.7	1250	16.4	6	80	14	2.03	0.21	7.4	0.454167	240	Cropland
1648	221	Urea fertigation sources affect nitrous oxide emission from a drip-fertigated cotton field in northwestern China	Ma et al.	2018	12	Asia	China	Temperate	43.9333	87.4667	230	6.5	63	34.3	2.7	1.0382	0.09	8	0.0295833	240	Cropland
1649	221	Urea fertigation sources affect nitrous oxide emission from a drip-fertigated cotton field in northwestern China	Ma et al.	2018	12	Asia	China	Temperate	43.9333	87.4667	230	6.5	63	34.3	2.7	1.0382	0.09	8	0.0891667	240	Cropland
1650	222	Nitrous oxide emission as affected by tillage, corn-soybean-alfalfa rotations and nitrogen fertilization	MacKenzie et al.	1997	2	North America	Canada	Temperate	45.43	-73.93	1283	5.4	13.9	29.3	56.8	2.5	0.18	5.3	0.866667	90	Cropland
1651	222	Nitrous oxide emission as affected by tillage, corn-soybean-alfalfa rotations and nitrogen fertilization	MacKenzie et al.	1997	2	North America	Canada	Temperate	45.43	-73.93	1283	5.4	13.9	29.3	56.8	2.5	0.18	5.3	1	180	Cropland
1652	222	Nitrous oxide emission as affected by tillage, corn-soybean-alfalfa rotations and nitrogen fertilization	MacKenzie et al.	1997	2	North America	Canada	Temperate	45.43	-73.93	1283	5.4	13.9	29.3	56.8	2.5	0.18	5.3	0.322222	90	Cropland
1653	222	Nitrous oxide emission as affected by tillage, corn-soybean-alfalfa rotations and nitrogen fertilization	MacKenzie et al.	1997	2	North America	Canada	Temperate	45.43	-73.93	1283	5.4	13.9	29.3	56.8	2.5	0.18	5.3	0.144444	180	Cropland
1654	222	Nitrous oxide emission as affected by tillage, corn-soybean-alfalfa rotations and nitrogen fertilization	MacKenzie et al.	1997	2	North America	Canada	Temperate	45.43	-73.93	1283	5.4	13.9	29.3	56.8	2.5	0.18	5.3	-0.311111	90	Cropland
1655	222	Nitrous oxide emission as affected by tillage, corn-soybean-alfalfa rotations and nitrogen fertilization	MacKenzie et al.	1997	2	North America	Canada	Temperate	45.43	-73.93	1283	5.4	13.9	29.3	56.8	2.5	0.18	5.3	-0.322222	180	Cropland
[truncated: 2,131 more rows]
