# Supplementary material for: Intermediate soil acidification induces highest nitrous oxide emissions
Source: Nat Commun. 2024 Mar 27;15:2695. doi: 10.1038/s41467-024-46931-3 (PMC10973416; doi:10.1038/s41467-024-46931-3)
Supplement: Supplementary file 5 — Supplementary Data 2 [file 41467_2024_46931_MOESM5_ESM.xls]

## Sheet: Gannan
Treatments	pH_H2O	N2O emission	NH4	NO3	PDA	N2O/(N2O+N2)	nirK	nirS	nosZ	ratio	AOA	AOB
A0	6.02	3.16702	9.66617	8.99	0.394781	0.731232	7.07025	7.03558	7.70754	0.443351	7.55474	6.62443
A0	6	4.94576	4.70408	9.85721	0.3828	0.733115	7.37813	6.67783	7.65266	0.637425	7.32964	6.52378
A0	6.07	3.11559	8.60231	9.89589	0.465187	0.740516	7.28214	6.71527	7.66268	0.529224	7.96224	6.5952
A0	5.98	4.71696	5.27852	7.64609	0.292885	0.689744	7.64618	6.97469	8.0552	0.473006	8.08264	7.10812
A1	5.91	3.49577	14.7954	2.35976	0.449516	0.771963	6.86095	6.80222	7.48643	0.443787	7.26453	6.40803
A1	5.93	3.80033	5.89263	5.82858	0.284646	0.789267	6.92818	6.54671	7.48838	0.389671	7.69068	6.42632
A1	5.91	3.76205	9.06824	3.71191	0.20828	0.72434	7.06779	6.48631	7.49891	0.467721	7.46132	6.40805
A1	5.91	5.10821	13.5254	5.92711	0.190724	0.743828	6.85581	6.62363	7.47836	0.378204	7.74731	7.04783
A2	5.45	3.44279	11.9299	2.58254	0.165205	0.728043	7.06319	6.70743	7.65266	0.370791	7.97905	6.34903
A2	5.41	3.17585	11.654	1.62782	0.0851811	0.891992	6.90065	6.59517	7.39829	0.475302	7.503	6.43108
A2	5.25	3.21482	7.82096	1.2218	0.17861	0.835752	6.67143	6.45571	7.37269	0.320012	7.4912	6.47214
A2	5.21	3.33979	8.16255	2.2816	0.152746	0.733456	6.93236	6.63731	7.46258	0.4445	7.26633	6.89075
A3	5.27	3.01513	17.1567	0.455993	0.109337	0.808537	6.66985	6.65377	7.43697	0.335694	7.77363	6.50956
A3	4.6	2.94611	13.5161	0.199745	0.0732722	0.82003	6.64911	6.60485	7.44365	0.305442	7.31752	6.47162
A3	4.81	2.61969	15.4265	0.833521	0.0848671	0.85135	6.70553	6.46992	7.33086	0.374698	7.47715	6.53197
A3	5.07	3.01759	4.6662	0.885249	0.0672671	0.755374	6.69057	6.59876	7.43293	0.327484	7.67564	6.37985
A4	4.87	2.44793	12.5517	0.868047	0.0623966	0.788678	6.34348	6.42688	7.28555	0.25273	7.51999	6.29247
A4	4.62	2.81406	16.6926	0.426557	0.0468536	0.788627	6.27174	6.27768	7.00481	0.37234	7.272	5.96425
A4	4.5	2.55514	18.6835	0.0825706	0.0515042	0.872547	6.35446	6.69633	7.26345	0.394262	7.43199	6.20964
A4	4.68	2.76202	17.7857	0.850682	0.033329	0.883111	6.65505	6.52198	7.43785	0.286265	7.24837	6.39768

## Sheet: Inner Mongolia
Treatments	pH_H2O	N2O emission	NH4	NO3	PDA	N2O/(N2O+N2)	nirK	nirS	nosZ	ratio	AOA	AOB
A0	7.66	2.04412	1.44269	25.7095	0.0726317	0.791421	6.45467	6.49965	7.54475	0.171404	8.38034	6.48343
A0	7.09	2.30013	2.99216	26.0298	0.0809499	0.682166	6.32285	6.69888	7.37644	0.298493	8.27362	6.67067
A0	7.22	2.56639	1.05828	19.098	0.121297	0.848611	6.58226	6.55997	7.41414	0.287173	8.21558	6.63095
A0	7.17	2.47754	1.64531	27.5433	0.0676418	0.674674	5.92525	6.21072	7.02753	0.231488	8.07935	6.49684
A1	6.83	2.45932	4.16909	26.0298	0.111163	0.801198	6.05561	6.75181	7.28343	0.353203	8.27837	6.01338
A1	6.27	2.68532	8.57703	18.8441	0.0704521	0.807179	6.10289	6.86059	7.46915	0.289313	7.94335	6.28923
A1	5.86	2.65465	5.52185	17.7583	0.0568648	0.756967	6.01727	6.65015	6.92285	0.657992	7.72248	5.98752
A1	6.27	2.98725	5.35517	17.8672	0.0520881	0.706967	5.84681	6.41974	6.7237	0.6294	8.20514	6.60981
A2	6	2.73088	9.30393	10.6657	0.0940461	0.868343	5.95616	6.65007	7.09993	0.426745	8.11566	6.34186
A2	5.9	2.75722	12.4416	8.61161	0.0605447	0.939263	5.11839	6.66907	6.84113	0.691817	7.04163	5.92156
A2	6.07	2.96723	10.0487	12.1766	0.0444856	0.773005	6.09417	6.53568	7.02825	0.438071	7.84335	5.43948
A2	6.2	2.76282	11.5886	14.9587	0.0401212	0.731363	5.97325	6.552	6.80749	0.701755	8.43631	6.36748
A3	5.02	2.1435	16.8285	8.18458	0.0411976	0.871159	5.95616	6.43819	7.09993	0.289716	7.85151	5.47306
A3	5.2	2.17175	19.9235	6.73547	0.043436	0.762632	5.68907	6.42925	7.17654	0.211492	7.28753	5.48301
A3	5.69	2.26545	18.2152	5.26828	0.0522447	0.811346	6.22946	6.52057	7.16328	0.344127	7.83063	6.18095
A3	5.77	2.86061	11.5524	9.83114	0.0465582	0.947674	5.2398	6.20056	6.88334	0.23032	7.32122	5.61238
A4	4.5	2.62772	26.176	2.7394	0.037524	0.9574	5.68907	6.23875	7.11335	0.171121	7.06012	5.34474
A4	5.11	2.38673	27.2462	4.77701	0.0534244	0.945072	5.7824	6.21212	7.02825	0.209486	7.14707	5.52912
A4	4.79	2.46278	17.2595	5.81267	0.0234768	0.886129	4.9188	6.14978	6.70527	0.294649	7.56261	5.06668
A4	4.54	2.40809	14.3881	4.20621	0.0230312	0.979613	5.17416	5.90952	6.73694	0.176157	7.85766	5.5902

## Sheet: Guyuan
Treatments	pH_H2O	N2O emission	NH4	NO3	PDA	N2O/(N2O+N2)	nirK	nirS	nosZ	ratio	AOA	AOB
A0	8.03	1.59659	4.86568	15.1007	0.174891	0.558815	7.05416	6.90283	8.0187	0.18509	8.11921	6.52946
A0	7.76	2.11205	3.39426	18.207	0.130526	0.553932	7.12005	6.92332	8.0213	0.205332	8.16342	6.43908
A0	7.92	1.68517	3.71109	15.061	0.116304	0.625574	6.94354	6.75321	7.9864	0.149055	8.14961	6.48907
A0	7.93	2.23139	4.31283	19.0084	0.117842	0.56163	7.0083	6.76155	7.9427	0.1822	8.11921	6.3465
A0	8.01	1.84479	4.62759	23.3039	0.168309	0.482004	7.19595	6.95465	8.0543	0.21806	8.12474	6.96655
A0	8.13	1.59877	4.00992	24.153	0.116752	0.587827	7.21399	7.1548	8.1961	0.195134	8.38191	6.40607
A1	7.86	1.80572	5.44721	16.3963	0.100913	0.603944	6.9646	6.80383	7.8114	0.240571	8.12474	6.08211
A1	7.83	1.85984	5.09655	15.5977	0.1884	0.67827	7.19154	6.99564	8.017	0.244667	7.95775	6.91683
A1	7.95	2.55122	3.19996	14.0569	0.134112	0.516877	6.90565	6.5652	7.712	0.227506	8.21405	6.42073
A1	7.8	1.98513	3.97056	19.3718	0.148135	0.524444	7.14057	6.85053	8.0519	0.185548	8.10063	6.48722
A1	7.76	1.78058	4.1961	19.8902	0.151445	0.493609	7.29558	7.20638	8.22	0.215922	8.16342	6.71342
A1	7.84	1.9965	3.67451	18.326	0.164465	0.539778	7.33325	7.30712	8.3165	0.201795	8.27086	6.47463
A2	7.56	1.82418	4.56772	12.4863	0.169082	0.691894	7.14974	6.86015	8.0076	0.209931	8.10063	6.12499
A2	7.82	2.27302	3.67845	11.9759	0.147255	0.628917	6.7347	6.51722	7.582	0.228279	8.05656	6.30455
A2	7.42	1.82365	3.57793	14.836	0.1764	0.605062	6.67965	6.55711	7.6857	0.172988	7.97461	6.58549
A2	7.88	1.84144	3.05226	17.1584	0.138364	0.559385	7.06639	6.84	8.0136	0.179976	8.38536	6.37592
A2	7.76	2.62591	4.03529	16.086	0.145874	0.417374	7.25543	6.94901	7.9821	0.280307	8.18296	6.86811
A2	7.82	1.90896	4.13804	22.6982	0.155395	0.792465	7.32936	7.21109	8.1564	0.262342	7.8358	6.71269
A3	7.64	1.83478	4.56757	15.9158	0.137661	0.790483	7.0571	6.85597	7.8598	0.256629	8.08408	6.09001
A3	7.62	2.47557	3.20336	9.73784	0.198571	0.482504	7.06951	6.88568	8.0028	0.192966	8.02046	6.77768
A3	7.63	2.49759	4.5188	12.788	0.168145	0.66703	6.7704	6.43534	7.6257	0.204051	7.85407	6.14586
A3	7.64	2.48712	4.44602	15.4402	0.149219	0.670381	6.98899	6.64696	7.8076	0.220924	8.03216	6.49356
A3	7.84	3.03612	6.22405	22.1392	0.227635	0.640912	6.91255	6.66336	7.827	0.190379	8.03216	6.61303
A3	7.28	2.52226	4.65067	14.1596	0.118079	0.594164	7.04473	7.00571	7.87375	0.283753	8.23622	6.42921
A4	7.24	2.17115	6.73308	14.871	0.230521	0.824916	6.93309	6.63555	7.784	0.212005	7.84573	6.08491
A4	7.21	2.76367	5.72274	13.4372	0.1835	0.863609	6.84686	6.56811	7.735	0.197472	8.04563	6.32194
A4	7.17	2.77666	4.22889	14.1341	0.144681	0.745522	6.89326	6.57395	7.6185	0.278512	8.10498	6.60337
A4	6.91	3.17069	5.95174	12.0415	0.254492	0.776319	6.97085	6.60799	7.6802	0.279956	8.1611	6.61414
A4	6.94	2.54881	9.01314	18.0263	0.172858	0.64612	7.09419	6.63254	7.7972	0.266593	8.08408	6.41419
A4	6.82	3.97189	4.16696	14.9138	0.190199	0.80143	7.00601	6.92683	7.774	0.312789	8.1611	6.35012
