# Supplementary material for: Intermediate soil acidification induces highest nitrous oxide emissions
Source: Nat Commun. 2024 Mar 27;15:2695. doi: 10.1038/s41467-024-46931-3 (PMC10973416; doi:10.1038/s41467-024-46931-3)
Supplement: Supplementary file 6 — Supplementary Data 3 [file 41467_2024_46931_MOESM6_ESM.xlsx]

## Sheet: Data S2
ID	Studies	Publication title	Reference	Publication year	Replicates	Continent	Country	Latitude (N positive; S negative)	Longitude (E positive; W negative)	Mean annual precipitation (MAP, mm)	Mean annual temperature (MAT, oC)	Mean_N2O (ug N m-2 h-1）	Ecosystem	H2O_pH	nirK (10^6 copies g-1)	Log nirK	nirS (10^6 copies g-1)	Log nirS	nosZ (10^6 copies g-1)	Log nosZ	(nirK+nirS)/nosZ ratio	logratio	noZII (10^6 copies g-1)	Log nosZII
1	1	Diﬀerent groups of nitrite-reducers and N2O-reducers have distinct ecological niches and functional roles in West African cultivated soils	Assémiena et al. 2019	2019	9	Africa	Ivory Coast	6.21667	4.91667	1200	27	NA	Cropland	6.7	1.9971	6.3004	8.1401	6.91063	0.458596	5.66143	22.1049	1.34449	116.421	8.06603
2	1	Diﬀerent groups of nitrite-reducers and N2O-reducers have distinct ecological niches and functional roles in West African cultivated soils	Assémiena et al. 2019	2019	9	Africa	Ivory Coast	6.21667	4.93333	1200	27	NA	Cropland	6.9	3.06041	6.48578	9.31258	6.96907	0.602629	5.78005	20.5317	1.31242	139.47	8.14448
3	1	Diﬀerent groups of nitrite-reducers and N2O-reducers have distinct ecological niches and functional roles in West African cultivated soils	Assémiena et al. 2019	2019	9	Africa	Ivory Coast	6.21667	4.95	1200	27	NA	Cropland	6.7	2.73665	6.43722	10.7414	7.03106	0.582881	5.76558	23.1231	1.36405	149.779	8.17545
4	1	Diﬀerent groups of nitrite-reducers and N2O-reducers have distinct ecological niches and functional roles in West African cultivated soils	Assémiena et al. 2019	2019	9	Africa	Ivory Coast	6.2	4.96667	1200	27	NA	Cropland	6.6	3.17234	6.50138	10.7431	7.03113	0.601714	5.77939	23.1264	1.36411	150.439	8.17736
5	1	Diﬀerent groups of nitrite-reducers and N2O-reducers have distinct ecological niches and functional roles in West African cultivated soils	Assémiena et al. 2019	2019	9	Africa	Ivory Coast	6.2	4.91667	1200	27	NA	Cropland	6.6	2.72584	6.4355	10.5614	7.02372	0.533581	5.7272	24.902	1.39623	128.641	8.10938
6	1	Diﬀerent groups of nitrite-reducers and N2O-reducers have distinct ecological niches and functional roles in West African cultivated soils	Assémiena et al. 2019	2019	9	Africa	Ivory Coast	6.2	4.91667	1200	27	NA	Cropland	6.5	2.59681	6.41444	8.24594	6.91624	0.673938	5.82862	16.0886	1.20652	164.21	8.2154
7	2	Quanti_x001F_cation of_x001E_denitri_x001F_er genes population size and_x001E_its relationship with environmental factors	Avsar & Aras 2020	2020	3	Europe	Turkey	41.5667	35.85	936	13.1	NA	Cropland	8.1	0.047	4.6721	10	7	3	6.47712	3.349	0.524915	32	7.50515
8	2	Quanti_x001F_cation of_x001E_denitri_x001F_er genes population size and_x001E_its relationship with environmental factors	Avsar & Aras 2020	2020	3	Europe	Turkey	41.5667	35.8333	936	13.1	NA	Cropland	8	0.99	5.99564	21	7.32222	3.1	6.49136	7.09355	0.850864	11	7.04139
9	2	Quanti_x001F_cation of_x001E_denitri_x001F_er genes population size and_x001E_its relationship with environmental factors	Avsar & Aras 2020	2020	3	Europe	Turkey	41.5	35.8	936	13.1	NA	Cropland	8.1	0.28	5.44716	6.7	6.82607	2.4	6.38021	2.90833	0.463644	22	7.34242
10	2	Quanti_x001F_cation of_x001E_denitri_x001F_er genes population size and_x001E_its relationship with environmental factors	Avsar & Aras 2020	2020	3	Europe	Turkey	41.5	35.8333	936	13.1	NA	Cropland	8.3	0.21	5.32222	51	7.70757	3.1	6.49136	16.5194	1.21799	10	7
11	2	Quanti_x001F_cation of_x001E_denitri_x001F_er genes population size and_x001E_its relationship with environmental factors	Avsar & Aras 2020	2020	3	Europe	Turkey	41.2333	36.5833	936	13.1	NA	Cropland	7.7	0.29	5.4624	32	7.50515	2.5	6.39794	12.916	1.11113	29	7.4624
12	2	Quanti_x001F_cation of_x001E_denitri_x001F_er genes population size and_x001E_its relationship with environmental factors	Avsar & Aras 2020	2020	3	Europe	Turkey	41.2333	36.5333	936	13.1	NA	Cropland	8.1	0.19	5.27875	26	7.41497	8.3	6.91908	3.15542	0.499057	82	7.91381
13	2	Quanti_x001F_cation of_x001E_denitri_x001F_er genes population size and_x001E_its relationship with environmental factors	Avsar & Aras 2020	2020	3	Europe	Turkey	41.2167	36.5333	936	13.1	NA	Cropland	8.2	0.48	5.68124	32	7.50515	5.3	6.72428	6.1283	0.78734	7.7	6.88649
14	2	Quanti_x001F_cation of_x001E_denitri_x001F_er genes population size and_x001E_its relationship with environmental factors	Avsar & Aras 2020	2020	3	Europe	Turkey	41.6	34.35	667	10.3	NA	Cropland	8.3	0.19	5.27875	29	7.4624	3.6	6.5563	8.10833	0.908932	35	7.54407
15	2	Quanti_x001F_cation of_x001E_denitri_x001F_er genes population size and_x001E_its relationship with environmental factors	Avsar & Aras 2020	2020	3	Europe	Turkey	41.4833	34.1167	667	10.3	NA	Cropland	8.3	0.28	5.44716	5.5	6.74036	0.21	5.32222	27.5238	1.43971	15	7.17609
16	2	Quanti_x001F_cation of_x001E_denitri_x001F_er genes population size and_x001E_its relationship with environmental factors	Avsar & Aras 2020	2020	3	Europe	Turkey	41.4167	33.8167	667	10.3	NA	Cropland	8.4	0.32	5.50515	5.1	6.70757	4.9	6.6902	1.10612	0.0438032	29	7.4624
17	2	Quanti_x001F_cation of_x001E_denitri_x001F_er genes population size and_x001E_its relationship with environmental factors	Avsar & Aras 2020	2020	3	Europe	Turkey	41.1	34.0667	667	10.3	NA	Cropland	6.4	0.37	5.5682	1.9	6.27875	4.4	6.64345	0.515909	-0.287427	14	7.14613
18	2	Quanti_x001F_cation of_x001E_denitri_x001F_er genes population size and_x001E_its relationship with environmental factors	Avsar & Aras 2020	2020	3	Europe	Turkey	41.0333	34.2	667	10.3	NA	Cropland	8.3	0.29	5.4624	9.9	6.99564	8.5	6.92942	1.19882	0.0787553	4.1	6.61278
19	2	Quanti_x001F_cation of_x001E_denitri_x001F_er genes population size and_x001E_its relationship with environmental factors	Avsar & Aras 2020	2020	3	Europe	Turkey	41.0333	34.3	667	10.3	NA	Cropland	8.2	0.69	5.83885	27	7.43136	11	7.04139	2.51727	0.40093	21	7.32222
20	2	Quanti_x001F_cation of_x001E_denitri_x001F_er genes population size and_x001E_its relationship with environmental factors	Avsar & Aras 2020	2020	3	Europe	Turkey	42.0167	35.05	674	13.8	NA	Cropland	8.2	0.34	5.53148	34	7.53148	11	7.04139	3.12182	0.494408	31	7.49136
21	2	Quanti_x001F_cation of_x001E_denitri_x001F_er genes population size and_x001E_its relationship with environmental factors	Avsar & Aras 2020	2020	3	Europe	Turkey	42.0167	34.9167	674	13.8	NA	Cropland	8.4	0.34	5.53148	24	7.38021	6.8	6.83251	3.57941	0.553812	4.4	6.64345
22	2	Quanti_x001F_cation of_x001E_denitri_x001F_er genes population size and_x001E_its relationship with environmental factors	Avsar & Aras 2020	2020	3	Europe	Turkey	41.9667	34.8167	674	13.8	NA	Cropland	8.4	0.14	5.14613	18	7.25527	2.4	6.38021	7.55833	0.878426	5.8	6.76343
23	2	Quanti_x001F_cation of_x001E_denitri_x001F_er genes population size and_x001E_its relationship with environmental factors	Avsar & Aras 2020	2020	3	Europe	Turkey	41.95	34.6833	674	13.8	NA	Cropland	7.7	0.021	4.32222	48	7.68124	0.78	5.89209	61.5654	1.78934	6.8	6.83251
24	2	Quanti_x001F_cation of_x001E_denitri_x001F_er genes population size and_x001E_its relationship with environmental factors	Avsar & Aras 2020	2020	3	Europe	Turkey	41.9	35.05	674	13.8	NA	Cropland	8	0.1	5	18	7.25527	1.3	6.11394	13.9231	1.14374	7.2	6.85733
25	2	Quanti_x001F_cation of_x001E_denitri_x001F_er genes population size and_x001E_its relationship with environmental factors	Avsar & Aras 2020	2020	3	Europe	Turkey	42	35.1	674	13.8	NA	Cropland	7.4	0.32	5.50515	31	7.49136	6.3	6.79934	4.97143	0.696481	9.4	6.97313
26	2	Quanti_x001F_cation of_x001E_denitri_x001F_er genes population size and_x001E_its relationship with environmental factors	Avsar & Aras 2020	2020	3	Europe	Turkey	41.3667	34.8167	674	13.8	NA	Cropland	8.2	0.5	5.69897	8.6	6.9345	11	7.04139	0.827273	-0.0823513	37	7.5682
27	3	Long-term no-tillage application increases soil organic carbon, nitrous oxide emissions and faba bean (Vicia faba L.) yields under rain-fed Mediterranean conditions	Badagliacca et al. 2018	2018	2	Europe	Italy	37.5	13.5167	575	17.1	47.8729	Cropland	8.1	NA	NA	NA	NA	0.0577	4.76118	NA	NA	NA	NA
28	3	Long-term no-tillage application increases soil organic carbon, nitrous oxide emissions and faba bean (Vicia faba L.) yields under rain-fed Mediterranean conditions	Badagliacca et al. 2018	2018	2	Europe	Italy	37.5	13.5167	575	17.1	68.2987	Cropland	8.1	NA	NA	NA	NA	0.106	5.02531	NA	NA	NA	NA
29	4	Long-term effects of contrasting tillage on soil organic carbon, nitrous oxide and ammonia emissions in a Mediterranean Vertisol under different crop sequences	Badagliacca et al. 2018	2018	4	Europe	Italy	37.5	13.5167	575	17.1	45.8667	Cropland	8.1	NA	NA	NA	NA	0.061697	4.79026	NA	NA	NA	NA
30	4	Long-term effects of contrasting tillage on soil organic carbon, nitrous oxide and ammonia emissions in a Mediterranean Vertisol under different crop sequences	Badagliacca et al. 2018	2018	4	Europe	Italy	37.5	13.5167	575	17.1	42.5681	Cropland	8.1	NA	NA	NA	NA	0.0745429	4.87241	NA	NA	NA	NA
31	4	Long-term effects of contrasting tillage on soil organic carbon, nitrous oxide and ammonia emissions in a Mediterranean Vertisol under different crop sequences	Badagliacca et al. 2018	2018	4	Europe	Italy	37.5	13.5167	575	17.1	60.1712	Cropland	8.1	NA	NA	NA	NA	0.125112	5.0973	NA	NA	NA	NA
32	4	Long-term effects of contrasting tillage on soil organic carbon, nitrous oxide and ammonia emissions in a Mediterranean Vertisol under different crop sequences	Badagliacca et al. 2018	2018	4	Europe	Italy	37.5	13.5167	575	17.1	71.2888	Cropland	8.1	NA	NA	NA	NA	0.104783	5.02029	NA	NA	NA	NA
33	5	Wood biochar increases nitrogen retention in ﬁeld settings mainly through abiotic processes	Bai et al. 2015	2015	6	Oceania	Australia	-26.8333	152.933	1057	20.2	NA	Cropland	5.4	0.198	5.29667	24.8	7.39445	0.0101	4.00432	2475.05	3.39358	NA	NA
34	5	Wood biochar increases nitrogen retention in ﬁeld settings mainly through abiotic processes	Bai et al. 2015	2015	6	Oceania	Australia	-26.8333	152.933	1057	20.2	NA	Cropland	5.4	0.367	5.56467	34.3	7.53529	0.0181	4.25768	1915.3	3.28224	NA	NA
35	5	Wood biochar increases nitrogen retention in ﬁeld settings mainly through abiotic processes	Bai et al. 2015	2015	6	Oceania	Australia	-26.8333	152.933	1057	20.2	NA	Cropland	5	0.338	5.52892	35.3	7.54777	0.0162	4.20952	2199.88	3.3424	NA	NA
36	5	Wood biochar increases nitrogen retention in ﬁeld settings mainly through abiotic processes	Bai et al. 2015	2015	6	Oceania	Australia	-26.8333	152.933	1057	20.2	NA	Cropland	4.9	0.332	5.52114	26.7	7.42651	0.013	4.11394	2079.38	3.31793	NA	NA
37	6	Response of nitrous oxide and corresponding bacteria to managements in an agricultural soil	Bao et al. 2012	2012	4	Asia	China	36.8667	115.167	556	13.1	12.5	Cropland	8.6	44.05	7.64395	19.4	7.2878	NA	NA	NA	NA	NA	NA
38	6	Response of nitrous oxide and corresponding bacteria to managements in an agricultural soil	Bao et al. 2012	2012	4	Asia	China	36.8667	115.167	556	13.1	522	Cropland	8.6	161.93	8.20933	35.98	7.55606	NA	NA	NA	NA	NA	NA
39	7	Effect of pH and dissolved organic matter on the abundance of nirK and nirS denitriﬁers in spruce forest soil	Barta et al. 2011	2011	3	Europe	Czech	48.1167	13.8667	684	8.9	NA	Forest	3.5	0.023	4.36173	0.00206	3.31387	NA	NA	NA	NA	NA	NA
40	7	Effect of pH and dissolved organic matter on the abundance of nirK and nirS denitriﬁers in spruce forest soil	Barta et al. 2011	2011	3	Europe	Czech	49.1667	13.1833	684	8.9	NA	Forest	3.5	0.0422	4.62531	0.00159	3.2014	NA	NA	NA	NA	NA	NA
41	7	Effect of pH and dissolved organic matter on the abundance of nirK and nirS denitriﬁers in spruce forest soil	Barta et al. 2011	2011	3	Europe	Czech	48.1167	13.8667	684	8.9	NA	Forest	3.6	0.0275	4.43933	0.0492	4.69197	NA	NA	NA	NA	NA	NA
42	7	Effect of pH and dissolved organic matter on the abundance of nirK and nirS denitriﬁers in spruce forest soil	Barta et al. 2011	2011	3	Europe	Czech	49.1667	13.1833	684	8.9	NA	Forest	3.7	0.0149	4.17319	0.0294	4.46835	NA	NA	NA	NA	NA	NA
43	7	Effect of pH and dissolved organic matter on the abundance of nirK and nirS denitriﬁers in spruce forest soil	Barta et al. 2011	2011	3	Europe	Czech	50.8167	15.1833	1345	4.5	NA	Forest	5.3	0.405	5.60746	Data not detected	Data not detected	NA	NA	NA	NA	NA	NA
44	7	Effect of pH and dissolved organic matter on the abundance of nirK and nirS denitriﬁers in spruce forest soil	Barta et al. 2011	2011	3	Europe	Czech	50.75	15.2167	1345	4.5	NA	Forest	5.6	0.492	5.69197	0.0177	4.24797	NA	NA	NA	NA	NA	NA
45	7	Effect of pH and dissolved organic matter on the abundance of nirK and nirS denitriﬁers in spruce forest soil	Barta et al. 2011	2011	3	Europe	Czech	50.75	15.2167	1345	4.5	NA	Forest	5.8	0.688	5.83759	0.0122	4.08636	NA	NA	NA	NA	NA	NA
46	7	Effect of pH and dissolved organic matter on the abundance of nirK and nirS denitriﬁers in spruce forest soil	Barta et al. 2011	2011	3	Europe	Czech	50.8167	15.1833	1345	4.5	NA	Forest	6.1	1.052	6.02202	0.000375	2.57403	NA	NA	NA	NA	NA	NA
47	8	Direct seeding mulch-based cropping increases both the activity and the abundance of denitriﬁer communities in a tropical soil	Baudoin et al., 2009	2009	9	Africa	Madagascar	-19.7667	47.1	1205	17	NA	Cropland	5.1	NA	NA	NA	NA	NA	NA	46.9353	1.6715	NA	NA
48	8	Direct seeding mulch-based cropping increases both the activity and the abundance of denitriﬁer communities in a tropical soil	Baudoin et al., 2009	2009	9	Africa	Madagascar	-19.7667	47.1	1205	17	NA	Cropland	5.1	NA	NA	NA	NA	NA	NA	50.7084	1.70508	NA	NA
49	8	Direct seeding mulch-based cropping increases both the activity and the abundance of denitriﬁer communities in a tropical soil	Baudoin et al., 2009	2009	9	Africa	Madagascar	-19.7667	47.1	1205	17	NA	Cropland	5.1	NA	NA	NA	NA	NA	NA	33.0461	1.51912	NA	NA
50	8	Direct seeding mulch-based cropping increases both the activity and the abundance of denitriﬁer communities in a tropical soil	Baudoin et al., 2009	2009	9	Africa	Madagascar	-19.7667	47.1	1205	17	NA	Cropland	5.1	NA	NA	NA	NA	NA	NA	43.404	1.63753	NA	NA
51	8	Direct seeding mulch-based cropping increases both the activity and the abundance of denitriﬁer communities in a tropical soil	Baudoin et al., 2009	2009	9	Africa	Madagascar	-19.7667	47.1	1205	17	NA	Cropland	5.1	NA	NA	NA	NA	NA	NA	33.0796	1.51956	NA	NA
52	8	Direct seeding mulch-based cropping increases both the activity and the abundance of denitriﬁer communities in a tropical soil	Baudoin et al., 2009	2009	9	Africa	Madagascar	-19.7667	47.1	1205	17	NA	Cropland	5.1	NA	NA	NA	NA	NA	NA	34.3938	1.53648	NA	NA
53	8	Direct seeding mulch-based cropping increases both the activity and the abundance of denitriﬁer communities in a tropical soil	Baudoin et al., 2009	2009	9	Africa	Madagascar	-19.7667	47.1	1205	17	NA	Cropland	5.1	NA	NA	NA	NA	NA	NA	31.4456	1.49756	NA	NA
54	8	Direct seeding mulch-based cropping increases both the activity and the abundance of denitriﬁer communities in a tropical soil	Baudoin et al., 2009	2009	9	Africa	Madagascar	-19.7667	47.1	1205	17	NA	Cropland	5.1	NA	NA	NA	NA	NA	NA	14.473	1.16056	NA	NA
55	8	Direct seeding mulch-based cropping increases both the activity and the abundance of denitriﬁer communities in a tropical soil	Baudoin et al., 2009	2009	9	Africa	Madagascar	-19.7667	47.1	1205	17	NA	Cropland	5.1	NA	NA	NA	NA	NA	NA	31.4652	1.49783	NA	NA
56	8	Direct seeding mulch-based cropping increases both the activity and the abundance of denitriﬁer communities in a tropical soil	Baudoin et al., 2009	2009	9	Africa	Madagascar	-19.7667	47.1	1205	17	NA	Cropland	5.1	NA	NA	NA	NA	NA	NA	21.2946	1.32827	NA	NA
57	8	Direct seeding mulch-based cropping increases both the activity and the abundance of denitriﬁer communities in a tropical soil	Baudoin et al., 2009	2009	9	Africa	Madagascar	-19.7667	47.1	1205	17	NA	Cropland	5.1	NA	NA	NA	NA	NA	NA	12.8804	1.10993	NA	NA
58	8	Direct seeding mulch-based cropping increases both the activity and the abundance of denitriﬁer communities in a tropical soil	Baudoin et al., 2009	2009	9	Africa	Madagascar	-19.7667	47.1	1205	17	NA	Cropland	5.1	NA	NA	NA	NA	NA	NA	21.3845	1.3301	NA	NA
59	9	The abundance of nitrogen cycle genes and potential greenhouse gas fluxes depends on land use type and little on soil aggregate size	Blaud et al., 2018	2018	3	Europe	Austri	48.3333	16.7833	550	9	NA	Cropland	7.7	NA	NA	10.7941	7.03319	5.307	6.72485	NA	NA	NA	NA
60	9	The abundance of nitrogen cycle genes and potential greenhouse gas fluxes depends on land use type and little on soil aggregate size	Blaud et al., 2018	2018	3	Europe	Austri	48.3333	16.7833	550	9	NA	Forest	7.5	NA	NA	236.496	8.37382	12.9476	7.11219	NA	NA	NA	NA
61	9	The abundance of nitrogen cycle genes and potential greenhouse gas fluxes depends on land use type and little on soil aggregate size	Blaud et al., 2018	2018	3	Europe	Austri	48.3333	16.7833	550	9	NA	Forest	7.4	NA	NA	20.7271	7.31654	8.00448	6.90333	NA	NA	NA	NA
62	9	The abundance of nitrogen cycle genes and potential greenhouse gas fluxes depends on land use type and little on soil aggregate size	Blaud et al., 2018	2018	3	Europe	Austri	48.3333	16.7833	550	9	NA	Grassland	7.4	NA	NA	45.5721	7.6587	18.8582	7.2755	NA	NA	NA	NA
63	10	Spatial patterns of microbial denitrification genes change in response to poultry litter placement and cover crop species in an agricultural soil	Bowen et al. 2018	2018	3	North America	Maryland	39.017	-76.943	1110	12.8	NA	Cropland	6	14.7911	7.17	17.378	7.24	15.1356	7.18	2.12539	0.327439	4.46684	6.65
64	10	Spatial patterns of microbial denitrification genes change in response to poultry litter placement and cover crop species in an agricultural soil	Bowen et al. 2018	2018	3	North America	Maryland	39.017	-76.943	1110	12.8	NA	Cropland	6	21.8776	7.34	10	7	6.16595	6.79	5.16994	0.713486	6.45654	6.81
65	10	Spatial patterns of microbial denitrification genes change in response to poultry litter placement and cover crop species in an agricultural soil	Bowen et al. 2018	2018	3	North America	Maryland	39.017	-76.943	1110	12.8	NA	Cropland	6.1	33.1131	7.52	10.4713	7.02	6.30957	6.8	6.90766	0.839331	6.45654	6.81
66	10	Spatial patterns of microbial denitrification genes change in response to poultry litter placement and cover crop species in an agricultural soil	Bowen et al. 2018	2018	3	North America	Maryland	39.017	-76.943	1110	12.8	NA	Cropland	6.1	22.3872	7.35	18.197	7.26	15.1356	7.18	2.68137	0.428357	4.46684	6.65
67	11	Denitriﬁer abundance and community composition linked to denitriﬁcation activity in an agricultural and wetland soil	Bowen et al. 2020	2020	3	North America	Maryland	39.017	-76.943	1110	12.8	NA	Cropland	6.8	7.94328	6.9	19.9526	7.3	100	8	0.278959	-0.55446	NA	NA
68	12	Genetic characterization of denitriﬁer communities with contrasting intrinsic functional traits	Braker et al. 2012	2012	3	Europe	Germany	48.6667	11.0667	579	7.1	NA	Cropland	5.4	0.108488	5.03538	0.10043	5.00186	0.00729633	3.8631	28.6333	1.45687	NA	NA
69	12	Genetic characterization of denitriﬁer communities with contrasting intrinsic functional traits	Braker et al. 2012	2012	3	Europe	Finland	62.9167	29.5	643	2.6	NA	Cropland	6	0.219991	5.3424	0.0353515	4.54841	0.0128859	4.11011	19.8157	1.29701	NA	NA
70	12	Genetic characterization of denitriﬁer communities with contrasting intrinsic functional traits	Braker et al. 2012	2012	3	Europe	Sweden	58.3333	13.5	645	4.9	NA	Cropland	7.1	0.333241	5.52276	0.499402	5.69845	0.0353361	4.54822	23.5635	1.37224	NA	NA
71	13	Impact of Land Use Management and Soil Properties on Denitrifier Communities of Namibian Savannas	Braker et al. 2015	2015	3	Africa	Namibia	-18.2874	19.2912	527	22.6	NA	Forest	6.8	0.714463	5.85398	0.00832549	3.92041	NA	NA	NA	NA	NA	NA
72	13	Impact of Land Use Management and Soil Properties on Denitrifier Communities of Namibian Savannas	Braker et al. 2015	2015	3	Africa	Namibia	-18.2874	19.2891	527	22.6	NA	Forest	6.8	0.850315	5.92958	0.0266232	4.42526	NA	NA	NA	NA	NA	NA
73	13	Impact of Land Use Management and Soil Properties on Denitrifier Communities of Namibian Savannas	Braker et al. 2015	2015	3	Africa	Namibia	-18.2862	19.2907	527	22.6	NA	Forest	6.8	0.269054	5.42984	0.0160909	4.20658	NA	NA	NA	NA	NA	NA
74	13	Impact of Land Use Management and Soil Properties on Denitrifier Communities of Namibian Savannas	Braker et al. 2015	2015	3	Africa	Namibia	-18.2668	19.2659	527	22.6	NA	Forest	6.4	0.647664	5.81135	0.0214482	4.33139	NA	NA	NA	NA	NA	NA
75	13	Impact of Land Use Management and Soil Properties on Denitrifier Communities of Namibian Savannas	Braker et al. 2015	2015	3	Africa	Namibia	-18.2669	19.2654	527	22.6	NA	Forest	6.4	0.770868	5.88698	0.0221208	4.3448	NA	NA	NA	NA	NA	NA
76	13	Impact of Land Use Management and Soil Properties on Denitrifier Communities of Namibian Savannas	Braker et al. 2015	2015	3	Africa	Namibia	-18.2679	19.2654	527	22.6	NA	Forest	5.7	4.85613	6.68629	0.00129211	3.1113	NA	NA	NA	NA	NA	NA
77	13	Impact of Land Use Management and Soil Properties on Denitrifier Communities of Namibian Savannas	Braker et al. 2015	2015	3	Africa	Namibia	-18.3198	19.3124	527	22.6	NA	Forest	6.9	1.23288	6.09092	0.0871264	4.94015	NA	NA	NA	NA	NA	NA
78	13	Impact of Land Use Management and Soil Properties on Denitrifier Communities of Namibian Savannas	Braker et al. 2015	2015	3	Africa	Namibia	-18.3194	19.3109	527	22.6	NA	Forest	6.9	5.26417	6.72133	0.0578669	4.76243	NA	NA	NA	NA	NA	NA
79	13	Impact of Land Use Management and Soil Properties on Denitrifier Communities of Namibian Savannas	Braker et al. 2015	2015	3	Africa	Namibia	-18.3191	19.3097	527	22.6	NA	Forest	6.7	4.15786	6.61887	0.0986802	4.99423	NA	NA	NA	NA	NA	NA
80	13	Impact of Land Use Management and Soil Properties on Denitrifier Communities of Namibian Savannas	Braker et al. 2015	2015	3	Africa	Namibia	-18.3198	19.3127	527	22.6	NA	Forest	7	1.16716	6.06713	0.0210068	4.32236	NA	NA	NA	NA	NA	NA
81	13	Impact of Land Use Management and Soil Properties on Denitrifier Communities of Namibian Savannas	Braker et al. 2015	2015	3	Africa	Namibia	-18.3076	19.2627	527	22.6	NA	Forest	6.8	0.754015	5.87738	0.0571584	4.75708	NA	NA	NA	NA	NA	NA
82	13	Impact of Land Use Management and Soil Properties on Denitrifier Communities of Namibian Savannas	Braker et al. 2015	2015	3	Africa	Namibia	-18.3071	19.2604	527	22.6	NA	Forest	6.8	2.62229	6.41868	0.0679	4.83187	NA	NA	NA	NA	NA	NA
83	13	Impact of Land Use Management and Soil Properties on Denitrifier Communities of Namibian Savannas	Braker et al. 2015	2015	3	Africa	Namibia	-18.3093	19.2626	527	22.6	NA	Forest	6.3	0.188621	5.27559	0.000844676	2.92669	NA	NA	NA	NA	NA	NA
84	13	Impact of Land Use Management and Soil Properties on Denitrifier Communities of Namibian Savannas	Braker et al. 2015	2015	3	Africa	Namibia	-18.3079	19.2681	527	22.6	NA	Forest	6.8	1.2979	6.11324	0.0117907	4.07154	NA	NA	NA	NA	NA	NA
85	13	Impact of Land Use Management and Soil Properties on Denitrifier Communities of Namibian Savannas	Braker et al. 2015	2015	3	Africa	Namibia	-18.3022	19.2645	527	22.6	NA	Forest	6.4	NA	NA	NA	NA	NA	NA	NA	NA	NA	NA
86	13	Impact of Land Use Management and Soil Properties on Denitrifier Communities of Namibian Savannas	Braker et al. 2015	2015	3	Africa	Namibia	-18.2864	19.259	527	22.6	NA	Forest	7.2	2.23599	6.34947	0.12956	5.11247	NA	NA	NA	NA	NA	NA
87	13	Impact of Land Use Management and Soil Properties on Denitrifier Communities of Namibian Savannas	Braker et al. 2015	2015	3	Africa	Namibia	-18.3196	19.321	527	22.6	NA	Forest	6.8	1.78859	6.25251	0.0490354	4.69051	NA	NA	NA	NA	NA	NA
88	13	Impact of Land Use Management and Soil Properties on Denitrifier Communities of Namibian Savannas	Braker et al. 2015	2015	3	Africa	Namibia	-18.3209	19.3188	527	22.6	NA	Forest	6.8	0.599612	5.77787	0.0293211	4.46718	NA	NA	NA	NA	NA	NA
89	13	Impact of Land Use Management and Soil Properties on Denitrifier Communities of Namibian Savannas	Braker et al. 2015	2015	3	Africa	Namibia	-18.3186	19.3199	527	22.6	NA	Forest	6.7	0.16281	5.21168	0.0137199	4.13735	NA	NA	NA	NA	NA	NA
90	13	Impact of Land Use Management and Soil Properties on Denitrifier Communities of Namibian Savannas	Braker et al. 2015	2015	3	Africa	Namibia	-18.3168	19.3079	527	22.6	NA	Forest	7.5	0.291998	5.46538	0.0187754	4.27359	NA	NA	NA	NA	NA	NA
91	13	Impact of Land Use Management and Soil Properties on Denitrifier Communities of Namibian Savannas	Braker et al. 2015	2015	3	Africa	Namibia	-18.3168	19.3083	527	22.6	NA	Forest	6.9	0.281456	5.44941	0.00990809	3.99599	NA	NA	NA	NA	NA	NA
92	13	Impact of Land Use Management and Soil Properties on Denitrifier Communities of Namibian Savannas	Braker et al. 2015	2015	3	Africa	Namibia	-18.3272	19.308	527	22.6	NA	Forest	6.8	1.18623	6.07417	0.0153331	4.18563	NA	NA	NA	NA	NA	NA
93	13	Impact of Land Use Management and Soil Properties on Denitrifier Communities of Namibian Savannas	Braker et al. 2015	2015	3	Africa	Namibia	-18.328	19.3085	527	22.6	NA	Forest	6.9	0.764592	5.88343	0.0162911	4.21195	NA	NA	NA	NA	NA	NA
94	13	Impact of Land Use Management and Soil Properties on Denitrifier Communities of Namibian Savannas	Braker et al. 2015	2015	3	Africa	Namibia	-18.2848	19.2599	527	22.6	NA	Forest	7.6	0.455743	5.65872	0.113991	5.05687	NA	NA	NA	NA	NA	NA
95	13	Impact of Land Use Management and Soil Properties on Denitrifier Communities of Namibian Savannas	Braker et al. 2015	2015	3	Africa	Namibia	-18.286	19.2605	527	22.6	NA	Forest	7.5	17.6596	7.24698	0.0991357	4.99623	NA	NA	NA	NA	NA	NA
96	13	Impact of Land Use Management and Soil Properties on Denitrifier Communities of Namibian Savannas	Braker et al. 2015	2015	3	Africa	Namibia	-18.3168	19.3057	527	22.6	NA	Forest	7.5	0.318193	5.50269	0.0731712	4.86434	NA	NA	NA	NA	NA	NA
97	13	Impact of Land Use Management and Soil Properties on Denitrifier Communities of Namibian Savannas	Braker et al. 2015	2015	3	Africa	Namibia	-18.3166	19.3055	527	22.6	NA	Forest	6.9	0.873454	5.94124	0.0140401	4.14737	NA	NA	NA	NA	NA	NA
98	13	Impact of Land Use Management and Soil Properties on Denitrifier Communities of Namibian Savannas	Braker et al. 2015	2015	3	Africa	Namibia	-18.3144	19.3045	527	22.6	NA	Forest	7	0.376227	5.57545	0.014817	4.17076	NA	NA	NA	NA	NA	NA
99	13	Impact of Land Use Management and Soil Properties on Denitrifier Communities of Namibian Savannas	Braker et al. 2015	2015	3	Africa	Namibia	-18.3106	19.2971	527	22.6	NA	Forest	6.8	0.240508	5.38113	0.00679063	3.83191	NA	NA	NA	NA	NA	NA
100	14	Soil Conditions Rather Than Long-Term Exposure to Elevated CO2 Affect Soil Microbial Communities Associated with N-Cycling	Brenzinger et al. 2017	2017	3	Europe	Germany	50.5333	8.71667	550	9.6	21.0046	Grassland	6.3	56.1474	7.74933	4.2923	6.63269	35.5238	7.55052	1.70139	0.230803	NA	NA
101	14	Soil Conditions Rather Than Long-Term Exposure to Elevated CO2 Affect Soil Microbial Communities Associated with N-Cycling	Brenzinger et al. 2017	2017	3	Europe	Germany	50.5333	8.71667	550	9.6	21.0046	Grassland	6.7	61.1561	7.78644	10.9011	7.03747	35.5435	7.55076	2.0273	0.306918	NA	NA
102	14	Soil Conditions Rather Than Long-Term Exposure to Elevated CO2 Affect Soil Microbial Communities Associated with N-Cycling	Brenzinger et al. 2017	2017	3	Europe	Germany	50.5333	8.71667	550	9.6	21.0046	Grassland	6.5	66.6101	7.82354	7.35038	6.86631	23.3008	7.36737	3.17417	0.50163	NA	NA
103	14	Soil Conditions Rather Than Long-Term Exposure to Elevated CO2 Affect Soil Microbial Communities Associated with N-Cycling	Brenzinger et al. 2017	2017	3	Europe	Germany	50.5333	8.71667	550	9.6	10.0457	Grassland	6.4	78.8007	7.89653	3.62577	6.5594	45.8058	7.66092	1.79948	0.255147	NA	NA
104	14	Soil Conditions Rather Than Long-Term Exposure to Elevated CO2 Affect Soil Microbial Communities Associated with N-Cycling	Brenzinger et al. 2017	2017	3	Europe	Germany	50.5333	8.71667	550	9.6	10.0457	Grassland	6.7	83.4469	7.92141	17.1313	7.23379	23.2922	7.36721	4.31811	0.635294	NA	NA
105	14	Soil Conditions Rather Than Long-Term Exposure to Elevated CO2 Affect Soil Microbial Communities Associated with N-Cycling	Brenzinger et al. 2017	2017	3	Europe	Germany	50.5333	8.71667	550	9.6	10.0457	Grassland	6.8	64.7814	7.81145	7.56432	6.87877	31.7965	7.50238	2.27527	0.357033	NA	NA
106	15	Linking changes in snow cover with microbial nitrogen cycling functional gene abundance and expression in agricultural soil	Brin et al. 2019	2019	3	North America	Canada	45.8833	-108.517	1222	6	14.2046	Cropland	6	2.12	6.32634	59.16	7.77203	1.3	6.11394	47.1385	1.67338	NA	NA
107	15	Linking changes in snow cover with microbial nitrogen cycling functional gene abundance and expression in agricultural soil	Brin et al. 2019	2019	3	North America	Canada	45.8833	-108.517	1222	6	9.92299	Cropland	6	2.37	6.37475	49.1	7.69108	1.24	6.09342	41.5081	1.61813	NA	NA
108	15	Linking changes in snow cover with microbial nitrogen cycling functional gene abundance and expression in agricultural soil	Brin et al. 2019	2019	3	North America	Canada	45.8833	-108.517	1222	6	171.962	Cropland	6	2.19	6.34044	40.82	7.61087	1.17	6.06819	36.7607	1.56538	NA	NA
109	15	Linking changes in snow cover with microbial nitrogen cycling functional gene abundance and expression in agricultural soil	Brin et al. 2019	2019	3	North America	Canada	45.8833	-108.517	1222	6	26.8335	Cropland	6	3.64	6.5611	0.048	4.68124	0.57	5.75587	6.47018	0.810916	NA	NA
110	15	Linking changes in snow cover with microbial nitrogen cycling functional gene abundance and expression in agricultural soil	Brin et al. 2019	2019	3	North America	Canada	45.8833	-108.517	1222	6	449.327	Cropland	6	5.58	6.74663	0.098	4.99123	0.74	5.86923	7.67297	0.884964	NA	NA
111	15	Linking changes in snow cover with microbial nitrogen cycling functional gene abundance and expression in agricultural soil	Brin et al. 2019	2019	3	North America	Canada	45.8833	-108.517	1222	6	17.7816	Cropland	6	3.31	6.51983	0.069	4.83885	0.64	5.80618	5.27969	0.722608	NA	NA
112	16	Long-term effects of elevated CO2 on carbon and nitrogen functional capacity of microbial communities in three contrasting soils	Butterly et al., 2016	2016	4	Oceania	Australia	-36.75	142.117	436	15.1	NA	Cropland	5.9	120	8.07918	NA	NA	450	8.65321	NA	NA	NA	NA
113	16	Long-term effects of elevated CO2 on carbon and nitrogen functional capacity of microbial communities in three contrasting soils	Butterly et al., 2016	2016	4	Oceania	Australia	-36.75	142.117	436	15.1	NA	Cropland	5.9	230	8.36173	NA	NA	540	8.73239	NA	NA	NA	NA
114	16	Long-term effects of elevated CO2 on carbon and nitrogen functional capacity of microbial communities in three contrasting soils	Butterly et al., 2016	2016	4	Oceania	Australia	-36.75	142.117	436	15.1	NA	Cropland	4.5	980	8.99123	NA	NA	3170	9.50106	NA	NA	NA	NA
115	16	Long-term effects of elevated CO2 on carbon and nitrogen functional capacity of microbial communities in three contrasting soils	Butterly et al., 2016	2016	4	Oceania	Australia	-36.75	142.117	436	15.1	NA	Cropland	4.5	790	8.89763	NA	NA	2740	9.43775	NA	NA	NA	NA
116	16	Long-term effects of elevated CO2 on carbon and nitrogen functional capacity of microbial communities in three contrasting soils	Butterly et al., 2016	2016	4	Oceania	Australia	-36.75	142.117	436	15.1	NA	Cropland	7.7	620	8.79239	NA	NA	2770	9.44248	NA	NA	NA	NA
117	16	Long-term effects of elevated CO2 on carbon and nitrogen functional capacity of microbial communities in three contrasting soils	Butterly et al., 2016	2016	4	Oceania	Australia	-36.75	142.117	436	15.1	NA	Cropland	7.7	480	8.68124	NA	NA	2140	9.33041	NA	NA	NA	NA
118	17	Alteration of soil nitrifiers and denitrifiers and their driving factors during intensive management of Moso bamboo (Phyllostachys pubescens)	Cao et al., 2020	2020	3	Asia	China	28.5	119.167	1510	16.8	NA	Forest	4.5	40.8851	7.61157	32.0561	7.50591	214.44	8.33131	0.340147	-0.468333	NA	NA
119	17	Alteration of soil nitrifiers and denitrifiers and their driving factors during intensive management of Moso bamboo (Phyllostachys pubescens)	Cao et al., 2020	2020	3	Asia	China	28.5	119.167	1510	16.8	NA	Forest	4.2	88.2488	7.94571	45.7944	7.66081	301.395	8.47914	0.444743	-0.351891	NA	NA
120	17	Alteration of soil nitrifiers and denitrifiers and their driving factors during intensive management of Moso bamboo (Phyllostachys pubescens)	Cao et al., 2020	2020	3	Asia	China	28.5	119.167	1510	16.8	NA	Forest	4.1	23.6731	7.37426	41.215	7.61506	230.811	8.36326	0.281131	-0.551091	NA	NA
121	17	Alteration of soil nitrifiers and denitrifiers and their driving factors during intensive management of Moso bamboo (Phyllostachys pubescens)	Cao et al., 2020	2020	3	Asia	China	28.5	119.167	1510	16.8	NA	Forest	4.2	84.1603	7.92511	45.1402	7.65456	110.382	8.0429	1.17139	0.0687019	NA	NA
122	17	Alteration of soil nitrifiers and denitrifiers and their driving factors during intensive management of Moso bamboo (Phyllostachys pubescens)	Cao et al., 2020	2020	3	Asia	China	28.5	119.167	1510	16.8	NA	Forest	4	38.3156	7.58338	49.7196	7.69653	116.264	8.06545	0.757201	-0.120789	NA	NA
123	17	Recovery of Soil-Denitrifying Community along a Chronosequence of Sand-Fixation Forest in a Semi-Arid Desertified Grassland	Cao et al., 2021	2020	3	Asia	China	43.0333	119.65	340.5	6.3	NA	Forest	6.8	2.42767	6.38519	0.437089	5.64057	2.09416	6.32101	1.36798	0.136078	NA	NA
124	17	Recovery of Soil-Denitrifying Community along a Chronosequence of Sand-Fixation Forest in a Semi-Arid Desertified Grassland	Cao et al., 2021	2020	3	Asia	China	43.0333	119.65	340.5	6.3	NA	Forest	6.6	1.67248	6.22336	8.3299	6.92064	1.37502	6.13831	7.27434	0.861793	NA	NA
125	17	Recovery of Soil-Denitrifying Community along a Chronosequence of Sand-Fixation Forest in a Semi-Arid Desertified Grassland	Cao et al., 2021	2020	3	Asia	China	43.0333	119.65	340.5	6.3	NA	Forest	6.9	28.0021	7.44719	49.0671	7.69079	5.8576	6.76772	13.1571	1.11916	NA	NA
126	18	The Response of the Soil Microbiota to Long-Term Mineral and Organic Nitrogen Fertilization is Stronger in the Bulk Soil than in the Rhizosphere	Cardinale et al., 2020	2020	4	Europe	Germany	50.6	8.65	742	9.8	NA	Cropland	7	NA	NA	NA	NA	NA	NA	13.6456	1.13499	NA	NA
127	18	The Response of the Soil Microbiota to Long-Term Mineral and Organic Nitrogen Fertilization is Stronger in the Bulk Soil than in the Rhizosphere	Cardinale et al., 2020	2020	4	Europe	Germany	50.6	8.65	742	9.8	NA	Cropland	7	NA	NA	NA	NA	NA	NA	12.2122	1.08679	NA	NA
128	18	The Response of the Soil Microbiota to Long-Term Mineral and Organic Nitrogen Fertilization is Stronger in the Bulk Soil than in the Rhizosphere	Cardinale et al., 2020	2020	4	Europe	Germany	50.6	8.65	742	9.8	NA	Cropland	7	NA	NA	NA	NA	NA	NA	26.91	1.42991	NA	NA
129	18	The Response of the Soil Microbiota to Long-Term Mineral and Organic Nitrogen Fertilization is Stronger in the Bulk Soil than in the Rhizosphere	Cardinale et al., 2020	2020	4	Europe	Germany	50.6	8.65	742	9.8	NA	Cropland	7	NA	NA	NA	NA	NA	NA	22.0117	1.34265	NA	NA
130	19	Short-term effects of cover crops on soil properties and the abundance of N-cycling genes in citrus agroecosystems	Castellano-Hinojosa et al.	2021	4	North America	USA	26.1667	-81.7167	1265	17	30.6	Cropland	7.6	0.0124451	4.095	5.2723e-05	1.722	0.0601174	4.779	0.207891	-0.682164	0.00524807	3.72
131	19	Short-term effects of cover crops on soil properties and the abundance of N-cycling genes in citrus agroecosystems	Castellano-Hinojosa et al.	2021	4	North America	USA	26.1667	-81.7167	1265	17	50.6	Cropland	7.6	0.00835603	3.922	5.05825e-05	1.704	0.00648634	3.812	1.29605	0.112621	0.000726106	2.861
132	19	Short-term effects of cover crops on soil properties and the abundance of N-cycling genes in citrus agroecosystems	Castellano-Hinojosa et al.	2021	4	North America	USA	26.1667	-81.7167	1265	17	40.9	Cropland	7.5	0.0016293	3.212	1.4388e-05	1.158	0.00487528	3.688	0.337146	-0.472182	0.000483059	2.684
133	20	Increase in ammonia-oxidizing microbe abundance during degradation of alpine meadows may lead to greater soil nitrogen loss	Che et al. 2017	2017	4	Asia	China	32.8667	96.9167	509.2	-1.04	NA	Grassland	6.8	248	8.39445	45	7.65321	NA	NA	NA	NA	NA	NA
134	20	Increase in ammonia-oxidizing microbe abundance during degradation of alpine meadows may lead to greater soil nitrogen loss	Che et al. 2017	2017	4	Asia	China	33.25	97.4667	509.2	-1.04	NA	Grassland	6.3	309	8.48996	54	7.73239	NA	NA	NA	NA	NA	NA
135	20	Increase in ammonia-oxidizing microbe abundance during degradation of alpine meadows may lead to greater soil nitrogen loss	Che et al. 2017	2017	4	Asia	China	34.5667	97.9833	509.2	-1.04	NA	Grassland	8	288	8.45939	50	7.69897	NA	NA	NA	NA	NA	NA
136	20	Increase in ammonia-oxidizing microbe abundance during degradation of alpine meadows may lead to greater soil nitrogen loss	Che et al. 2017	2017	4	Asia	China	32.8667	96.9167	509.2	-1.04	NA	Grassland	6.7	267	8.42651	55	7.74036	NA	NA	NA	NA	NA	NA
137	20	Increase in ammonia-oxidizing microbe abundance during degradation of alpine meadows may lead to greater soil nitrogen loss	Che et al. 2017	2017	4	Asia	China	33.25	97.4667	509.2	-1.04	NA	Grassland	6.4	430	8.63347	76	7.88081	NA	NA	NA	NA	NA	NA
138	20	Increase in ammonia-oxidizing microbe abundance during degradation of alpine meadows may lead to greater soil nitrogen loss	Che et al. 2017	2017	4	Asia	China	34.5667	97.9833	509.2	-1.04	NA	Grassland	8.2	257	8.40993	48	7.68124	NA	NA	NA	NA	NA	NA
139	21	Inﬂuence of fertilisation regimes on a nosZ-containing denitrifying community in a rice paddy soil	Chen et al., 2010	2020	3	Asia	China	28.8667	111.2	1795	18.3	NA	Cropland	5.2	NA	NA	NA	NA	4.8	6.68124	NA	NA	NA	NA
140	21	Inﬂuence of fertilisation regimes on a nosZ-containing denitrifying community in a rice paddy soil	Chen et al., 2010	2020	3	Asia	China	28.8667	111.2	1795	18.3	NA	Cropland	5.2	NA	NA	NA	NA	8.5	6.92942	NA	NA	NA	NA
141	21	Inﬂuence of fertilisation regimes on a nosZ-containing denitrifying community in a rice paddy soil	Chen et al., 2010	2020	3	Asia	China	28.8667	111.2	1795	18.3	NA	Cropland	5.1	NA	NA	NA	NA	9.6	6.98227	NA	NA	NA	NA
142	21	Inﬂuence of fertilisation regimes on a nosZ-containing denitrifying community in a rice paddy soil	Chen et al., 2010	2020	3	Asia	China	28.8667	111.2	1795	18.3	NA	Cropland	5.1	NA	NA	NA	NA	17	7.23045	NA	NA	NA	NA
143	22	Impact of Long-Term Fertilization on the Composition of Denitrifier Communities Based on Nitrite Reductase Analyses in a Paddy Soil	Chen et al. 2010	2010	3	Asia	China	28.8667	111.2	1440	16.5	NA	Cropland	5.2	224	8.35025	14	7.14613	3.1	6.49136	76.7742	1.88522	NA	NA
144	22	Impact of Long-Term Fertilization on the Composition of Denitrifier Communities Based on Nitrite Reductase Analyses in a Paddy Soil	Chen et al. 2010	2010	3	Asia	China	28.8667	111.2	1440	16.5	NA	Cropland	5.2	381	8.58092	42	7.62325	5.6	6.74819	75.5357	1.87815	NA	NA
145	22	Impact of Long-Term Fertilization on the Composition of Denitrifier Communities Based on Nitrite Reductase Analyses in a Paddy Soil	Chen et al. 2010	2010	3	Asia	China	28.8667	111.2	1440	16.5	NA	Cropland	5.1	517	8.71349	36	7.5563	8	6.90309	69.125	1.83964	NA	NA
146	22	Impact of Long-Term Fertilization on the Composition of Denitrifier Communities Based on Nitrite Reductase Analyses in a Paddy Soil	Chen et al. 2010	2010	3	Asia	China	28.8667	111.2	1440	16.5	NA	Cropland	5.1	1200	9.07918	101	8.00432	15	7.17609	86.7333	1.93819	NA	NA
147	23	Elevated ozone increases nitrifying and denitrifying enzyme activities in the rhizosphere of wheat after 5 years of fumigation	Chen et al., 2015	2015	3	Asia	China	32.5833	119.7	980	14.9	NA	Cropland	6.8	2.02684	6.30682	31.6228	7.5	NA	NA	NA	NA	NA	NA
148	23	Elevated ozone increases nitrifying and denitrifying enzyme activities in the rhizosphere of wheat after 5 years of fumigation	Chen et al., 2015	2015	3	Asia	China	32.5833	119.7	980	14.9	NA	Cropland	6.8	2.02684	6.30682	69.3282	7.84091	NA	NA	NA	NA	NA	NA
149	23	Elevated ozone increases nitrifying and denitrifying enzyme activities in the rhizosphere of wheat after 5 years of fumigation	Chen et al., 2015	2015	3	Asia	China	32.5833	119.7	980	14.9	NA	Cropland	6.8	0.924507	5.96591	102.65	8.01136	NA	NA	NA	NA	NA	NA
150	23	Elevated ozone increases nitrifying and denitrifying enzyme activities in the rhizosphere of wheat after 5 years of fumigation	Chen et al., 2015	2015	3	Asia	China	32.5833	119.7	980	14.9	NA	Cropland	6.8	1.77828	6.25	90.0637	7.95455	NA	NA	NA	NA	NA	NA
151	24	Ammonia-Oxidizing Archaea Are More Resistant Than Denitrifiers to Seasonal Precipitation Changes in an Acidic Subtropical Forest Soil	Chen et al., 2017	2017	4	Asia	China	22.6833	112.9	1700	21.7	NA	Forest	3.9	0.303788	5.48257	3.63103	6.56003	20.7362	7.31673	0.189756	-0.721805	NA	NA
152	24	Ammonia-Oxidizing Archaea Are More Resistant Than Denitrifiers to Seasonal Precipitation Changes in an Acidic Subtropical Forest Soil	Chen et al., 2017	2017	4	Asia	China	22.6833	112.9	1700	21.7	NA	Forest	3.9	0.665488	5.82314	11.7655	7.07061	55.6493	7.74546	0.223381	-0.650955	NA	NA
153	24	Ammonia-Oxidizing Archaea Are More Resistant Than Denitrifiers to Seasonal Precipitation Changes in an Acidic Subtropical Forest Soil	Chen et al., 2017	2017	4	Asia	China	22.6833	112.9	1700	21.7	NA	Forest	3.9	0.482981	5.68393	0.452856	5.65596	37.8643	7.57823	0.0247155	-1.60703	NA	NA
154	24	Ammonia-Oxidizing Archaea Are More Resistant Than Denitrifiers to Seasonal Precipitation Changes in an Acidic Subtropical Forest Soil	Chen et al., 2017	2017	4	Asia	China	22.6833	112.9	1700	21.7	NA	Forest	3.9	0.0827161	4.91759	1.87499	6.273	22.3712	7.34969	0.0875102	-1.05794	NA	NA
155	24	Ammonia-Oxidizing Archaea Are More Resistant Than Denitrifiers to Seasonal Precipitation Changes in an Acidic Subtropical Forest Soil	Chen et al., 2017	2017	4	Asia	China	22.6833	112.9	1700	21.7	NA	Forest	3.9	0.0334911	4.52493	1.17336	6.06943	12.0734	7.08183	0.0999591	-1.00018	NA	NA
156	24	Ammonia-Oxidizing Archaea Are More Resistant Than Denitrifiers to Seasonal Precipitation Changes in an Acidic Subtropical Forest Soil	Chen et al., 2017	2017	4	Asia	China	22.6833	112.9	1700	21.7	NA	Forest	3.8	0.035173	4.54621	0.486172	5.68679	7.13313	6.85328	0.0730879	-1.13615	NA	NA
157	24	Ammonia-Oxidizing Archaea Are More Resistant Than Denitrifiers to Seasonal Precipitation Changes in an Acidic Subtropical Forest Soil	Chen et al., 2017	2017	4	Asia	China	22.6833	112.9	1700	21.7	NA	Forest	3.9	0.231467	5.36449	6.06457	6.7828	22.7782	7.35752	0.276406	-0.558453	NA	NA
158	24	Ammonia-Oxidizing Archaea Are More Resistant Than Denitrifiers to Seasonal Precipitation Changes in an Acidic Subtropical Forest Soil	Chen et al., 2017	2017	4	Asia	China	22.6833	112.9	1700	21.7	NA	Forest	3.8	0.310706	5.49235	7.75104	6.88936	34.9357	7.54327	0.230759	-0.636841	NA	NA
159	25	The Structure and Species Co-Occurrence Networks of Soil Denitrifying Bacterial Communities Differ Between A Coniferous and A Broadleaved Forests	Chen et al., 2019	2019	5	Asia	China	22.5667	112.833	1669	22.5	NA	Forest	3.4	0.628	5.79796	1.83	6.26245	20.1	7.3032	0.122289	-0.912614	NA	NA
160	25	The Structure and Species Co-Occurrence Networks of Soil Denitrifying Bacterial Communities Differ Between A Coniferous and A Broadleaved Forests	Chen et al., 2019	2019	5	Asia	China	22.5667	112.833	1669	22.5	NA	Forest	3.6	0.348	5.54158	9.83	6.99255	5.4	6.73239	1.88481	0.275269	NA	NA
161	26	Post-seasonal effects of water-saving rice production regimes on N2O emissions in an annual rice-barley rotation system	Chen et al., 2019	2019	3	Asia	China	33.45	120.183	1031	16	25.7407	Cropland	7.4	Relative value	Relative value	Relative value	Relative value	Relative value	Relative value	12.4479	1.0951	NA	NA
162	26	Post-seasonal effects of water-saving rice production regimes on N2O emissions in an annual rice-barley rotation system	Chen et al., 2019	2019	3	Asia	China	33.45	120.183	1031	16	22.963	Cropland	7.5	Relative value	Relative value	Relative value	Relative value	Relative value	Relative value	11.2605	1.05156	NA	NA
163	26	Post-seasonal effects of water-saving rice production regimes on N2O emissions in an annual rice-barley rotation system	Chen et al., 2019	2019	3	Asia	China	33.45	120.183	1031	16	29.0741	Cropland	7.6	Relative value	Relative value	Relative value	Relative value	Relative value	Relative value	12.6007	1.10039	NA	NA
164	26	Post-seasonal effects of water-saving rice production regimes on N2O emissions in an annual rice-barley rotation system	Chen et al., 2019	2019	3	Asia	China	33.45	120.183	1031	16	33.1481	Cropland	7.5	Relative value	Relative value	Relative value	Relative value	Relative value	Relative value	12.6779	1.10305	NA	NA
165	27	Intensified Precipitation Seasonality Reduces Soil Inorganic N Content in a Subtropical Forest: Greater Contribution of Leaching Loss Than N2O Emissions	Chen et al., 2019	2019	4	Asia	China	22.6833	112.9	1700	21.7	43.7085	Forest	4.1	0.309599	5.4908	7.06903	6.84936	18.5772	7.26898	0.397188	-0.401004	NA	NA
166	27	Intensified Precipitation Seasonality Reduces Soil Inorganic N Content in a Subtropical Forest: Greater Contribution of Leaching Loss Than N2O Emissions	Chen et al., 2019	2019	4	Asia	China	22.6833	112.9	1700	21.7	51.6467	Forest	4.1	5.07598	6.70552	38.9126	7.59009	72.2171	7.85864	0.609116	-0.2153	NA	NA
167	27	Intensified Precipitation Seasonality Reduces Soil Inorganic N Content in a Subtropical Forest: Greater Contribution of Leaching Loss Than N2O Emissions	Chen et al., 2019	2019	4	Asia	China	22.6833	112.9	1700	21.7	121.476	Forest	4.1	0.111964	5.04908	2.89128	6.46109	7.73838	6.88865	0.388097	-0.411059	NA	NA
168	27	Intensified Precipitation Seasonality Reduces Soil Inorganic N Content in a Subtropical Forest: Greater Contribution of Leaching Loss Than N2O Emissions	Chen et al., 2019	2019	4	Asia	China	22.6833	112.9	1700	21.7	121.33	Forest	4.1	0.127142	5.10429	20.4465	7.31062	31.0749	7.49241	0.662067	-0.179098	NA	NA
169	27	Intensified Precipitation Seasonality Reduces Soil Inorganic N Content in a Subtropical Forest: Greater Contribution of Leaching Loss Than N2O Emissions	Chen et al., 2019	2019	4	Asia	China	22.6833	112.9	1700	21.7	154.309	Forest	4.1	0.132648	5.1227	6.82386	6.83403	58.3082	7.76573	0.119306	-0.923339	NA	NA
170	27	Intensified Precipitation Seasonality Reduces Soil Inorganic N Content in a Subtropical Forest: Greater Contribution of Leaching Loss Than N2O Emissions	Chen et al., 2019	2019	4	Asia	China	22.6833	112.9	1700	21.7	139.841	Forest	4.1	0.121868	5.08589	0.264423	5.4223	13.801	7.13991	0.0279901	-1.55299	NA	NA
171	27	Intensified Precipitation Seasonality Reduces Soil Inorganic N Content in a Subtropical Forest: Greater Contribution of Leaching Loss Than N2O Emissions	Chen et al., 2019	2019	4	Asia	China	22.6833	112.9	1700	21.7	15.5729	Forest	4.1	0.366792	5.56442	1.87314	6.27257	34.1397	7.53326	0.0656107	-1.18303	NA	NA
172	27	Intensified Precipitation Seasonality Reduces Soil Inorganic N Content in a Subtropical Forest: Greater Contribution of Leaching Loss Than N2O Emissions	Chen et al., 2019	2019	4	Asia	China	22.6833	112.9	1700	21.7	21.7632	Forest	4.1	2.1748	6.33742	8.00848	6.90355	62.3749	7.79501	0.163259	-0.787122	NA	NA
173	27	Intensified Precipitation Seasonality Reduces Soil Inorganic N Content in a Subtropical Forest: Greater Contribution of Leaching Loss Than N2O Emissions	Chen et al., 2019	2019	4	Asia	China	22.6833	112.9	1700	21.7	49.3526	Forest	4.1	0.261324	5.41718	1.98221	6.29715	48.3482	7.68438	0.0464037	-1.33345	NA	NA
174	27	Intensified Precipitation Seasonality Reduces Soil Inorganic N Content in a Subtropical Forest: Greater Contribution of Leaching Loss Than N2O Emissions	Chen et al., 2019	2019	4	Asia	China	22.6833	112.9	1700	21.7	65.3625	Forest	4.1	2.57656	6.41104	6.9504	6.84201	201.062	8.30333	0.0473832	-1.32438	NA	NA
175	27	Intensified Precipitation Seasonality Reduces Soil Inorganic N Content in a Subtropical Forest: Greater Contribution of Leaching Loss Than N2O Emissions	Chen et al., 2019	2019	4	Asia	China	22.6833	112.9	1700	21.7	77.731	Forest	4.1	2.36717	6.37423	3.29541	6.51791	68.8129	7.83767	0.0822896	-1.08466	NA	NA
176	27	Intensified Precipitation Seasonality Reduces Soil Inorganic N Content in a Subtropical Forest: Greater Contribution of Leaching Loss Than N2O Emissions	Chen et al., 2019	2019	4	Asia	China	22.6833	112.9	1700	21.7	118.005	Forest	4.1	0.453357	5.65644	6.0292	6.78026	159.39	8.20246	0.0406712	-1.39071	NA	NA
177	28	Nitrosospira cluster 3 lineage of AOB and nirK of Rhizobiales respectively dominated N2O emissions from nitrification and denitrification in organic and chemical N fertilizer treated soils	Chen et al. 2021	2021	3	Asia	China	34.2667	117.283	860	14	NA	Cropland	8.4	3.22737	6.50885	0.0982	4.99211	42.7389	7.63082	0.0778113	-1.10896	NA	NA
178	28	Nitrosospira cluster 3 lineage of AOB and nirK of Rhizobiales respectively dominated N2O emissions from nitrification and denitrification in organic and chemical N fertilizer treated soils	Chen et al. 2021	2021	3	Asia	China	34.2667	117.283	860	14	NA	Cropland	8.4	4.15968	6.61906	6.0366	6.78079	42.5592	7.62899	0.239579	-0.620552	NA	NA
179	28	Nitrosospira cluster 3 lineage of AOB and nirK of Rhizobiales respectively dominated N2O emissions from nitrification and denitrification in organic and chemical N fertilizer treated soils	Chen et al. 2021	2021	3	Asia	China	34.2667	117.283	860	14	NA	Cropland	8.5	4.44614	6.64798	17.7118	7.24826	46.0735	7.66345	0.480926	-0.317922	NA	NA
180	28	Nitrosospira cluster 3 lineage of AOB and nirK of Rhizobiales respectively dominated N2O emissions from nitrification and denitrification in organic and chemical N fertilizer treated soils	Chen et al. 2021	2021	3	Asia	China	34.2667	117.283	860	14	NA	Cropland	8.1	5.4655	6.73763	13.1839	7.12004	45.667	7.6596	0.408378	-0.388938	NA	NA
181	29	Gene analysis reveals that leaf litter from Epichlo¨e endophyte-infected perennial ryegrass alters diversity and abundance of soil microbes involved in nitrification and denitrification	Chen et al., 2021		3	Asia	China	36.4167	104.2	358	7.5	NA	Grassland	7.4	0.154525	5.189	40.2717	7.605	0.01	4	4042.62	3.60666	NA	NA
182	29	Gene analysis reveals that leaf litter from Epichlo¨e endophyte-infected perennial ryegrass alters diversity and abundance of soil microbes involved in nitrification and denitrification	Chen et al., 2021		3	Asia	China	36.4167	104.2	358	7.5	NA	Grassland	7.4	0.358096	5.554	0.000176198	2.246	0.0199526	4.3	17.9562	1.25421	NA	NA
183	30	Decreased N2O and NO emissions associated with stimulated denitrification following biochar amendment in subtropical tea plantations	Cheng et al., 2020	2020	3	Asia	China	31.2333	119.767	1177	15.7	105.251	Cropland	4.7	14.5051	7.16152	273.577	8.43708	22.5149	7.35247	12.7952	1.10705	NA	NA
184	30	Decreased N2O and NO emissions associated with stimulated denitrification following biochar amendment in subtropical tea plantations	Cheng et al., 2020	2020	3	Asia	China	31.2333	119.767	1177	15.7	351.142	Cropland	4.7	14.0627	7.14807	260.898	8.41647	13.7509	7.13833	19.9959	1.30094	NA	NA
185	30	Decreased N2O and NO emissions associated with stimulated denitrification following biochar amendment in subtropical tea plantations	Cheng et al., 2020	2020	3	Asia	China	31.2333	119.767	1177	15.7	269.292	Cropland	4.7	17.7681	7.24964	276.509	8.44171	22.2351	7.34704	13.2348	1.12172	NA	NA
186	31	Overwintering management on upland pasture causes shifts in an abundance of denitrifying microbial communities, their activity and N2O-reducing ability	Chronakova et al., 2009	2009	9	Europe	Czech Republic	48.8667	14.2167	650	7	13.6	Grassland	8.8	28.5286	7.45528	1106.75	9.04405	6111.11	9.78612	0.185773	-0.731017	NA	NA
187	31	Overwintering management on upland pasture causes shifts in an abundance of denitrifying microbial communities, their activity and N2O-reducing ability	Chronakova et al., 2009	2009	9	Europe	Czech Republic	48.8667	14.2167	650	7	5.7	Grassland	6.9	6.43769	6.80873	20.5201	7.31218	108.104	8.03384	0.24937	-0.603155	NA	NA
188	31	Overwintering management on upland pasture causes shifts in an abundance of denitrifying microbial communities, their activity and N2O-reducing ability	Chronakova et al., 2009	2009	9	Europe	Czech Republic	48.8667	14.2167	650	7	-17	Grassland	6.6	12.7865	7.10675	22.3229	7.34875	450.63	8.65382	0.0779117	-1.1084	NA	NA
189	32	Impacts of nitrogen application rates on the activity and diversity of denitrifying bacteria in the Broadbalk Wheat Experiment	Clark et al. 2012	2012	3	Europe	UK	52.35	-0.583333	693	10.2	7.8125	Cropland	8.1	34.6361	7.53953	4.0876	6.61147	8.61408	6.93521	4.4954	0.652768	NA	NA
190	32	Impacts of nitrogen application rates on the activity and diversity of denitrifying bacteria in the Broadbalk Wheat Experiment	Clark et al. 2012	2012	3	Europe	UK	52.35	-0.583333	693	10.2	9.58333	Cropland	7.3	34.6361	7.53953	3.52143	6.54672	9.51412	6.97837	4.01062	0.603211	NA	NA
191	32	Impacts of nitrogen application rates on the activity and diversity of denitrifying bacteria in the Broadbalk Wheat Experiment	Clark et al. 2012	2012	3	Europe	UK	52.35	-0.583333	693	10.2	20.1042	Cropland	7.8	46.668	7.66902	2.36624	6.37406	12.8194	7.10787	3.82499	0.58263	NA	NA
192	32	Impacts of nitrogen application rates on the activity and diversity of denitrifying bacteria in the Broadbalk Wheat Experiment	Clark et al. 2012	2012	3	Europe	UK	52.35	-0.583333	693	10.2	19.1667	Cropland	7.8	53.5041	7.72839	2.45616	6.39026	12.0478	7.08091	4.64486	0.666973	NA	NA
193	32	Impacts of nitrogen application rates on the activity and diversity of denitrifying bacteria in the Broadbalk Wheat Experiment	Clark et al. 2012	2012	3	Europe	UK	52.35	-0.583333	693	10.2	244.792	Forest	7.7	92.6014	7.96662	3.48464	6.54216	8.11087	6.90907	11.8466	1.07359	NA	NA
194	33	The mitigation potential of hippuric acid on N2O emissions from urine patches: An in situ determination of its effect	Clough et al., 2009	2009	4	Oceania	New Zealand	-43.65	172.433	640	11.3	100.443	Grassland	6.2	NA	NA	98.2132	7.99217	NA	NA	NA	NA	NA	NA
195	33	The mitigation potential of hippuric acid on N2O emissions from urine patches: An in situ determination of its effect	Clough et al., 2009	2009	4	Oceania	New Zealand	-43.65	172.433	640	11.3	468.688	Grassland	6.2	NA	NA	136.826	8.13617	NA	NA	NA	NA	NA	NA
196	33	The mitigation potential of hippuric acid on N2O emissions from urine patches: An in situ determination of its effect	Clough et al., 2009	2009	4	Oceania	New Zealand	-43.65	172.433	640	11.3	510.019	Grassland	6.2	NA	NA	100.078	8.00034	NA	NA	NA	NA	NA	NA
197	33	The mitigation potential of hippuric acid on N2O emissions from urine patches: An in situ determination of its effect	Clough et al., 2009	2009	4	Oceania	New Zealand	-43.65	172.433	640	11.3	452.212	Grassland	6.2	NA	NA	170.675	8.23217	NA	NA	NA	NA	NA	NA
198	33	The mitigation potential of hippuric acid on N2O emissions from urine patches: An in situ determination of its effect	Clough et al., 2009	2009	4	Oceania	New Zealand	-43.65	172.433	640	11.3	522.537	Grassland	6.2	NA	NA	131.911	8.12028	NA	NA	NA	NA	NA	NA
199	33	The mitigation potential of hippuric acid on N2O emissions from urine patches: An in situ determination of its effect	Clough et al., 2009	2009	4	Oceania	New Zealand	-43.65	172.433	640	11.3	268.526	Grassland	6.2	NA	NA	194.156	8.28815	NA	NA	NA	NA	NA	NA
200	34	Short-term effect of Eucalyptus plantations on soil microbial communities and soil-atmosphere methane and nitrous oxide exchange	Cuer et al., 2018	2018	5	Sorth Africa	Brazil	-19	-43	1100.5	25	9.4	Forest	4	45.0433	7.65363	NA	NA	667.39	8.82438	NA	NA	NA	NA
201	34	Short-term effect of Eucalyptus plantations on soil microbial communities and soil-atmosphere methane and nitrous oxide exchange	Cuer et al., 2018	2018	5	Sorth Africa	Brazil	-19	-43	1100.5	25	4.8	Forest	4.3	45.0433	7.65363	NA	NA	691.512	8.8398	NA	NA	NA	NA
202	34	Short-term effect of Eucalyptus plantations on soil microbial communities and soil-atmosphere methane and nitrous oxide exchange	Cuer et al., 2018	2018	5	Sorth Africa	Brazil	-19	-43	1100.5	25	5.3	Forest	4.3	23.6755	7.3743	NA	NA	1597.98	9.20357	NA	NA	NA	NA
203	35	Insights into the Effect of Soil pH on N2O and N2 Emissions and Denitriﬁer Community Size and Activity	Cuhel et al., 2010	2010	12	Europe	Czech Republic	48.8667	14.2167	650	7	12.3	Grassland	5.5	unit is ng	unit is ng	unit is ng	unit is ng	unit is ng	unit is ng	14.363	1.15725	NA	NA
204	35	Insights into the Effect of Soil pH on N2O and N2 Emissions and Denitriﬁer Community Size and Activity	Cuhel et al., 2010	2010	12	Europe	Czech Republic	48.8667	14.2167	650	7	31.5	Grassland	6.8	unit is ng	unit is ng	unit is ng	unit is ng	unit is ng	unit is ng	17.6527	1.24681	NA	NA
205	35	Insights into the Effect of Soil pH on N2O and N2 Emissions and Denitriﬁer Community Size and Activity	Cuhel et al., 2010	2010	12	Europe	Czech Republic	48.8667	14.2167	650	7	36.1	Grassland	7.7	unit is ng	unit is ng	unit is ng	unit is ng	unit is ng	unit is ng	23.283	1.36704	NA	NA
206	36	Ecoenzymatic stoichiometry reveals microbial phosphorus limitation decreases the nitrogen cycling potential of soils in semi-arid agricultural ecosystems	Cui et al., 2020	2020	3	Asia	China	35.28	107.88	556	10.1	NA	Cropland	8.4	12560.2	10.099	386.371	8.587	1940.12	9.28783	6.67308	0.824326	NA	NA
207	36	Ecoenzymatic stoichiometry reveals microbial phosphorus limitation decreases the nitrogen cycling potential of soils in semi-arid agricultural ecosystems	Cui et al., 2020	2020	3	Asia	China	35.28	107.88	556	10.1	NA	Cropland	8.4	11173.1	10.0482	637.041	8.80417	3880.24	9.58886	3.04366	0.483396	NA	NA
208	36	Ecoenzymatic stoichiometry reveals microbial phosphorus limitation decreases the nitrogen cycling potential of soils in semi-arid agricultural ecosystems	Cui et al., 2020	2020	3	Asia	China	35.28	107.88	556	10.1	NA	Cropland	8.4	18020.9	10.2558	722.569	8.85888	2982.04	9.47451	6.28545	0.798337	NA	NA
209	36	Ecoenzymatic stoichiometry reveals microbial phosphorus limitation decreases the nitrogen cycling potential of soils in semi-arid agricultural ecosystems	Cui et al., 2020	2020	3	Asia	China	35.28	107.88	556	10.1	NA	Cropland	8.4	5556.47	9.7448	55.1322	7.74141	646.707	8.81071	8.67719	0.938379	NA	NA
210	36	Ecoenzymatic stoichiometry reveals microbial phosphorus limitation decreases the nitrogen cycling potential of soils in semi-arid agricultural ecosystems	Cui et al., 2020	2020	3	Asia	China	35.28	107.88	556	10.1	NA	Cropland	8.4	13445.4	10.1286	784.95	8.89484	2371.26	9.37498	6.00118	0.778236	NA	NA
211	36	Ecoenzymatic stoichiometry reveals microbial phosphorus limitation decreases the nitrogen cycling potential of soils in semi-arid agricultural ecosystems	Cui et al., 2020	2020	3	Asia	China	35.28	107.88	556	10.1	NA	Cropland	8.4	3524.75	9.54713	203.232	8.30799	1041.92	9.01783	3.57799	0.553639	NA	NA
212	36	Ecoenzymatic stoichiometry reveals microbial phosphorus limitation decreases the nitrogen cycling potential of soils in semi-arid agricultural ecosystems	Cui et al., 2020	2020	3	Asia	China	35.28	107.88	556	10.1	NA	Cropland	8.4	6480.04	9.81158	354.067	8.54909	4131.74	9.61613	1.65405	0.218549	NA	NA
213	36	Ecoenzymatic stoichiometry reveals microbial phosphorus limitation decreases the nitrogen cycling potential of soils in semi-arid agricultural ecosystems	Cui et al., 2020	2020	3	Asia	China	35.28	107.88	556	10.1	NA	Cropland	8.4	10181.8	10.0078	374.924	8.57394	2443.11	9.38794	4.32102	0.635586	NA	NA
214	37	Effects of Afforestation Restoration on Soil Potential N2O Emission and Denitrifying Bacteria After Farmland Abandonment in the Chinese Loess Plateau	Deng et al., 2019	2019	3	Asia	China	36.75	109.25	504	8.8	NA	Cropland	8.3	0.0135266	4.13119	0.0339711	4.53111	0.00578242	3.76211	8.21416	0.914563	NA	NA
215	37	Effects of Afforestation Restoration on Soil Potential N2O Emission and Denitrifying Bacteria After Farmland Abandonment in the Chinese Loess Plateau	Deng et al., 2019	2019	3	Asia	China	36.75	109.25	504	8.8	NA	Forest	8.4	0.0506466	4.70455	0.0201461	4.30419	0.0357857	4.55371	1.97824	0.296278	NA	NA
216	37	Effects of Afforestation Restoration on Soil Potential N2O Emission and Denitrifying Bacteria After Farmland Abandonment in the Chinese Loess Plateau	Deng et al., 2019	2019	3	Asia	China	36.75	109.25	504	8.8	NA	Forest	8.3	0.500576	5.69947	0.0408084	4.61075	0.108251	5.03443	5.00122	0.699076	NA	NA
217	37	Effects of Afforestation Restoration on Soil Potential N2O Emission and Denitrifying Bacteria After Farmland Abandonment in the Chinese Loess Plateau	Deng et al., 2019	2019	3	Asia	China	36.75	109.25	504	8.8	NA	Forest	8.5	0.639794	5.80604	0.0118212	4.07266	0.159735	5.2034	4.07935	0.610591	NA	NA
218	37	Effects of Afforestation Restoration on Soil Potential N2O Emission and Denitrifying Bacteria After Farmland Abandonment in the Chinese Loess Plateau	Deng et al., 2019	2019	3	Asia	China	36.75	109.25	504	8.8	NA	Forest	8.4	2.05395	6.31259	0.0465618	4.66803	1.21183	6.08344	1.73335	0.238885	NA	NA
219	38	Changes in Bacterial Denitriﬁer Community Abundance over Time in an Agricultural Field and Their Relationship with Denitriﬁcation Activity	Dandie et al., 2008	2008	6	North America	Canada	45.8667	-66.5167	1211	6.9	NA	Cropland	6.4	58.8844	7.77	NA	NA	22.9087	7.36	NA	NA	NA	NA
220	38	Changes in Bacterial Denitriﬁer Community Abundance over Time in an Agricultural Field and Their Relationship with Denitriﬁcation Activity	Dandie et al., 2008	2008	6	North America	Canada	45.8667	-66.5167	1211	6.9	NA	Cropland	6.4	53.7032	7.73	NA	NA	19.4984	7.29	NA	NA	NA	NA
221	38	Changes in Bacterial Denitriﬁer Community Abundance over Time in an Agricultural Field and Their Relationship with Denitriﬁcation Activity	Dandie et al., 2008	2008	6	North America	Canada	45.8667	-66.5167	1211	6.9	NA	Cropland	6.4	47.863	7.68	NA	NA	20.893	7.32	NA	NA	NA	NA
222	39	Abundance, diversityand functional gene expression of denitri¢er communities in adjacent riparian and agricultural zones	Dandie et al., 2011	2011	6	North America	Canada	45.04	-64.45	1211	6.9	NA	Cropland	5.2	903.483	8.95592	3.01613	6.47945	131.078	8.11753	6.91572	0.839837	NA	NA
223	40	Changes of Soil Microbes Related with Carbon and Nitrogen Cycling after Long-Term CO2 Enrichment in a Typical Chinese Maize Field	Diao et al. 2020	2020	3	Asia	China	40.2167	116.233	600	11	NA	Cropland	8.6	4640	9.66652	2.77	6.44248	475	8.67669	9.77425	0.990084	NA	NA
224	40	Changes of Soil Microbes Related with Carbon and Nitrogen Cycling after Long-Term CO2 Enrichment in a Typical Chinese Maize Field	Diao et al. 2020	2020	3	Asia	China	40.2167	116.233	600	11	NA	Cropland	8.6	7630	9.88252	6.31	6.80003	2541	9.405	3.00524	0.477879	NA	NA
225	40	Changes of Soil Microbes Related with Carbon and Nitrogen Cycling after Long-Term CO2 Enrichment in a Typical Chinese Maize Field	Diao et al. 2020	2020	3	Asia	China	40.2167	116.233	600	11	NA	Cropland	8.6	5290	9.72346	3.54	6.549	856	8.93247	6.18404	0.791272	NA	NA
226	40	Changes of Soil Microbes Related with Carbon and Nitrogen Cycling after Long-Term CO2 Enrichment in a Typical Chinese Maize Field	Diao et al. 2020	2020	3	Asia	China	40.2167	116.233	600	11	NA	Cropland	8.6	6390	9.8055	9.29	6.96802	5230	9.7185	1.22357	0.0876301	NA	NA
227	41	Effect of grazing on the abundance of functional genes associated with N cycling in three types of grassland in Inner Mongolia	Ding et al. 2015	2015	3	Asia	China	49.3167	119.917	400	0	NA	Grassland	6.6	2.23365	6.34902	3.30769	6.51952	89.8655	7.95359	0.0616626	-1.20998	NA	NA
228	41	Effect of grazing on the abundance of functional genes associated with N cycling in three types of grassland in Inner Mongolia	Ding et al. 2015	2015	3	Asia	China	49.3167	119.917	400	0	NA	Grassland	6.7	1.92239	6.28384	5.38462	6.73116	102.933	8.01255	0.070988	-1.14881	NA	NA
229	41	Effect of grazing on the abundance of functional genes associated with N cycling in three types of grassland in Inner Mongolia	Ding et al. 2015	2015	3	Asia	China	43.6333	116.7	335	0.7	NA	Grassland	7.7	0.975926	5.98942	3.76923	6.57625	31.6667	7.5006	0.149847	-0.824352	NA	NA
230	41	Effect of grazing on the abundance of functional genes associated with N cycling in three types of grassland in Inner Mongolia	Ding et al. 2015	2015	3	Asia	China	43.6333	116.7	335	0.7	NA	Grassland	7.5	0.463752	5.66629	2.15385	6.33322	28.5103	7.455	0.0918125	-1.0371	NA	NA
231	41	Effect of grazing on the abundance of functional genes associated with N cycling in three types of grassland in Inner Mongolia	Ding et al. 2015	2015	3	Asia	China	41.7833	111.883	280	3.5	NA	Grassland	8	0.410966	5.61381	2	6.30103	27.7247	7.44287	0.0869609	-1.06068	NA	NA
232	41	Effect of grazing on the abundance of functional genes associated with N cycling in three types of grassland in Inner Mongolia	Ding et al. 2015	2015	3	Asia	China	41.7833	111.883	280	3.5	NA	Grassland	8.2	0.271841	5.43431	1.92308	6.284	20.2229	7.30584	0.108536	-0.964425	NA	NA
233	42	Effects of Land-Use Type and Flooding on the Soil Microbial Community and Functional Genes in Reservoir Riparian Zones	Ding et al., 2021		3	Asia	China	30.2	120.4	1490	17	NA	Forest	5.3	1.49659	6.1751	1.379	6.13956	5.45763	6.737	0.526894	-0.278277	NA	NA
234	42	Effects of Land-Use Type and Flooding on the Soil Microbial Community and Functional Genes in Reservoir Riparian Zones	Ding et al., 2021		3	Asia	China	30.2	120.4	1490	17	NA	Forest	5.6	2.85882	6.45619	3.91448	6.59267	11.4544	7.05897	0.591327	-0.228172	NA	NA
235	42	Effects of Land-Use Type and Flooding on the Soil Microbial Community and Functional Genes in Reservoir Riparian Zones	Ding et al., 2021		3	Asia	China	30.2	120.4	1490	17	NA	Grassland	7.9	2.28515	6.35891	18.2091	7.26029	13.8223	7.14058	1.48269	0.171052	NA	NA
236	42	Effects of Land-Use Type and Flooding on the Soil Microbial Community and Functional Genes in Reservoir Riparian Zones	Ding et al., 2021		3	Asia	China	30.2	120.4	1490	17	NA	Grassland	7.9	0.447824	5.65111	8.06089	6.90638	2.30645	6.36294	3.6891	0.56692	NA	NA
237	43	Denitriﬁer community size, structure and activity along a gradient of pasture to riparian soils	Deslippe et al.,	2014	4	Oceania	New Zealand	-40.35	175.61	980	12	NA	Grassland	5.8	NA	NA	369	8.56703	8.05	6.9058	NA	NA	NA	NA
238	43	Denitriﬁer community size, structure and activity along a gradient of pasture to riparian soils	Deslippe et al.,	2014	4	Oceania	New Zealand	-40.35	175.61	980	12	NA	Grassland	5.6	NA	NA	263	8.41996	6.95	6.84198	NA	NA	NA	NA
239	43	Denitriﬁer community size, structure and activity along a gradient of pasture to riparian soils	Deslippe et al.,	2014	4	Oceania	New Zealand	-40.35	175.61	980	12	NA	Grassland	5.7	NA	NA	38.3	7.5832	9.54	6.97955	NA	NA	NA	NA
240	44	The diversity of the N2O reducers matters for the N2O:N2 denitrification end-product ratio across an annual and a perennial cropping system	Domeignoz-Horta et al., 2015	2015	3	Europe	France	49.8667	3.08333	768	10.9	NA	Cropland	7.2	59.0786	7.77143	58.9047	7.77015	67.2589	7.82775	1.75417	0.24407	26.218	7.4186
241	44	The diversity of the N2O reducers matters for the N2O:N2 denitrification end-product ratio across an annual and a perennial cropping system	Domeignoz-Horta et al., 2015	2015	3	Europe	France	49.8667	3.08333	768	10.9	NA	Cropland	7.4	79.4328	7.9	81.508	7.9112	96.7498	7.98565	1.66347	0.221016	19.5299	7.2907
242	44	The diversity of the N2O reducers matters for the N2O:N2 denitrification end-product ratio across an annual and a perennial cropping system	Domeignoz-Horta et al., 2015	2015	3	Europe	France	49.8667	3.08333	768	10.9	NA	Cropland	7.4	59.0786	7.77143	60.4756	7.78158	93.603	7.97129	1.27725	0.106275	21.1631	7.32558
243	44	The diversity of the N2O reducers matters for the N2O:N2 denitrification end-product ratio across an annual and a perennial cropping system	Domeignoz-Horta et al., 2015	2015	3	Europe	France	49.8667	3.08333	768	10.9	NA	Cropland	6.8	59.0786	7.77143	58.3432	7.76599	71.8555	7.85646	1.63414	0.213289	22.3275	7.34884
244	44	The diversity of the N2O reducers matters for the N2O:N2 denitrification end-product ratio across an annual and a perennial cropping system	Domeignoz-Horta et al., 2015	2015	3	Europe	France	49.8667	3.25	768	10.9	NA	Cropland	7.9	53.5266	7.72857	50.9049	7.70676	84.7676	7.92823	1.23197	0.0906019	18.0223	7.25581
245	44	The diversity of the N2O reducers matters for the N2O:N2 denitrification end-product ratio across an annual and a perennial cropping system	Domeignoz-Horta et al., 2015	2015	3	Europe	France	49.8667	3.25	768	10.9	NA	Cropland	7.9	46.9278	7.67143	44.4437	7.64781	76.7662	7.88517	1.19026	0.0756406	8.29087	6.9186
246	44	The diversity of the N2O reducers matters for the N2O:N2 denitrification end-product ratio across an annual and a perennial cropping system	Domeignoz-Horta et al., 2015	2015	3	Europe	France	49.8667	3.25	768	10.9	NA	Cropland	7.9	45.4088	7.65714	42.9022	7.63248	82.0125	7.91388	1.0768	0.032135	8.29087	6.9186
247	44	The diversity of the N2O reducers matters for the N2O:N2 denitrification end-product ratio across an annual and a perennial cropping system	Domeignoz-Horta et al., 2015	2015	3	Europe	France	49.8667	3.25	768	10.9	NA	Cropland	8	43.94	7.64286	52.0511	7.71643	69.52	7.84211	1.38077	0.140121	8.98442	6.95349
248	44	The diversity of the N2O reducers matters for the N2O:N2 denitrification end-product ratio across an annual and a perennial cropping system	Domeignoz-Horta et al., 2015	2015	3	Europe	France	49.8667	3.25	768	10.9	NA	Cropland	8.1	51.7953	7.71429	51.8394	7.71466	87.6153	7.94258	1.18284	0.072925	7.65103	6.88372
249	45	Non-denitrifying nitrous oxide-reducing bacteria - An effective N2O sink in soil	Domeignoz-Horta et al., 2016	2016	3	Europe	Ireland	Not given	Not given	NA	NA	NA	Cropland	5.9	unit is ng		unit is ng	unit is ng	unit is ng		2.31966	0.365424	unit is ng	unit is ng
250	45	Non-denitrifying nitrous oxide-reducing bacteria - An effective N2O sink in soil	Domeignoz-Horta et al., 2016	2016	3	Europe	Ireland	Not given	Not given	NA	NA	NA	Grassland	6.6	unit is ng		unit is ng	unit is ng	unit is ng		2.84955	0.454777	unit is ng	unit is ng
251	45	Non-denitrifying nitrous oxide-reducing bacteria - An effective N2O sink in soil	Domeignoz-Horta et al., 2016	2016	4	Europe	England	Not given	Not given	NA	NA	NA	Grassland	5.5	unit is ng		unit is ng	unit is ng	unit is ng		2.6675	0.426104	unit is ng	unit is ng
252	45	Non-denitrifying nitrous oxide-reducing bacteria - An effective N2O sink in soil	Domeignoz-Horta et al., 2016	2016	3	Europe	Sweden	Not given	Not given	NA	NA	NA	Cropland	5.9	unit is ng		unit is ng	unit is ng	unit is ng		1.97465	0.295491	unit is ng	unit is ng
253	45	Non-denitrifying nitrous oxide-reducing bacteria - An effective N2O sink in soil	Domeignoz-Horta et al., 2016	2016	3	Europe	Sweden	Not given	Not given	NA	NA	NA	Cropland	5.9	unit is ng		unit is ng	unit is ng	unit is ng		2.42662	0.385003	unit is ng	unit is ng
254	45	Non-denitrifying nitrous oxide-reducing bacteria - An effective N2O sink in soil	Domeignoz-Horta et al., 2016	2016	4	Europe	Sweden	Not given	Not given	NA	NA	NA	Cropland	6.6	unit is ng		unit is ng	unit is ng	unit is ng		2.6833	0.428668	unit is ng	unit is ng
255	45	Non-denitrifying nitrous oxide-reducing bacteria - An effective N2O sink in soil	Domeignoz-Horta et al., 2016	2016	4	Europe	Sweden	Not given	Not given	NA	NA	NA	Cropland	6.7	unit is ng		unit is ng	unit is ng	unit is ng		2.53003	0.403125	unit is ng	unit is ng
256	45	Non-denitrifying nitrous oxide-reducing bacteria - An effective N2O sink in soil	Domeignoz-Horta et al., 2016	2016	4	Europe	Sweden	Not given	Not given	NA	NA	NA	Cropland	7.1	unit is ng		unit is ng	unit is ng	unit is ng		2.8425	0.453701	unit is ng	unit is ng
257	45	Non-denitrifying nitrous oxide-reducing bacteria - An effective N2O sink in soil	Domeignoz-Horta et al., 2016	2016	4	Europe	Sweden	Not given	Not given	NA	NA	NA	Cropland	7.2	unit is ng		unit is ng	unit is ng	unit is ng		2.58918	0.413162	unit is ng	unit is ng
258	45	Non-denitrifying nitrous oxide-reducing bacteria - An effective N2O sink in soil	Domeignoz-Horta et al., 2016	2016	4	Europe	Sweden	Not given	Not given	NA	NA	NA	Cropland	6.4	unit is ng		unit is ng	unit is ng	unit is ng		2.57411	0.410627	unit is ng	unit is ng
259	45	Non-denitrifying nitrous oxide-reducing bacteria - An effective N2O sink in soil	Domeignoz-Horta et al., 2016	2016	4	Europe	Sweden	Not given	Not given	NA	NA	NA	Cropland	6.3	unit is ng		unit is ng	unit is ng	unit is ng		2.6277	0.419577	unit is ng	unit is ng
260	46	Linkage of N2O emissions to the abundance of soil ammonia oxidizers and denitriﬁers in purple soil under long-term fertilization	Dong et al. 2015	2015	3	Asia	China	31.2667	105.467	826	17.3	27.4317	Cropland	8.3	0.0534838	4.72822	0.7483	5.87408	3.18845	6.50358	0.251465	-0.599522	NA	NA
261	46	Linkage of N2O emissions to the abundance of soil ammonia oxidizers and denitriﬁers in purple soil under long-term fertilization	Dong et al. 2015	2015	3	Asia	China	31.2667	105.467	826	17.3	33.8629	Cropland	8.3	0.170015	5.23049	2.17687	6.33783	5.00117	6.69907	0.469267	-0.32858	NA	NA
262	46	Linkage of N2O emissions to the abundance of soil ammonia oxidizers and denitriﬁers in purple soil under long-term fertilization	Dong et al. 2015	2015	3	Asia	China	31.2667	105.467	826	17.3	22.9533	Cropland	8.3	0.148827	5.17268	2.59184	6.41361	11.5588	7.06291	0.237106	-0.625058	NA	NA
263	46	Linkage of N2O emissions to the abundance of soil ammonia oxidizers and denitriﬁers in purple soil under long-term fertilization	Dong et al. 2015	2015	3	Asia	China	31.2667	105.467	826	17.3	21.4651	Cropland	8.3	0.11888	5.07511	2.12926	6.32823	4.56745	6.65967	0.492207	-0.307852	NA	NA
264	46	Linkage of N2O emissions to the abundance of soil ammonia oxidizers and denitriﬁers in purple soil under long-term fertilization	Dong et al. 2015	2015	3	Asia	China	31.2667	105.467	826	17.3	16.2257	Cropland	8.3	0.18893	5.2763	2.88436	6.46005	11.482	7.06002	0.267661	-0.572416	NA	NA
265	46	Linkage of N2O emissions to the abundance of soil ammonia oxidizers and denitriﬁers in purple soil under long-term fertilization	Dong et al. 2015	2015	3	Asia	China	31.2667	105.467	826	17.3	20.9894	Cropland	8.3	0.0975696	4.98931	2	6.30103	6.79329	6.83208	0.308771	-0.510364	NA	NA
266	46	Linkage of N2O emissions to the abundance of soil ammonia oxidizers and denitriﬁers in purple soil under long-term fertilization	Dong et al. 2015	2015	3	Asia	China	31.2667	105.467	826	17.3	16.417	Cropland	8.3	0.0439412	4.64287	0.734693	5.86611	2.6502	6.42328	0.293803	-0.531944	NA	NA
267	47	Seasonal N2O emissions respond differently to environmental and microbial factors after fertilization in wheat–maize agroecosystem	Dong et al. 2018	2018	3	Asia	China	31.2667	105.467	1305	17.3	5.41667	Cropland	8.2	1221.37	9.08685	1306.12	9.11598	2302.16	9.36214	1.09788	0.0405539	NA	NA
268	47	Seasonal N2O emissions respond differently to environmental and microbial factors after fertilization in wheat–maize agroecosystem	Dong et al. 2018	2018	3	Asia	China	31.2667	105.467	1305	17.3	6.25	Cropland	8.2	1221.37	9.08685	1795.92	9.25429	4460.43	9.64938	0.676457	-0.16976	NA	NA
269	47	Seasonal N2O emissions respond differently to environmental and microbial factors after fertilization in wheat–maize agroecosystem	Dong et al. 2018	2018	3	Asia	China	31.2667	105.467	1305	17.3	3.75	Cropland	8.2	458.015	8.66088	1632.65	9.21289	3884.89	9.58938	0.538153	-0.269094	NA	NA
270	47	Seasonal N2O emissions respond differently to environmental and microbial factors after fertilization in wheat–maize agroecosystem	Dong et al. 2018	2018	3	Asia	China	31.2667	105.467	1305	17.3	107.5	Cropland	8.2	2137.4	9.32989	8163.27	9.91186	11223	10.0501	0.917818	-0.0372435	NA	NA
271	47	Seasonal N2O emissions respond differently to environmental and microbial factors after fertilization in wheat–maize agroecosystem	Dong et al. 2018	2018	3	Asia	China	31.2667	105.467	1305	17.3	26.6667	Cropland	8.2	17251.9	10.2368	6530.61	9.81495	11366.9	10.0556	2.09226	0.320616	NA	NA
272	47	Seasonal N2O emissions respond differently to environmental and microbial factors after fertilization in wheat–maize agroecosystem	Dong et al. 2018	2018	3	Asia	China	31.2667	105.467	1305	17.3	25.4167	Cropland	8.2	2137.4	9.32989	7510.2	9.87565	9640.29	9.98409	1.00076	0.00032919	NA	NA
273	48	Effects of urease and nitrification inhibitors on nitrous oxide emissions and nitrifying/denitrifying microbial communities in a rainfed maize soil: A 6-year field observation	Dong et al. 2018	2018	3	Asia	China	41.5167	123.367	680	7.5	5.31963	Cropland	5.8	4.07	6.60959	6.14	6.78817	1.94	6.2878	5.26289	0.721224	NA	NA
274	48	Effects of urease and nitrification inhibitors on nitrous oxide emissions and nitrifying/denitrifying microbial communities in a rainfed maize soil: A 6-year field observation	Dong et al. 2018	2018	3	Asia	China	41.5167	123.367	680	7.5	11.6553	Cropland	5.8	2.43	6.38561	2.71	6.43297	1.56	6.19312	3.29487	0.517839	NA	NA
275	48	Effects of urease and nitrification inhibitors on nitrous oxide emissions and nitrifying/denitrifying microbial communities in a rainfed maize soil: A 6-year field observation	Dong et al. 2018	2018	3	Asia	China	41.5167	123.367	680	7.5	9.97717	Cropland	5.8	2.76	6.44091	4.46	6.64933	2.43	6.38561	2.97119	0.472931	NA	NA
276	49	Nitrous oxide emissions in response to long-term application of the nitrification inhibitor DMPP in an acidic luvisol	Dong et al., 2021	2021	3	Asia	China	41.5167	123.367	680	7.5	11.8379	Cropland	6.1	4.07363	6.60998	NA	NA	1.93877	6.28753	NA	NA	NA	NA
277	49	Nitrous oxide emissions in response to long-term application of the nitrification inhibitor DMPP in an acidic luvisol	Dong et al., 2021	2021	3	Asia	China	41.5167	123.367	680	7.5	28.984	Cropland	5.8	2.44418	6.38813	NA	NA	1.558	6.19257	NA	NA	NA	NA
278	49	Nitrous oxide emissions in response to long-term application of the nitrification inhibitor DMPP in an acidic luvisol	Dong et al., 2021	2021	3	Asia	China	41.5167	123.367	680	7.5	23.6644	Cropland	6	4.10689	6.61351	NA	NA	1.91175	6.28143	NA	NA	NA	NA
279	50	Effects of different fertilizer application methods on the community of nitrifiers and denitrifiers in a paddy soil	Duan et al. 2017	2017	3	Asia	China	28.95	112.733	1400	17	NA	Cropland	6	49.1609	7.69162	1965.21	9.29341	45.886	7.66168	43.8996	1.64246	NA	NA
280	50	Effects of different fertilizer application methods on the community of nitrifiers and denitrifiers in a paddy soil	Duan et al. 2017	2017	3	Asia	China	28.95	112.733	1400	17	NA	Cropland	6.2	45.886	7.66168	1898.63	9.27844	38.6216	7.58683	50.3479	1.70198	NA	NA
281	50	Effects of different fertilizer application methods on the community of nitrifiers and denitrifiers in a paddy soil	Duan et al. 2017	2017	3	Asia	China	28.95	112.733	1400	17	NA	Cropland	6.2	47.4952	7.67665	1834.3	9.26347	38.6216	7.58683	48.7239	1.68774	NA	NA
282	50	Effects of different fertilizer application methods on the community of nitrifiers and denitrifiers in a paddy soil	Duan et al. 2017	2017	3	Asia	China	28.95	112.733	1400	17	NA	Cropland	6.3	31.4058	7.49701	1712.1	9.23353	27.3609	7.43713	63.7227	1.80429	NA	NA
283	50	Effects of different fertilizer application methods on the community of nitrifiers and denitrifiers in a paddy soil	Duan et al. 2017	2017	3	Asia	China	28.95	112.733	1400	17	NA	Cropland	6.1	60.4561	7.78144	1598.05	9.20359	60.4561	7.78144	27.4332	1.43828	NA	NA
284	51	Catch Crop Residues Stimulate N2O Emissions During Spring, Without Affecting the Genetic Potential for Nitrite and N2O Reduction	Duan et al. 2018	2018	2	Europe	Denmark	56.5	9.56667	704	7.3	3.08219	Cropland	7.1	143.793	8.15774	44.4828	7.64819	97.2414	7.98785	1.93617	0.286943	27.3649	7.43719
285	51	Catch Crop Residues Stimulate N2O Emissions During Spring, Without Affecting the Genetic Potential for Nitrite and N2O Reduction	Duan et al. 2018	2018	2	Europe	Denmark	56.5	9.56667	704	7.3	10.9589	Cropland	7.1	247.241	8.39312	65.1724	7.81406	140.69	8.14826	2.22058	0.346466	41.5541	7.61861
286	51	Catch Crop Residues Stimulate N2O Emissions During Spring, Without Affecting the Genetic Potential for Nitrite and N2O Reduction	Duan et al. 2018	2018	2	Europe	Denmark	56.5	9.56667	704	7.3	9.01826	Cropland	7.1	156.207	8.1937	42.4138	7.62751	110.69	8.04411	1.79439	0.253916	27.3649	7.43719
287	51	Catch Crop Residues Stimulate N2O Emissions During Spring, Without Affecting the Genetic Potential for Nitrite and N2O Reduction	Duan et al. 2018	2018	2	Europe	Denmark	56.5	9.56667	704	7.3	15.8676	Cropland	7.1	254.483	8.40566	75.5172	7.87805	195.517	8.29118	1.68783	0.22733	35.473	7.5499
288	51	Catch Crop Residues Stimulate N2O Emissions During Spring, Without Affecting the Genetic Potential for Nitrite and N2O Reduction	Duan et al. 2018	2018	2	Europe	Denmark	56.5	9.56667	704	7.3	9.13242	Cropland	7.1	144.828	8.16085	43.4483	7.63797	87.931	7.94414	2.14118	0.330654	27.3649	7.43719
289	51	Catch Crop Residues Stimulate N2O Emissions During Spring, Without Affecting the Genetic Potential for Nitrite and N2O Reduction	Duan et al. 2018	2018	2	Europe	Denmark	56.5	9.56667	704	7.3	10.3881	Cropland	7.1	184.138	8.26514	62.069	7.79287	132.414	8.12193	1.85937	0.269366	26.3514	7.4208
290	51	Catch Crop Residues Stimulate N2O Emissions During Spring, Without Affecting the Genetic Potential for Nitrite and N2O Reduction	Duan et al. 2018	2018	2	Europe	Denmark	56.5	9.56667	704	7.3	2.28311	Cropland	7.1	138.621	8.14183	40.3448	7.60579	93.1034	7.96897	1.92223	0.283805	25.3378	7.40377
291	51	Catch Crop Residues Stimulate N2O Emissions During Spring, Without Affecting the Genetic Potential for Nitrite and N2O Reduction	Duan et al. 2018	2018	2	Europe	Denmark	56.5	9.56667	704	7.3	3.19635	Cropland	7.1	178.966	8.25277	53.7931	7.73073	117.931	8.07163	1.97369	0.295279	25.3378	7.40377
292	51	Catch Crop Residues Stimulate N2O Emissions During Spring, Without Affecting the Genetic Potential for Nitrite and N2O Reduction	Duan et al. 2018	2018	2	Europe	Denmark	56.5	9.56667	704	7.3	2.85388	Cropland	7.1	146.897	8.16701	41.3793	7.61678	99.3103	7.99699	1.89584	0.277801	23.3108	7.36756
293	51	Catch Crop Residues Stimulate N2O Emissions During Spring, Without Affecting the Genetic Potential for Nitrite and N2O Reduction	Duan et al. 2018	2018	2	Europe	Denmark	56.5	9.56667	704	7.3	2.05479	Cropland	7.1	221.379	8.34514	58.9655	7.7706	136.552	8.1353	2.05302	0.312394	33.4459	7.52434
294	52	Pathways and controls of N2O production in greenhouse vegetable production soils	Duan et al., 2019		3	Asia	China	28.32	113.13	1422.4	17.2	NA	Cropland	5.5	2.29699	6.36116	49.3481	7.69327	2.49482	6.39704	20.7009	1.31599	1.33789	6.12642
295	52	Pathways and controls of N2O production in greenhouse vegetable production soils	Duan et al., 2019		3	Asia	China	34.18	108.2	663.9	11.9	NA	Cropland	7.7	1.96743	6.2939	3.21477	6.50715	21.187	7.32607	0.244593	-0.611556	6.39985	6.80617
296	52	Pathways and controls of N2O production in greenhouse vegetable production soils	Duan et al., 2019		3	Asia	China	36.56	118.38	593.8	12.9	NA	Cropland	8.4	1.92097	6.28352	11.3689	7.05572	41.6821	7.61995	0.318839	-0.496428	46.4419	7.66691
297	52	Pathways and controls of N2O production in greenhouse vegetable production soils	Duan et al., 2019		3	Asia	China	46.48	130.12	500	3	NA	Cropland	7.6	3.04074	6.48298	4.34881	6.63837	75.0672	7.87545	0.0984392	-1.00683	24.4146	7.38765
298	52	Pathways and controls of N2O production in greenhouse vegetable production soils	Duan et al., 2019		3	Asia	China	32.01	118.5	1107	15.4	NA	Cropland	8	2.79017	6.44563	2.46139	6.39118	8.53945	6.93143	0.614975	-0.211142	1.13485	6.05494
299	52	Pathways and controls of N2O production in greenhouse vegetable production soils	Duan et al., 2019		3	Asia	China	26.45	116.32	1822	16.8	NA	Cropland	4.9	2.73042	6.43623	27.7198	7.44279	4.3405	6.63754	7.01537	0.84605	0.90535	6.19716
300	53	Diverse rotations impact microbial processes, seasonality and overall nitrous oxide emissions from soils	Drury et al., 2021		4	North America	Canada	42.21	-82.75	832	9.3	107.306	Cropland	6.1	74	7.86923	NA	NA	5.3	6.72428	NA	NA	NA	NA
301	53	Diverse rotations impact microbial processes, seasonality and overall nitrous oxide emissions from soils	Drury et al., 2021		4	North America	Canada	42.21	-82.75	832	9.3	192.237	Cropland	6.1	272	8.43457	NA	NA	12.5	7.09691	NA	NA	NA	NA
302	53	Diverse rotations impact microbial processes, seasonality and overall nitrous oxide emissions from soils	Drury et al., 2021		4	North America	Canada	42.21	-82.75	832	9.3	23.7443	Cropland	6.1	159	8.2014	NA	NA	9.7	6.98677	NA	NA	NA	NA
303	53	Diverse rotations impact microbial processes, seasonality and overall nitrous oxide emissions from soils	Drury et al., 2021		4	North America	Canada	42.21	-82.75	832	9.3	24.7717	Cropland	6.1	178	8.25042	NA	NA	7.8	6.89209	NA	NA	NA	NA
304	53	Diverse rotations impact microbial processes, seasonality and overall nitrous oxide emissions from soils	Drury et al., 2021		4	North America	Canada	42.21	-82.75	832	9.3	12.2146	Cropland	6.1	231	8.36361	NA	NA	12.5	7.09691	NA	NA	NA	NA
305	54	Soil Resources Influence Spatial Patterns of Denitrifying Communities at Scales Compatible with Land Management	Enwall et al. 2010	2010	51	Europe	Sweden	58.3333	12.6333	619	7.3	NA	Cropland	6.8	61.8	7.79099	94.2	7.97405	NA	NA	NA	NA	NA	NA
306	55	Dynamic biochar effects on soil nitrous oxide emissions and underlying microbial processes during the maize growing season	Edwards et al., 2018	2018	4	North America	USA	40.06	-88.23	1067	11.8	17.7968	Cropland	6.8	unit is ng		unit is ng	unit is ng	unit is ng	unit is ng	3.14058	0.497009	NA	NA
307	55	Dynamic biochar effects on soil nitrous oxide emissions and underlying microbial processes during the maize growing season	Edwards et al., 2018	2018	4	North America	USA	40.06	-88.23	1067	11.8	30.4909	Cropland	8	unit is ng		unit is ng	unit is ng	unit is ng	unit is ng	3.62844	0.55972	NA	NA
308	55	Dynamic biochar effects on soil nitrous oxide emissions and underlying microbial processes during the maize growing season	Edwards et al., 2018	2018	4	North America	USA	40.06	-88.23	1067	11.8	8.32192	Cropland	6.4	unit is ng		unit is ng	unit is ng	unit is ng	unit is ng	3.18272	0.502798	NA	NA
309	55	Dynamic biochar effects on soil nitrous oxide emissions and underlying microbial processes during the maize growing season	Edwards et al., 2018	2018	4	North America	USA	40.06	-88.23	1067	11.8	20.3196	Cropland	8	unit is ng		unit is ng	unit is ng	unit is ng	unit is ng	3.8262	0.582768	NA	NA
310	56	Effects of fertilization on microbial abundance and emissions of greenhouse gases (CH4 and N2O) in rice paddy fields	Fan et al., 2016	2016	3	Asia	China	31.9667	119.3	1256	16.1	2.33598	Cropland	5.9	1214.96	9.08456	13305.2	10.124	1271.23	9.10422	11.4221	1.05775	NA	NA
311	56	Effects of fertilization on microbial abundance and emissions of greenhouse gases (CH4 and N2O) in rice paddy fields	Fan et al., 2016	2016	3	Asia	China	31.9667	119.3	1256	16.1	17.346	Cropland	5.9	1365.31	9.13523	9425.29	9.97429	1335.53	9.12565	8.07964	0.907392	NA	NA
312	56	Effects of fertilization on microbial abundance and emissions of greenhouse gases (CH4 and N2O) in rice paddy fields	Fan et al., 2016	2016	3	Asia	China	31.9667	119.3	1256	16.1	7.41356	Cropland	5.9	1820.18	9.26011	10726.9	10.0305	1643.32	9.21572	7.6352	0.882821	NA	NA
313	56	Effects of fertilization on microbial abundance and emissions of greenhouse gases (CH4 and N2O) in rice paddy fields	Fan et al., 2016	2016	3	Asia	China	31.9667	119.3	1256	16.1	10.5528	Cropland	5.9	865.24	8.93714	8328.79	9.92058	943.4	8.9747	9.74563	0.98881	NA	NA
314	57	Differential response of denitrifying community to the application of green manure and reduced chemical fertilizer in a paddy soil	Fang et al., 2020	2020	3	Asia	China	26.2167	119.067	1350	19.5	NA	Cropland	5.5	106.798	8.02856	65.266	7.81469	NA	NA	NA	NA	NA	NA
315	57	Differential response of denitrifying community to the application of green manure and reduced chemical fertilizer in a paddy soil	Fang et al., 2020	2020	3	Asia	China	26.2167	119.067	1350	19.5	NA	Cropland	5.4	492.911	8.69277	70.2052	7.84637	NA	NA	NA	NA	NA	NA
316	57	Differential response of denitrifying community to the application of green manure and reduced chemical fertilizer in a paddy soil	Fang et al., 2020	2020	3	Asia	China	26.2167	119.067	1350	19.5	NA	Cropland	5.3	248.606	8.39551	24.5705	7.39041	NA	NA	NA	NA	NA	NA
317	57	Differential response of denitrifying community to the application of green manure and reduced chemical fertilizer in a paddy soil	Fang et al., 2020	2020	3	Asia	China	26.2167	119.067	1350	19.5	NA	Cropland	5.2	181.269	8.25832	11.4211	7.05771	NA	NA	NA	NA	NA	NA
318	57	Differential response of denitrifying community to the application of green manure and reduced chemical fertilizer in a paddy soil	Fang et al., 2020	2020	3	Asia	China	26.2167	119.067	1350	19.5	NA	Cropland	5.3	158.502	8.20003	49.8899	7.69801	NA	NA	NA	NA	NA	NA
319	58	Nitrous oxide emission, global warming potential, and denitrifier abundances as affected by long-term fertilization on Mollisols of Northeastern China	Feng et al. 2019	2019	3	Asia	China	43.5	124.8	550	4.5	30.7	Cropland	7.8	255.188	8.40686	5.03916	6.70236	1.43304	6.15626	181.591	2.25909	NA	NA
320	58	Nitrous oxide emission, global warming potential, and denitrifier abundances as affected by long-term fertilization on Mollisols of Northeastern China	Feng et al. 2019	2019	3	Asia	China	43.5	124.8	550	4.5	56.3	Cropland	6.5	670.64	8.82649	4.86226	6.68684	2.665	6.4257	253.472	2.40393	NA	NA
321	58	Nitrous oxide emission, global warming potential, and denitrifier abundances as affected by long-term fertilization on Mollisols of Northeastern China	Feng et al. 2019	2019	3	Asia	China	43.5	124.8	550	4.5	79.4	Cropland	5.6	472.066	8.674	0.683841	5.83496	0.792985	5.89926	596.165	2.77537	NA	NA
322	58	Nitrous oxide emission, global warming potential, and denitrifier abundances as affected by long-term fertilization on Mollisols of Northeastern China	Feng et al. 2019	2019	3	Asia	China	43.5	124.8	550	4.5	98.4	Cropland	7.2	4336.49	9.63714	7.3752	6.86777	9.22542	6.96499	470.858	2.67289	NA	NA
323	58	Nitrous oxide emission, global warming potential, and denitrifier abundances as affected by long-term fertilization on Mollisols of Northeastern China	Feng et al. 2019	2019	3	Asia	China	43.5	124.8	550	4.5	51	Cropland	7.7	642.12	8.80762	3.47802	6.54133	2.22188	6.34672	290.564	2.46324	NA	NA
324	59	Soil C and N statuses determine the effect of maize inoculation by plant growth-promoting rhizobacteria on nitrifying and denitrifying communities	Florio et al., 2017	2017	5	Europe	France	45.6167	5.26667	986	11.2	NA	Cropland	7.9	12.2401	7.08778	10.8333	7.03476	NA	NA	NA	NA	NA	NA
325	59	Soil C and N statuses determine the effect of maize inoculation by plant growth-promoting rhizobacteria on nitrifying and denitrifying communities	Florio et al., 2017	2017	5	Europe	France	45.9333	5.55	986	11.2	NA	Cropland	7.1	8.26054	6.91701	5.94752	6.77434	NA	NA	NA	NA	NA	NA
326	59	Soil C and N statuses determine the effect of maize inoculation by plant growth-promoting rhizobacteria on nitrifying and denitrifying communities	Florio et al., 2017	2017	5	Europe	France	45.4667	5.23333	986	11.2	NA	Cropland	7.1	15.6842	7.19546	3.3159	6.5206	NA	NA	NA	NA	NA	NA
327	59	Soil C and N statuses determine the effect of maize inoculation by plant growth-promoting rhizobacteria on nitrifying and denitrifying communities	Florio et al., 2017	2017	5	Europe	France	45.6167	5.26667	986	11.2	NA	Cropland	7.9	4.86806	6.68736	13.172	7.11965	NA	NA	NA	NA	NA	NA
328	59	Soil C and N statuses determine the effect of maize inoculation by plant growth-promoting rhizobacteria on nitrifying and denitrifying communities	Florio et al., 2017	2017	5	Europe	France	45.9333	5.55	986	11.2	NA	Cropland	7.1	16.3698	7.21404	14.0155	7.14661	NA	NA	NA	NA	NA	NA
329	59	Soil C and N statuses determine the effect of maize inoculation by plant growth-promoting rhizobacteria on nitrifying and denitrifying communities	Florio et al., 2017	2017	5	Europe	France	45.4667	5.23333	986	11.2	NA	Cropland	7.1	32.0369	7.50565	6.09792	6.78518	NA	NA	NA	NA	NA	NA
330	59	Soil C and N statuses determine the effect of maize inoculation by plant growth-promoting rhizobacteria on nitrifying and denitrifying communities	Florio et al., 2017	2017	5	Europe	France	45.6167	5.26667	986	11.2	NA	Cropland	7.9	5.7	6.75587	12.9	7.11059	NA	NA	NA	NA	NA	NA
331	59	Soil C and N statuses determine the effect of maize inoculation by plant growth-promoting rhizobacteria on nitrifying and denitrifying communities	Florio et al., 2017	2017	5	Europe	France	45.9333	5.55	986	11.2	NA	Cropland	7.1	11.1333	7.04663	13.1333	7.11837	NA	NA	NA	NA	NA	NA
332	59	Soil C and N statuses determine the effect of maize inoculation by plant growth-promoting rhizobacteria on nitrifying and denitrifying communities	Florio et al., 2017	2017	5	Europe	France	45.4667	5.23333	986	11.2	NA	Cropland	7.1	22.9	7.35984	2.1	6.32222	NA	NA	NA	NA	NA	NA
333	59	Soil C and N statuses determine the effect of maize inoculation by plant growth-promoting rhizobacteria on nitrifying and denitrifying communities	Florio et al., 2017	2017	5	Europe	France	45.95	5.56667	986	11.2	NA	Cropland	8.1	2	6.30103	2	6.30103	NA	NA	NA	NA	NA	NA
334	60	Influence of biological nitrification inhibition capacity of forest tree species on soil denitrifiers and N2O-emissions	Florio et al., 2021	2021	4	Europe	France	47.3	4.73333	1280	9	175.508	Forest	4	1.00918	6.00397	0.095216	4.97871	0.0485792	4.68645	22.734	1.35668	NA	NA
335	60	Influence of biological nitrification inhibition capacity of forest tree species on soil denitrifiers and N2O-emissions	Florio et al., 2021	2021	4	Europe	France	47.3	4.73333	1280	9	268.962	Forest	4	0.535291	5.72859	0.0558303	4.74687	0.0294829	4.46957	20.0496	1.30211	NA	NA
336	60	Influence of biological nitrification inhibition capacity of forest tree species on soil denitrifiers and N3O-emissions	Florio et al., 2021	2021	4	Europe	France	47.3	4.73333	1280	9	148.755	Forest	4	1.0192	6.00826	0.120132	5.07966	0.0414954	4.618	27.4569	1.43865	NA	NA
337	60	Influence of biological nitrification inhibition capacity of forest tree species on soil denitrifiers and N4O-emissions	Florio et al., 2021	2021	4	Europe	France	47.3	4.73333	1280	9	160.239	Forest	4	0.484351	5.68516	0.0938361	4.97237	0.0638749	4.80533	9.05187	0.956738	NA	NA
338	60	Influence of biological nitrification inhibition capacity of forest tree species on soil denitrifiers and N5O-emissions	Florio et al., 2021	2021	4	Europe	France	47.3	4.73333	1280	9	250.76	Forest	4	0.382085	5.58216	0.111409	5.04692	0.0423653	4.62701	11.6485	1.06627	NA	NA
339	61	Effect of agricultural management on N2O emissions in the Brazilian sugarcane yield	Fracetto et al. 2017	2017	5	South America	Brazil	-22.6667	-47.75	1300	23.9	0.00902778	Cropland	5.2	1.40491	6.14765	1.49267	6.17396	2.07707	6.31745	1.39503	0.144584	NA	NA
340	61	Effect of agricultural management on N2O emissions in the Brazilian sugarcane yield	Fracetto et al. 2017	2017	5	South America	Brazil	-22.6667	-47.75	1300	23.9	0.0716667	Cropland	5.2	0.770898	5.887	2.47146	6.39295	1.69572	6.22935	1.91208	0.281507	NA	NA
341	61	Effect of agricultural management on N2O emissions in the Brazilian sugarcane yield	Fracetto et al. 2017	2017	5	South America	Brazil	-22.6667	-47.75	1300	23.9	0.140833	Cropland	6.2	1.94231	6.28832	2.82164	6.4505	2.31739	6.365	2.05574	0.312968	NA	NA
342	61	Effect of agricultural management on N2O emissions in the Brazilian sugarcane yield	Fracetto et al. 2017	2017	5	South America	Brazil	-22.6667	-47.75	1300	23.9	0.0438889	Cropland	6.2	2.02876	6.30723	1.59011	6.20143	4.50073	6.65328	0.804063	-0.09471	NA	NA
343	61	Effect of agricultural management on N2O emissions in the Brazilian sugarcane yield	Fracetto et al. 2017	2017	5	South America	Brazil	-22.6667	-47.75	1300	23.9	0.135417	Cropland	6	2.14301	6.33102	2.86931	6.45778	3.50452	6.54463	1.43024	0.15541	NA	NA
344	61	Effect of agricultural management on N2O emissions in the Brazilian sugarcane yield	Fracetto et al. 2017	2017	5	South America	Brazil	-22.6667	-47.75	1300	23.9	0.0402778	Cropland	6.1	1.70672	6.23216	1.73894	6.24028	3.83388	6.58364	0.89874	-0.0463661	NA	NA
345	62	In-depth analysis of N2O fluxes in tropical forest soils of the Congo Basin combining isotope and functional gene analysis	Gallarotti et al., 2021		3	Africa	Congo	-0.3	25.3	1800	25	11.0731	Forest	3.9	4395.42	9.643	166.341	8.221	1.8281	6.262	2495.35	3.39713	NA	NA
346	62	In-depth analysis of N2O fluxes in tropical forest soils of the Congo Basin combining isotope and functional gene analysis	Gallarotti et al., 2021		3	Africa	Congo	-2.31	28.76	1750	20	10.0457	Forest	6.1	23988.3	10.38	316.228	8.5	6.16595	6.79	3941.74	3.59569	NA	NA
347	63	Determining the effects of tillage and nitrogen sources on soil N2O emission	Gravea et al. 2018	2018	4	South America	Brazil	-27.3167	-51.9833	1866	18.7	0.263889	Cropland	5.3	na	NA	66.2064	7.8209	NA	NA	NA	NA	NA	NA
348	63	Determining the effects of tillage and nitrogen sources on soil N2O emission	Gravea et al. 2018	2018	4	South America	Brazil	-27.3167	-51.9833	1866	18.7	0.516111	Cropland	5.3	na	NA	375.059	8.5741	NA	NA	NA	NA	NA	NA
349	64	Implications of wetland degradation for the potential denitrifying activity and bacterial populations with nirS genes as found in a succession in Qinghai-Tibet plateau, China	Gu et al., 2017	2017	3	Asia	China	33.1667	102.5	710	1.1	NA	Grassland	7.6	NA	NA	0.199526	5.3	NA	NA	NA	NA	NA	NA
350	64	Implications of wetland degradation for the potential denitrifying activity and bacterial populations with nirS genes as found in a succession in Qinghai-Tibet plateau, China	Gu et al., 2017	2017	3	Asia	China	33.1667	102.5	710	1.1	NA	Grassland	7.9	NA	NA	0.00107152	3.03	NA	NA	NA	NA	NA	NA
351	64	Implications of wetland degradation for the potential denitrifying activity and bacterial populations with nirS genes as found in a succession in Qinghai-Tibet plateau, China	Gu et al., 2017	2017	3	Asia	China	33.1667	102.5	710	1.1	NA	Grassland	8.3	NA	NA	0.000562341	2.75	NA	NA	NA	NA	NA	NA
352	65	Eﬀect of Long-Term Wastewater Irrigation on Potential Denitriﬁcation and Denitrifying Communities in Soils at the Watershed Scale	Guo et al. 2013	2013	3	Asia	China	40.5667	117.233	605	13.3	NA	Grassland	7.3	1.82	6.26007	97.1	7.98722	51.4	7.71096	1.92451	0.284321	NA	NA
353	65	Eﬀect of Long-Term Wastewater Irrigation on Potential Denitriﬁcation and Denitrifying Communities in Soils at the Watershed Scale	Guo et al. 2013	2013	3	Asia	China	40.5333	117.3	605	13.3	NA	Grassland	7.9	1.73	6.23805	125	8.09691	83.2	7.92012	1.5232	0.182756	NA	NA
354	65	Eﬀect of Long-Term Wastewater Irrigation on Potential Denitriﬁcation and Denitrifying Communities in Soils at the Watershed Scale	Guo et al. 2013	2013	3	Asia	China	40.5667	117.367	605	13.3	NA	Grassland	7.8	3.55	6.55023	140	8.14613	41.6	7.61909	3.45072	0.53791	NA	NA
355	65	Eﬀect of Long-Term Wastewater Irrigation on Potential Denitriﬁcation and Denitrifying Communities in Soils at the Watershed Scale	Guo et al. 2013	2013	3	Asia	China	40.5833	117.4	605	13.3	NA	Grassland	8.3	0.588	5.76938	26.3	7.41996	19.9	7.29885	1.35116	0.130705	NA	NA
356	65	Eﬀect of Long-Term Wastewater Irrigation on Potential Denitriﬁcation and Denitrifying Communities in Soils at the Watershed Scale	Guo et al. 2013	2013	3	Asia	China	40.5333	117.45	605	13.3	NA	Grassland	7.9	2.68	6.42813	139	8.14301	92.6	7.96661	1.53002	0.184698	NA	NA
357	65	Eﬀect of Long-Term Wastewater Irrigation on Potential Denitriﬁcation and Denitrifying Communities in Soils at the Watershed Scale	Guo et al. 2013	2013	3	Asia	China	40.55	117.5	605	13.3	NA	Grassland	8	4.54	6.65706	1510	9.17898	337	8.52763	4.49418	0.652651	NA	NA
358	65	Eﬀect of Long-Term Wastewater Irrigation on Potential Denitriﬁcation and Denitrifying Communities in Soils at the Watershed Scale	Guo et al. 2013	2013	3	Asia	China	39.1667	117.567	605	13.3	NA	Cropland	8	1.72	6.23553	78.6	7.89542	59.1	7.77159	1.35905	0.133236	NA	NA
359	65	Eﬀect of Long-Term Wastewater Irrigation on Potential Denitriﬁcation and Denitrifying Communities in Soils at the Watershed Scale	Guo et al. 2013	2013	3	Asia	China	39.1	117.1	605	13.3	NA	Cropland	8	3.35	6.52504	18.6	7.26951	15.2	7.18184	1.44408	0.159591	NA	NA
360	65	Eﬀect of Long-Term Wastewater Irrigation on Potential Denitriﬁcation and Denitrifying Communities in Soils at the Watershed Scale	Guo et al. 2013	2013	3	Asia	China	39.05	117.15	605	13.3	NA	Grassland	7.7	36.3	7.55991	315	8.49831	250	8.39794	1.4052	0.147738	NA	NA
361	65	Eﬀect of Long-Term Wastewater Irrigation on Potential Denitriﬁcation and Denitrifying Communities in Soils at the Watershed Scale	Guo et al. 2013	2013	3	Asia	China	38.95	117.2	605	13.3	NA	Grassland	8.5	7.98	6.902	231	8.36361	134	8.1271	1.78343	0.251257	NA	NA
362	65	Eﬀect of Long-Term Wastewater Irrigation on Potential Denitriﬁcation and Denitrifying Communities in Soils at the Watershed Scale	Guo et al. 2013	2013	3	Asia	China	38.95	117.317	605	13.3	NA	Grassland	7.9	14	7.14613	154	8.18752	81.1	7.90902	2.07152	0.316288	NA	NA
363	65	Eﬀect of Long-Term Wastewater Irrigation on Potential Denitriﬁcation and Denitrifying Communities in Soils at the Watershed Scale	Guo et al. 2013	2013	3	Asia	China	38.9667	117.333	605	13.3	NA	Grassland	8.7	0.912	5.95999	45.4	7.65706	23.5	7.37107	1.97072	0.294626	NA	NA
364	65	Eﬀect of Long-Term Wastewater Irrigation on Potential Denitriﬁcation and Denitrifying Communities in Soils at the Watershed Scale	Guo et al. 2013	2013	3	Asia	China	38.9667	117.35	605	13.3	NA	Grassland	7.8	5.07	6.70501	103	8.01284	30.9	7.48996	3.49741	0.543747	NA	NA
365	65	Eﬀect of Long-Term Wastewater Irrigation on Potential Denitriﬁcation and Denitrifying Communities in Soils at the Watershed Scale	Guo et al. 2013	2013	3	Asia	China	38.9667	117.45	605	13.3	NA	Grassland	7.8	6.33	6.8014	238	8.37658	69	7.83885	3.54101	0.549128	NA	NA
366	65	Eﬀect of Long-Term Wastewater Irrigation on Potential Denitriﬁcation and Denitrifying Communities in Soils at the Watershed Scale	Guo et al. 2013	2013	3	Asia	China	38.9667	117.467	605	13.3	NA	Grassland	8	24.5	7.38917	233	8.36736	134	8.1271	1.92164	0.283672	NA	NA
367	65	Eﬀect of Long-Term Wastewater Irrigation on Potential Denitriﬁcation and Denitrifying Communities in Soils at the Watershed Scale	Guo et al. 2013	2013	3	Asia	China	38.9667	117.583	605	13.3	NA	Grassland	7.5	14.1	7.14922	1530	9.18469	781	8.89265	1.97708	0.296024	NA	NA
368	65	Eﬀect of Long-Term Wastewater Irrigation on Potential Denitriﬁcation and Denitrifying Communities in Soils at the Watershed Scale	Guo et al. 2013	2013	3	Asia	China	39	117.65	605	13.3	NA	Grassland	7.9	11	7.04139	974	8.98856	100	8	9.85	0.993436	NA	NA
369	65	Eﬀect of Long-Term Wastewater Irrigation on Potential Denitriﬁcation and Denitrifying Communities in Soils at the Watershed Scale	Guo et al. 2013	2013	3	Asia	China	38.95	117.7	605	13.3	NA	Grassland	7.8	3.05	6.4843	23.5	7.37107	15.2	7.18184	1.74671	0.242221	NA	NA
370	65	Eﬀect of Long-Term Wastewater Irrigation on Potential Denitriﬁcation and Denitrifying Communities in Soils at the Watershed Scale	Guo et al. 2013	2013	3	Asia	China	38.95	117.7	605	13.3	NA	Grassland	8.1	4.67	6.66932	227	8.35603	43.1	7.63448	5.37517	0.730393	NA	NA
371	65	Eﬀect of Long-Term Wastewater Irrigation on Potential Denitriﬁcation and Denitrifying Communities in Soils at the Watershed Scale	Guo et al. 2013	2013	3	Asia	China	38.9667	117.467	605	13.3	NA	Cropland	8.1	7.79	6.89154	58.8	7.76938	31.4	7.49693	2.1207	0.326479	NA	NA
372	65	Eﬀect of Long-Term Wastewater Irrigation on Potential Denitriﬁcation and Denitrifying Communities in Soils at the Watershed Scale	Guo et al. 2013	2013	3	Asia	China	39.25	118.25	605	13.3	NA	Grassland	7.9	4.25	6.62839	570	8.75587	96.6	7.98498	5.94462	0.774124	NA	NA
373	65	Eﬀect of Long-Term Wastewater Irrigation on Potential Denitriﬁcation and Denitrifying Communities in Soils at the Watershed Scale	Guo et al. 2013	2013	3	Asia	China	39.2833	117.167	605	13.3	NA	Cropland	7.8	5.54	6.74351	147	8.16732	98	7.99123	1.55653	0.192158	NA	NA
374	65	Eﬀect of Long-Term Wastewater Irrigation on Potential Denitriﬁcation and Denitrifying Communities in Soils at the Watershed Scale	Guo et al. 2013	2013	3	Asia	China	39.2833	117.217	605	13.3	NA	Cropland	7.8	3.62	6.55871	46.3	7.66558	34.2	7.53403	1.45965	0.164248	NA	NA
375	65	Eﬀect of Long-Term Wastewater Irrigation on Potential Denitriﬁcation and Denitrifying Communities in Soils at the Watershed Scale	Guo et al. 2013	2013	3	Asia	China	39.3	117.317	605	13.3	NA	Grassland	8	2.92	6.46538	218	8.33846	61.1	7.78604	3.61571	0.558194	NA	NA
376	65	Eﬀect of Long-Term Wastewater Irrigation on Potential Denitriﬁcation and Denitrifying Communities in Soils at the Watershed Scale	Guo et al. 2013	2013	3	Asia	China	39.2833	117.367	605	13.3	NA	Cropland	7.9	3.12	6.49415	91	7.95904	80	7.90309	1.1765	0.0705919	NA	NA
377	65	Eﬀect of Long-Term Wastewater Irrigation on Potential Denitriﬁcation and Denitrifying Communities in Soils at the Watershed Scale	Guo et al. 2013	2013	3	Asia	China	39.2667	117.383	605	13.3	NA	Cropland	7.9	2.94	6.46835	94.7	7.97635	84.8	7.9284	1.15142	0.0612319	NA	NA
378	65	Eﬀect of Long-Term Wastewater Irrigation on Potential Denitriﬁcation and Denitrifying Communities in Soils at the Watershed Scale	Guo et al. 2013	2013	3	Asia	China	39.2333	117.45	605	13.3	NA	Grassland	8.5	0.281	5.44871	49.8	7.69723	10.1	7.00432	4.95851	0.695352	NA	NA
379	65	Eﬀect of Long-Term Wastewater Irrigation on Potential Denitriﬁcation and Denitrifying Communities in Soils at the Watershed Scale	Guo et al. 2013	2013	3	Asia	China	39.1833	117.533	605	13.3	NA	Grassland	8	0.103	5.01284	14.3	7.15534	6.18	6.79099	2.33058	0.367464	NA	NA
380	65	Eﬀect of Long-Term Wastewater Irrigation on Potential Denitriﬁcation and Denitrifying Communities in Soils at the Watershed Scale	Guo et al. 2013	2013	3	Asia	China	39.1833	117.533	605	13.3	NA	Grassland	7.7	4.11	6.61384	198	8.29667	144	8.15836	1.40354	0.147225	NA	NA
381	65	Eﬀect of Long-Term Wastewater Irrigation on Potential Denitriﬁcation and Denitrifying Communities in Soils at the Watershed Scale	Guo et al. 2013	2013	3	Asia	China	39.1667	117.567	605	13.3	NA	Grassland	7.7	12.2	7.08636	1680	9.22531	239	8.3784	7.08033	0.850054	NA	NA
382	65	Eﬀect of Long-Term Wastewater Irrigation on Potential Denitriﬁcation and Denitrifying Communities in Soils at the Watershed Scale	Guo et al. 2013	2013	3	Asia	China	39.15	117.633	605	13.3	NA	Grassland	7.8	0.514	5.71096	142	8.15229	22.4	7.35025	6.36223	0.80361	NA	NA
383	65	Eﬀect of Long-Term Wastewater Irrigation on Potential Denitriﬁcation and Denitrifying Communities in Soils at the Watershed Scale	Guo et al. 2013	2013	3	Asia	China	39.1167	117.7	605	13.3	NA	Grassland	7.9	0.416	5.61909	33.5	7.52504	12.2	7.08636	2.78	0.444045	NA	NA
384	65	Eﬀect of Long-Term Wastewater Irrigation on Potential Denitriﬁcation and Denitrifying Communities in Soils at the Watershed Scale	Guo et al. 2013	2013	3	Asia	China	39.1167	117.733	605	13.3	NA	Grassland	8	0.853	5.93095	39.1	7.59218	22.9	7.35984	1.74467	0.241714	NA	NA
385	65	Eﬀect of Long-Term Wastewater Irrigation on Potential Denitriﬁcation and Denitrifying Communities in Soils at the Watershed Scale	Guo et al. 2013	2013	3	Asia	China	39.1	117.733	605	13.3	NA	Grassland	7.8	0.218	5.33846	69.7	7.84323	4.76	6.67761	14.6887	1.16698	NA	NA
386	66	nir gene-based co-occurrence patterns reveal assembly mechanisms of soil denitriﬁers in response to ﬁre	Goberna et al. 2021	2021	10	Europe	Spain	30.68	-1.05	446	13.7	NA	Forest	8.1	370	8.5682	29	7.4624	NA	NA	NA	NA	NA	NA
387	66	nir gene-based co-occurrence patterns reveal assembly mechanisms of soil denitriﬁers in response to ﬁre	Goberna et al. 2021	2021	10	Europe	Spain	30.68	-1.05	446	13.7	NA	Forest	8	470	8.6721	50	7.69897	NA	NA	NA	NA	NA	NA
388	67	Does soil aging affect the N2O mitigation potential of biochar? A combined microcosm and field study	Hagemann et al.2017		3	Europe	Germany	48.7167	9.21667	698	8.8	NA	Cropland	7.7	sum	sum	sum	sum	3243.4	9.511	0.22856	-0.641	NA	NA
389	67	Does soil aging affect the N2O mitigation potential of biochar? A combined microcosm and field study	Hagemann et al.2017		3	Europe	Germany	48.7167	9.21667	698	8.8	NA	Cropland	7.7	sum	sum	sum	sum	2152.78	9.333	0.55847	-0.253	NA	NA
390	68	Relationship between N-cycling communities and ecosystem functioning in a 50-year-old fertilization experiment	Hallin et al. 2009	2009	3	Europe	Sweden	58.3333	12.6667	619	7.3	NA	Cropland	4.7	13.4477	7.12865	9.30955	6.96893	20.9099	7.32035	1.08835	0.0367688	NA	NA
391	68	Relationship between N-cycling communities and ecosystem functioning in a 50-year-old fertilization experiment	Hallin et al. 2009	2009	3	Europe	Sweden	58.3333	12.6667	619	7.3	NA	Cropland	5.5	108.025	8.03352	26.9756	7.43097	50.1095	7.69992	2.6941	0.430414	NA	NA
392	68	Relationship between N-cycling communities and ecosystem functioning in a 50-year-old fertilization experiment	Hallin et al. 2009	2009	3	Europe	Sweden	58.3333	12.6667	619	7.3	NA	Cropland	6.3	30.2497	7.48072	116.297	8.06557	21.7857	7.33817	6.72674	0.827804	NA	NA
393	68	Relationship between N-cycling communities and ecosystem functioning in a 50-year-old fertilization experiment	Hallin et al. 2009	2009	3	Europe	Sweden	58.3333	12.6667	619	7.3	NA	Cropland	6.4	84.6334	7.92754	92.1336	7.96442	9.3799	6.9722	18.8453	1.2752	NA	NA
394	68	Relationship between N-cycling communities and ecosystem functioning in a 50-year-old fertilization experiment	Hallin et al. 2009	2009	3	Europe	Sweden	58.3333	12.6667	619	7.3	NA	Cropland	6.7	214.11	8.33064	108.544	8.03561	19.8083	7.29685	16.2888	1.21189	NA	NA
395	68	Relationship between N-cycling communities and ecosystem functioning in a 50-year-old fertilization experiment	Hallin et al. 2009	2009	3	Europe	Sweden	58.3333	12.6667	619	7.3	NA	Cropland	6.9	85.4078	7.9315	57.2077	7.75745	21.9677	7.34178	6.49206	0.812383	NA	NA
396	69	Microbial adaptation to long-term N supply prevents large responses in N dynamics and N losses of a subtropical forest	Han et al., 2018	2018	3	Asia	China	23.1667	112.167	1927	21	2.0709	Forest	3.9	23.5185	7.37141	NA	NA	18.2089	7.26028	NA	NA	NA	NA
397	69	Microbial adaptation to long-term N supply prevents large responses in N dynamics and N losses of a subtropical forest	Han et al., 2018	2018	3	Asia	China	23.1667	112.167	1927	21	3.03112	Forest	3.9	58.6317	7.76813	NA	NA	41.6248	7.61935	NA	NA	NA	NA
398	69	Microbial adaptation to long-term N supply prevents large responses in N dynamics and N losses of a subtropical forest	Han et al., 2018	2018	3	Asia	China	23.1667	112.167	1927	21	2.17152	Forest	3.8	88.1065	7.94501	NA	NA	43.1985	7.63547	NA	NA	NA	NA
399	69	Microbial adaptation to long-term N supply prevents large responses in N dynamics and N losses of a subtropical forest	Han et al., 2018	2018	3	Asia	China	23.1667	112.167	1927	21	1.83132	Forest	3.8	25.7295	7.41043	NA	NA	27.3552	7.43704	NA	NA	NA	NA
400	69	Microbial adaptation to long-term N supply prevents large responses in N dynamics and N losses of a subtropical forest	Han et al., 2018	2018	3	Asia	China	23.1667	112.167	1927	21	1.75322	Forest	3.9	15.0826	7.17848	NA	NA	21.139	7.32508	NA	NA	NA	NA
401	69	Microbial adaptation to long-term N supply prevents large responses in N dynamics and N losses of a subtropical forest	Han et al., 2018	2018	3	Asia	China	23.1667	112.167	1927	21	2.38858	Forest	3.8	72.876	7.86258	NA	NA	66.7772	7.82463	NA	NA	NA	NA
402	69	Microbial adaptation to long-term N supply prevents large responses in N dynamics and N losses of a subtropical forest	Han et al., 2018	2018	3	Asia	China	23.1667	112.167	1927	21	8.49873	Forest	3.7	54.1083	7.73326	NA	NA	24.2672	7.38502	NA	NA	NA	NA
403	69	Microbial adaptation to long-term N supply prevents large responses in N dynamics and N losses of a subtropical forest	Han et al., 2018	2018	3	Asia	China	23.1667	112.167	1927	21	3.59892	Forest	3.7	16.9758	7.22983	NA	NA	10.2732	7.01171	NA	NA	NA	NA
404	70	The effects of different irrigation regimes on nitrous oxide emissions and influencing factors in greenhouse tomato fields	Han et al. 2017	2017	2	Asia	China	41.8167	123.567	721	8.6	72.65	Cropland	6	8.7	6.93952	NA	NA	20.9	7.32015	NA	NA	NA	NA
405	70	The effects of different irrigation regimes on nitrous oxide emissions and influencing factors in greenhouse tomato fields	Han et al. 2017	2017	2	Asia	China	41.8167	123.567	721	8.6	46.65	Cropland	6.2	6.18	6.79099	NA	NA	29.6	7.47129	NA	NA	NA	NA
406	70	The effects of different irrigation regimes on nitrous oxide emissions and influencing factors in greenhouse tomato fields	Han et al. 2017	2017	2	Asia	China	41.8167	123.567	721	8.6	74.74	Cropland	6.4	7.38	6.86806	NA	NA	22.5	7.35218	NA	NA	NA	NA
407	71	Abundance and diversity of denitrifying bacterial communities associated with N2O emission under long-term organic farming	Han et al. 2020	2020	3	Asia	China	36.8667	115.017	550	14.7	NA	Cropland	8.1	22.286	7.34803	1.61072	6.20702	27.9222	7.44595	0.855832	-0.0676117	NA	NA
408	71	Abundance and diversity of denitrifying bacterial communities associated with N2O emission under long-term organic farming	Han et al. 2020	2020	3	Asia	China	36.8667	115.017	550	14.7	NA	Cropland	8	12.363	7.09212	1.80593	6.2567	14.0815	7.14865	1.00621	0.00268694	NA	NA
409	71	Abundance and diversity of denitrifying bacterial communities associated with N2O emission under long-term organic farming	Han et al. 2020	2020	3	Asia	China	36.8667	115.017	550	14.7	NA	Cropland	7.9	15.31	7.18498	5.33237	6.72692	22.4569	7.35135	0.919199	-0.0365905	NA	NA
410	71	Abundance and diversity of denitrifying bacterial communities associated with N2O emission under long-term organic farming	Han et al. 2020	2020	3	Asia	China	36.8667	115.017	550	14.7	NA	Cropland	8	9.788	6.99069	3.36729	6.52728	10.316	7.01351	1.27524	0.10559	NA	NA
411	71	Abundance and diversity of denitrifying bacterial communities associated with N2O emission under long-term organic farming	Han et al. 2020	2020	3	Asia	China	36.8667	115.017	550	14.7	NA	Cropland	7.7	8.638	6.93641	4.64216	6.66672	10.316	7.01351	1.28734	0.109693	NA	NA
412	71	Abundance and diversity of denitrifying bacterial communities associated with N2O emission under long-term organic farming	Han et al. 2020	2020	3	Asia	China	36.8667	115.017	550	14.7	NA	Cropland	7.7	4.226	6.62593	2.96272	6.47169	48.8866	7.68919	0.147049	-0.832539	NA	NA
413	71	Abundance and diversity of denitrifying bacterial communities associated with N2O emission under long-term organic farming	Han et al. 2020	2020	3	Asia	China	36.8667	115.017	550	14.7	NA	Cropland	7.4	2.83	6.45179	26.4247	7.42201	10.9784	7.04054	2.66474	0.425656	NA	NA
414	71	Abundance and diversity of denitrifying bacterial communities associated with N2O emission under long-term organic farming	Han et al. 2020	2020	3	Asia	China	36.8667	115.017	550	14.7	NA	Cropland	7.3	5.302	6.72444	7.42455	6.87067	4.52283	6.65541	2.81385	0.449301	NA	NA
415	71	Abundance and diversity of denitrifying bacterial communities associated with N2O emission under long-term organic farming	Han et al. 2020	2020	3	Asia	China	36.8667	115.017	550	14.7	NA	Cropland	7.4	10.317	7.01355	21.9604	7.34164	12.0526	7.08108	2.67805	0.427818	NA	NA
416	72	Rates and microbial communities of denitrification and anammox across coastal tidal flat lands and inland paddy soils in East China	Han et al., 2021		3	Asia	China	33.4833	120.467	1093	15.2	NA	Cropland	8.7	NA	NA	NA	NA	1732.05	9.23856	NA	NA	54.8594	7.73925
417	72	Rates and microbial communities of denitrification and anammox across coastal tidal flat lands and inland paddy soils in East China	Han et al., 2021		3	Asia	China	33.2	120.383	1093	15.2	NA	Cropland	8.7	NA	NA	NA	NA	900.63	8.95455	NA	NA	25.628	7.40871
418	72	Rates and microbial communities of denitrification and anammox across coastal tidal flat lands and inland paddy soils in East China	Han et al., 2021		3	Asia	China	33.2	120.2	1093	15.2	NA	Cropland	6.6	NA	NA	NA	NA	662.828	8.8214	NA	NA	7.92838	6.89918
419	72	Rates and microbial communities of denitrification and anammox across coastal tidal flat lands and inland paddy soils in East China	Han et al., 2021		3	Asia	China	33.4	119.733	1093	15.2	NA	Cropland	6.4	NA	NA	NA	NA	831.66	8.91995	NA	NA	30.6572	7.48653
420	72	Rates and microbial communities of denitrification and anammox across coastal tidal flat lands and inland paddy soils in East China	Han et al., 2021		3	Asia	China	32.45	119.433	1093	15.2	NA	Cropland	8.5	NA	NA	NA	NA	1433.2	9.15631	NA	NA	126.452	8.10193
421	72	Rates and microbial communities of denitrification and anammox across coastal tidal flat lands and inland paddy soils in East China	Han et al., 2021		3	Asia	China	33.5167	119	1093	15.2	NA	Cropland	5.9	NA	NA	NA	NA	959.681	8.98213	NA	NA	10.6952	7.02919
422	72	Rates and microbial communities of denitrification and anammox across coastal tidal flat lands and inland paddy soils in East China	Han et al., 2021		3	Asia	China	33.2667	118.867	1093	15.2	NA	Cropland	5.6	NA	NA	NA	NA	1376.27	9.1387	NA	NA	29.5235	7.47017
423	72	Rates and microbial communities of denitrification and anammox across coastal tidal flat lands and inland paddy soils in East China	Han et al., 2021		3	Asia	China	32.0833	115.65	1093	15.2	NA	Cropland	6.1	NA	NA	NA	NA	520.915	8.71677	NA	NA	15.6595	7.19478
424	73	Variable responses of nitrification and denitrification in a paddy soil to long-term biochar amendment and short-term biochar addition	He et al., 2019		3	Asia	China	31.3667	120.117	1288	16.4	NA	Cropland	4.4	49.4311	7.694	217.265	8.33699	274.429	8.43843	0.971822	-0.0124132	NA	NA
425	73	Variable responses of nitrification and denitrification in a paddy soil to long-term biochar amendment and short-term biochar addition	He et al., 2019		3	Asia	China	31.3667	120.117	1288	16.4	NA	Cropland	4.6	74.143	7.87007	312.392	8.4947	337.52	8.5283	1.14522	0.0588889	NA	NA
426	73	Variable responses of nitrification and denitrification in a paddy soil to long-term biochar amendment and short-term biochar addition	He et al., 2019		3	Asia	China	31.3667	120.117	1288	16.4	NA	Cropland	5.5	163.633	8.21387	488.799	8.68913	419.614	8.62285	1.55484	0.191685	NA	NA
427	73	Variable responses of nitrification and denitrification in a paddy soil to long-term biochar amendment and short-term biochar addition	He et al., 2019		3	Asia	China	31.3667	120.117	1288	16.4	NA	Cropland	5.6	250.703	8.39916	822.224	8.91499	543.438	8.73515	1.97433	0.29542	NA	NA
428	73	Variable responses of nitrification and denitrification in a paddy soil to long-term biochar amendment and short-term biochar addition	He et al., 2019		3	Asia	China	31.3667	120.117	1288	16.4	NA	Cropland	4.6	135.011	8.13037	574.804	8.75952	583.136	8.76577	1.21724	0.0853755	NA	NA
429	73	Variable responses of nitrification and denitrification in a paddy soil to long-term biochar amendment and short-term biochar addition	He et al., 2019		3	Asia	China	31.3667	120.117	1288	16.4	NA	Cropland	4.4	48.7607	7.68807	212.736	8.32784	273.382	8.43677	0.956523	-0.0193046	NA	NA
430	73	Variable responses of nitrification and denitrification in a paddy soil to long-term biochar amendment and short-term biochar addition	He et al., 2019		3	Asia	China	31.3667	120.117	1288	16.4	NA	Cropland	4.6	41.045	7.61326	167.209	8.22326	222.346	8.34703	0.93662	-0.0284364	NA	NA
431	73	Variable responses of nitrification and denitrification in a paddy soil to long-term biochar amendment and short-term biochar addition	He et al., 2019		3	Asia	China	31.3667	120.117	1288	16.4	NA	Cropland	7.7	53.9287	7.73182	240.702	8.38148	316.432	8.50028	0.931104	-0.0310017	NA	NA
432	73	Variable responses of nitrification and denitrification in a paddy soil to long-term biochar amendment and short-term biochar addition	He et al., 2019		3	Asia	China	31.3667	120.117	1288	16.4	NA	Cropland	8.9	65.4124	7.81566	191.359	8.28185	308.951	8.48989	0.831108	-0.0803425	NA	NA
433	73	Variable responses of nitrification and denitrification in a paddy soil to long-term biochar amendment and short-term biochar addition	He et al., 2019		3	Asia	China	31.3667	120.117	1288	16.4	NA	Cropland	4.6	75.7966	7.87965	301.814	8.47974	460.267	8.66301	0.820417	-0.0859653	NA	NA
434	74	Differentiated mechanisms of biochar- and straw-induced greenhouse gas emissions in tobacco field	He et al., 2021		3	Asia	China	34.2333	114.417	700	15	10.1003	Cropland	7.9	NA	NA	NA	NA	NA	NA	2.17341	0.337142	NA	NA
435	74	Differentiated mechanisms of biochar- and straw-induced greenhouse gas emissions in tobacco field	He et al., 2021		3	Asia	China	34.2333	114.417	700	15	6.99222	Cropland	8	NA	NA	NA	NA	NA	NA	1.55119	0.190666	NA	NA
436	74	Differentiated mechanisms of biochar- and straw-induced greenhouse gas emissions in tobacco field	He et al., 2021		3	Asia	China	34.2333	114.417	700	15	12.1309	Cropland	7.9	NA	NA	NA	NA	NA	NA	1.46699	0.166427	NA	NA
437	74	Differentiated mechanisms of biochar- and straw-induced greenhouse gas emissions in tobacco field	He et al., 2021		3	Asia	China	34.2333	114.417	700	15	11.2158	Cropland	8	NA	NA	NA	NA	NA	NA	1.03089	0.0132122	NA	NA
438	75	The Structure and Diversity of Nitrogen Functional Groups from Diﬀerent Cropping Systems in Yellow River Delta	He et al. 2020	2020	3	Asia	China	37.55	118.983	575	12.8	NA	Cropland	7.8	0.178756	5.25226	4.49149	6.65239	NA	NA	NA	NA	NA	NA
439	75	The Structure and Diversity of Nitrogen Functional Groups from Diﬀerent Cropping Systems in Yellow River Delta	He et al. 2020	2020	3	Asia	China	37.55	118.983	575	12.8	NA	Cropland	7.9	5.49452	6.73993	0.156534	5.19461	NA	NA	NA	NA	NA	NA
440	75	The Structure and Diversity of Nitrogen Functional Groups from Diﬀerent Cropping Systems in Yellow River Delta	He et al. 2020	2020	3	Asia	China	37.55	118.983	575	12.8	NA	Cropland	8	1.40653	6.14815	3.9897	6.60094	NA	NA	NA	NA	NA	NA
441	75	The Structure and Diversity of Nitrogen Functional Groups from Diﬀerent Cropping Systems in Yellow River Delta	He et al. 2020	2020	3	Asia	China	37.55	118.983	575	12.8	NA	Cropland	8	0.290422	5.46303	21.7055	7.33657	NA	NA	NA	NA	NA	NA
442	75	The Structure and Diversity of Nitrogen Functional Groups from Diﬀerent Cropping Systems in Yellow River Delta	He et al. 2020	2020	3	Asia	China	37.55	118.983	575	12.8	NA	Cropland	8.1	7.53651	6.87717	1.35978	6.13347	NA	NA	NA	NA	NA	NA
443	76	Influence of understory vegetation on soil bacterial communities and nitrogen cycling gene abundance in cool-temperate and sub-alpine forests along an elevational gradient	Hirao et al., 2021	2021	4	Asia	Japan	35.9333	138.867	1514.2	11	NA	Forest	5.9	NA	NA	NA	NA	4.8055	6.68174	NA	NA	NA	NA
444	76	Influence of understory vegetation on soil bacterial communities and nitrogen cycling gene abundance in cool-temperate and sub-alpine forests along an elevational gradient	Hirao et al., 2021	2021	4	Asia	Japan	35.9333	138.867	1514.2	11	NA	Forest	4.7	NA	NA	NA	NA	13.9866	7.14571	NA	NA	NA	NA
445	76	Influence of understory vegetation on soil bacterial communities and nitrogen cycling gene abundance in cool-temperate and sub-alpine forests along an elevational gradient	Hirao et al., 2021	2021	4	Asia	Japan	35.9333	138.867	1514.2	11	NA	Forest	5.2	NA	NA	NA	NA	9.37399	6.97192	NA	NA	NA	NA
446	76	Influence of understory vegetation on soil bacterial communities and nitrogen cycling gene abundance in cool-temperate and sub-alpine forests along an elevational gradient	Hirao et al., 2021	2021	4	Asia	Japan	35.9333	138.867	1514.2	11	NA	Forest	5.2	NA	NA	NA	NA	9.0675	6.95749	NA	NA	NA	NA
447	76	Influence of understory vegetation on soil bacterial communities and nitrogen cycling gene abundance in cool-temperate and sub-alpine forests along an elevational gradient	Hirao et al., 2021	2021	4	Asia	Japan	35.9333	138.867	1514.2	11	NA	Forest	5.1	NA	NA	NA	NA	9.85389	6.99361	NA	NA	NA	NA
448	76	Influence of understory vegetation on soil bacterial communities and nitrogen cycling gene abundance in cool-temperate and sub-alpine forests along an elevational gradient	Hirao et al., 2021	2021	4	Asia	Japan	35.9333	138.867	1514.2	11	NA	Forest	5.3	NA	NA	NA	NA	14.3659	7.15733	NA	NA	NA	NA
449	76	Influence of understory vegetation on soil bacterial communities and nitrogen cycling gene abundance in cool-temperate and sub-alpine forests along an elevational gradient	Hirao et al., 2021	2021	4	Asia	Japan	35.9333	138.867	1514.2	11	NA	Forest	5.3	NA	NA	NA	NA	10.6273	7.02642	NA	NA	NA	NA
450	76	Influence of understory vegetation on soil bacterial communities and nitrogen cycling gene abundance in cool-temperate and sub-alpine forests along an elevational gradient	Hirao et al., 2021	2021	4	Asia	Japan	35.9333	138.867	1514.2	11	NA	Forest	5.2	NA	NA	NA	NA	12.585	7.09985	NA	NA	NA	NA
451	76	Influence of understory vegetation on soil bacterial communities and nitrogen cycling gene abundance in cool-temperate and sub-alpine forests along an elevational gradient	Hirao et al., 2021	2021	4	Asia	Japan	35.9333	138.867	1514.2	11	NA	Forest	4.8	NA	NA	NA	NA	13.5184	7.13093	NA	NA	NA	NA
452	76	Influence of understory vegetation on soil bacterial communities and nitrogen cycling gene abundance in cool-temperate and sub-alpine forests along an elevational gradient	Hirao et al., 2021	2021	4	Asia	Japan	35.9333	138.867	1514.2	11	NA	Forest	4.5	NA	NA	NA	NA	18.5404	7.26812	NA	NA	NA	NA
453	76	Influence of understory vegetation on soil bacterial communities and nitrogen cycling gene abundance in cool-temperate and sub-alpine forests along an elevational gradient	Hirao et al., 2021	2021	4	Asia	Japan	35.9333	138.867	1514.2	11	NA	Forest	4.6	NA	NA	NA	NA	16.1161	7.20726	NA	NA	NA	NA
454	76	Influence of understory vegetation on soil bacterial communities and nitrogen cycling gene abundance in cool-temperate and sub-alpine forests along an elevational gradient	Hirao et al., 2021	2021	4	Asia	Japan	35.9333	138.867	1514.2	11	NA	Forest	5	NA	NA	NA	NA	27.7059	7.44257	NA	NA	NA	NA
455	76	Influence of understory vegetation on soil bacterial communities and nitrogen cycling gene abundance in cool-temperate and sub-alpine forests along an elevational gradient	Hirao et al., 2021	2021	4	Asia	Japan	35.9333	138.867	1514.2	11	NA	Forest	4.6	NA	NA	NA	NA	11.0501	7.04337	NA	NA	NA	NA
456	76	Influence of understory vegetation on soil bacterial communities and nitrogen cycling gene abundance in cool-temperate and sub-alpine forests along an elevational gradient	Hirao et al., 2021	2021	4	Asia	Japan	35.9333	138.867	1514.2	11	NA	Forest	4.8	NA	NA	NA	NA	10.2316	7.00994	NA	NA	NA	NA
457	76	Influence of understory vegetation on soil bacterial communities and nitrogen cycling gene abundance in cool-temperate and sub-alpine forests along an elevational gradient	Hirao et al., 2021	2021	4	Asia	Japan	35.9333	138.867	1514.2	11	NA	Forest	4.6	NA	NA	NA	NA	15.0346	7.17709	NA	NA	NA	NA
458	76	Influence of understory vegetation on soil bacterial communities and nitrogen cycling gene abundance in cool-temperate and sub-alpine forests along an elevational gradient	Hirao et al., 2021	2021	4	Asia	Japan	35.9333	138.867	1514.2	11	NA	Forest	4.9	NA	NA	NA	NA	16.188	7.20919	NA	NA	NA	NA
459	76	Influence of understory vegetation on soil bacterial communities and nitrogen cycling gene abundance in cool-temperate and sub-alpine forests along an elevational gradient	Hirao et al., 2021	2021	4	Asia	Japan	35.9333	138.867	1514.2	11	NA	Forest	4.6	NA	NA	NA	NA	10.919	7.03818	NA	NA	NA	NA
460	76	Influence of understory vegetation on soil bacterial communities and nitrogen cycling gene abundance in cool-temperate and sub-alpine forests along an elevational gradient	Hirao et al., 2021	2021	4	Asia	Japan	35.9333	138.867	1514.2	11	NA	Forest	4.9	NA	NA	NA	NA	20.6105	7.31409	NA	NA	NA	NA
461	76	Influence of understory vegetation on soil bacterial communities and nitrogen cycling gene abundance in cool-temperate and sub-alpine forests along an elevational gradient	Hirao et al., 2021	2021	4	Asia	Japan	35.9333	138.867	1514.2	11	NA	Forest	4.3	NA	NA	NA	NA	12.2018	7.08642	NA	NA	NA	NA
462	76	Influence of understory vegetation on soil bacterial communities and nitrogen cycling gene abundance in cool-temperate and sub-alpine forests along an elevational gradient	Hirao et al., 2021	2021	4	Asia	Japan	35.9333	138.867	1514.2	11	NA	Forest	4.5	NA	NA	NA	NA	9.9235	6.99666	NA	NA	NA	NA
463	77	Microbial Nitrogen-Cycle Gene Abundance in Soil of Cropland Abandoned for Different Periods	Hu et al. 2016	2016	5	Asia	China	48.6333	116.967	213	1.6	NA	Cropland	7.9	11.79	7.07151	0.05	4.69897	15.61	7.1934	0.758488	-0.120051	NA	NA
464	77	Microbial Nitrogen-Cycle Gene Abundance in Soil of Cropland Abandoned for Different Periods	Hu et al. 2016	2016	5	Asia	China	48.65	117.017	213	1.6	NA	Cropland	8.4	14.74	7.1685	0.058	4.76343	26.28	7.41963	0.56309	-0.249422	NA	NA
465	77	Microbial Nitrogen-Cycle Gene Abundance in Soil of Cropland Abandoned for Different Periods	Hu et al. 2016	2016	5	Asia	China	48.65	117.033	213	1.6	NA	Cropland	7.3	12.82	7.10789	0.046	4.66276	13.25	7.12222	0.971019	-0.0127723	NA	NA
466	77	Microbial Nitrogen-Cycle Gene Abundance in Soil of Cropland Abandoned for Different Periods	Hu et al. 2016	2016	5	Asia	China	48.55	117	213	1.6	NA	Grassland	6.2	3.59	6.55509	0.136	5.13354	10.83	7.03463	0.344044	-0.463386	NA	NA
467	78	Chronic effects of different fertilization regimes on nirS-type denitrifier communities across the black soil region of Northeast China	Hu et al., 2020	2020	3	Asia	China	43.5167	124.8	530	4.5	NA	Cropland	7	NA	NA	113.376	8.05452	NA	NA	NA	NA	NA	NA
468	78	Chronic effects of different fertilization regimes on nirS-type denitrifier communities across the black soil region of Northeast China	Hu et al., 2020	2020	3	Asia	China	43.5167	124.8	530	4.5	NA	Cropland	7	NA	NA	120.657	8.08155	NA	NA	NA	NA	NA	NA
469	78	Chronic effects of different fertilization regimes on nirS-type denitrifier communities across the black soil region of Northeast China	Hu et al., 2020	2020	3	Asia	China	43.5167	124.8	530	4.5	NA	Cropland	7	NA	NA	134.255	8.12793	NA	NA	NA	NA	NA	NA
470	78	Chronic effects of different fertilization regimes on nirS-type denitrifier communities across the black soil region of Northeast China	Hu et al., 2020	2020	3	Asia	China	43.5167	124.8	530	4.5	NA	Cropland	7	NA	NA	127.875	8.10679	NA	NA	NA	NA	NA	NA
471	79	Soil Health Management Enhances Microbial Nitrogen Cycling Capacity and Activity	Hu et al., 2021	2021	4	North America	USA	36.5833	-84.55	1375	15.6	NA	Cropland	5.5	12.8825	7.11	47.9733	7.681	11.5611	7.063	5.26383	0.721302	NA	NA
472	79	Soil Health Management Enhances Microbial Nitrogen Cycling Capacity and Activity	Hu et al., 2021	2021	4	North America	USA	36.5833	-84.55	1375	15.6	NA	Cropland	5.5	10.2329	7.01	50.6991	7.705	12.0226	7.08	5.0681	0.704845	NA	NA
473	79	Soil Health Management Enhances Microbial Nitrogen Cycling Capacity and Activity	Hu et al., 2021	2021	4	North America	USA	36.5833	-84.55	1375	15.6	NA	Cropland	5.5	13.0617	7.116	48.8652	7.689	13.9316	7.144	4.44508	0.64788	NA	NA
474	79	Soil Health Management Enhances Microbial Nitrogen Cycling Capacity and Activity	Hu et al., 2021	2021	4	North America	USA	36.5833	-84.55	1375	15.6	NA	Cropland	5.5	11.1173	7.046	56.3638	7.751	17.1002	7.233	3.94623	0.596182	NA	NA
475	79	Soil Health Management Enhances Microbial Nitrogen Cycling Capacity and Activity	Hu et al., 2021	2021	4	North America	USA	36.5833	-84.55	1375	15.6	NA	Cropland	5.5	9.09913	6.959	34.435	7.537	7.78037	6.891	5.59538	0.74783	NA	NA
476	79	Soil Health Management Enhances Microbial Nitrogen Cycling Capacity and Activity	Hu et al., 2021	2021	4	North America	USA	36.5833	-84.55	1375	15.6	NA	Cropland	5.5	11.246	7.051	57.0164	7.756	12.4165	7.094	5.49771	0.740182	NA	NA
477	79	Soil Health Management Enhances Microbial Nitrogen Cycling Capacity and Activity	Hu et al., 2021	2021	4	North America	USA	36.5833	-84.55	1375	15.6	NA	Cropland	5.5	9.93116	6.997	45.6037	7.659	9.14113	6.961	6.07527	0.783566	NA	NA
478	79	Soil Health Management Enhances Microbial Nitrogen Cycling Capacity and Activity	Hu et al., 2021	2021	4	North America	USA	36.5833	-84.55	1375	15.6	NA	Cropland	5.5	13.5519	7.132	86.6962	7.938	15.4882	7.19	6.47256	0.811076	NA	NA
479	79	Soil Health Management Enhances Microbial Nitrogen Cycling Capacity and Activity	Hu et al., 2021	2021	4	North America	USA	36.5833	-84.55	1375	15.6	NA	Cropland	5.5	15.417	7.188	79.9834	7.903	20.6063	7.314	4.62967	0.66555	NA	NA
480	79	Soil Health Management Enhances Microbial Nitrogen Cycling Capacity and Activity	Hu et al., 2021	2021	4	North America	USA	36.5833	-84.55	1375	15.6	NA	Cropland	5.5	12.7057	7.104	59.5662	7.775	16.0694	7.206	4.49749	0.65297	NA	NA
481	79	Soil Health Management Enhances Microbial Nitrogen Cycling Capacity and Activity	Hu et al., 2021	2021	4	North America	USA	36.5833	-84.55	1375	15.6	NA	Cropland	5.5	15.7761	7.198	41.4954	7.618	11.4025	7.057	5.02272	0.700939	NA	NA
482	79	Soil Health Management Enhances Microbial Nitrogen Cycling Capacity and Activity	Hu et al., 2021	2021	4	North America	USA	36.5833	-84.55	1375	15.6	NA	Cropland	5.5	14.7231	7.168	80.7235	7.907	16.9434	7.229	5.63327	0.750761	NA	NA
483	80	Variation in N2O emission and N2O related microbial functional genes in straw- and biochar-amended and non-amended soils	Huang et al. 2019	2019	3	Asia	China	30.4333	106.433	1086.6	18.4	25.7788	Cropland	5.4	2474.63	9.39351	0.000688541	2.83793	0.0318566	4.5032	77680.2	4.89031	NA	NA
484	80	Variation in N2O emission and N2O related microbial functional genes in straw- and biochar-amended and non-amended soils	Huang et al. 2019	2019	3	Asia	China	30.4333	106.433	1086.6	18.4	110.806	Cropland	4.7	0.324101	5.51068	1295.93	9.11258	0.109777	5.04051	11808.1	4.07218	NA	NA
485	80	Variation in N2O emission and N2O related microbial functional genes in straw- and biochar-amended and non-amended soils	Huang et al. 2019	2019	3	Asia	China	30.4333	106.433	1086.6	18.4	214.766	Cropland	5.4	0.152894	5.18439	0.000144484	2.15982	0.000929009	2.96802	164.733	2.21678	NA	NA
486	80	Variation in N2O emission and N2O related microbial functional genes in straw- and biochar-amended and non-amended soils	Huang et al. 2019	2019	3	Asia	China	30.4333	106.433	1086.6	18.4	118	Cropland	5.9	0.155171	5.19081	0.153179	5.1852	0.00577019	3.76119	53.4385	1.72785	NA	NA
487	81	Nitrous oxide emission and the related denitriﬁer community: A short-term response to organic manure substituting chemical fertilizer	Huang et al. 2020		3	Asia	China	30.4333	106.433	1105.5	18.4	47.8778	Cropland	5.4	943.68	8.97482	0.0287111	4.45805	44.8273	7.65154	21.0521	1.3233	NA	NA
488	81	Nitrous oxide emission and the related denitriﬁer community: A short-term response to organic manure substituting chemical fertilizer	Huang et al. 2020		3	Asia	China	30.4333	106.433	1105.5	18.4	201.863	Cropland	5.2	556.608	8.74555	0.0907102	4.95766	50.0176	7.69912	11.1301	1.0465	NA	NA
489	81	Nitrous oxide emission and the related denitriﬁer community: A short-term response to organic manure substituting chemical fertilizer	Huang et al. 2020		3	Asia	China	30.4333	106.433	1105.5	18.4	449.017	Cropland	5.7	1089.44	9.0372	0.0725871	4.86086	44.4473	7.64785	24.5125	1.38939	NA	NA
490	81	Nitrous oxide emission and the related denitriﬁer community: A short-term response to organic manure substituting chemical fertilizer	Huang et al. 2020		3	Asia	China	30.4333	106.433	1105.5	18.4	609.472	Cropland	5.8	645.24	8.80972	0.0694316	4.84156	35.4903	7.55011	18.1827	1.25966	NA	NA
491	82	Long-term N fertilization imbalances potential N acquisition and transformations by soil microbes	Huang et al., 2019		3	North America	USA	40.9333	-90.7167	914	10.6	NA	Cropland	6.7	4.5	6.65321	0.26	5.41497	2.5	6.39794	1.904	0.279667	NA	NA
492	82	Long-term N fertilization imbalances potential N acquisition and transformations by soil microbes	Huang et al., 2019		3	North America	USA	40.9333	-90.7167	914	10.6	NA	Cropland	6	5	6.69897	0.15	5.17609	3.4	6.53148	1.51471	0.180328	NA	NA
493	82	Long-term N fertilization imbalances potential N acquisition and transformations by soil microbes	Huang et al., 2019		3	North America	USA	40.9333	-90.7167	914	10.6	NA	Cropland	5.5	6	6.77815	0.14	5.14613	3.9	6.59106	1.57436	0.197104	NA	NA
494	82	Long-term N fertilization imbalances potential N acquisition and transformations by soil microbes	Huang et al., 2019		3	North America	USA	40.9333	-90.7167	914	10.6	NA	Cropland	6.8	4.2	6.62325	0.31	5.49136	2.3	6.36173	1.96087	0.292449	NA	NA
495	82	Long-term N fertilization imbalances potential N acquisition and transformations by soil microbes	Huang et al., 2019		3	North America	USA	40.9333	-90.7167	914	10.6	NA	Cropland	6.2	5.1	6.70757	0.19	5.27875	3	6.47712	1.76333	0.246334	NA	NA
496	82	Long-term N fertilization imbalances potential N acquisition and transformations by soil microbes	Huang et al., 2019		3	North America	USA	40.9333	-90.7167	914	10.6	NA	Cropland	6.4	6	6.77815	0.18	5.25527	3.3	6.51851	1.87273	0.272475	NA	NA
497	82	Long-term N fertilization imbalances potential N acquisition and transformations by soil microbes	Huang et al., 2019		3	North America	USA	40.9333	-90.7167	914	10.6	NA	Cropland	6.7	5.4	6.73239	0.56	5.74819	3.3	6.51851	1.80606	0.256732	NA	NA
498	82	Long-term N fertilization imbalances potential N acquisition and transformations by soil microbes	Huang et al., 2019		3	North America	USA	40.9333	-90.7167	914	10.6	NA	Cropland	6.6	5.5	6.74036	0.29	5.4624	2.8	6.44716	2.06786	0.315521	NA	NA
499	82	Long-term N fertilization imbalances potential N acquisition and transformations by soil microbes	Huang et al., 2019		3	North America	USA	40.9333	-90.7167	914	10.6	NA	Cropland	6.5	5.9	6.77085	0.23	5.36173	2.9	6.4624	2.11379	0.325062	NA	NA
500	82	Partial substitution of chemical fertilizer by organic materials changed the abundance, diversity, and activity of nirS-type denitrifying bacterial communities in a vegetable soil	Huang et al., 2020		3	Asia	China	29.8	106.35	1105.5	18.4	NA	Cropland	5.4	NA	NA	0.0262434	4.41902	NA	NA	NA	NA	NA	NA
501	82	Partial substitution of chemical fertilizer by organic materials changed the abundance, diversity, and activity of nirS-type denitrifying bacterial communities in a vegetable soil	Huang et al., 2020		3	Asia	China	29.8	106.35	1105.5	18.4	NA	Cropland	5.2	NA	NA	0.0828266	4.91817	NA	NA	NA	NA	NA	NA
502	82	Partial substitution of chemical fertilizer by organic materials changed the abundance, diversity, and activity of nirS-type denitrifying bacterial communities in a vegetable soil	Huang et al., 2020		3	Asia	China	29.8	106.35	1105.5	18.4	NA	Cropland	5.4	NA	NA	0.0210722	4.32371	NA	NA	NA	NA	NA	NA
503	82	Partial substitution of chemical fertilizer by organic materials changed the abundance, diversity, and activity of nirS-type denitrifying bacterial communities in a vegetable soil	Huang et al., 2020		3	Asia	China	29.8	106.35	1105.5	18.4	NA	Cropland	5.7	NA	NA	0.0704693	4.848	NA	NA	NA	NA	NA	NA
504	82	Partial substitution of chemical fertilizer by organic materials changed the abundance, diversity, and activity of nirS-type denitrifying bacterial communities in a vegetable soil	Huang et al., 2020		3	Asia	China	29.8	106.35	1105.5	18.4	NA	Cropland	5.9	NA	NA	0.0505219	4.70348	NA	NA	NA	NA	NA	NA
505	82	Partial substitution of chemical fertilizer by organic materials changed the abundance, diversity, and activity of nirS-type denitrifying bacterial communities in a vegetable soil	Huang et al., 2020		3	Asia	China	29.8	106.35	1105.5	18.4	NA	Cropland	5.8	NA	NA	0.0694848	4.84189	NA	NA	NA	NA	NA	NA
506	83	Dimethylpyrazole-based nitriﬁcation inhibitors have a dual role in N2O emissions mitigation in forage systems under Atlantic climate conditions	Huerfano et al., 2021		4	Europe	Spain	43.2833	-2.86667	1225	13.5	8.38745	Grassland	5.8	15.5932	7.19294	30.186	7.47981	22.619	7.35447	2.02393	0.306195	1.37267	6.13757
507	83	Dimethylpyrazole-based nitriﬁcation inhibitors have a dual role in N2O emissions mitigation in forage systems under Atlantic climate conditions	Huerfano et al., 2021		4	Europe	Spain	43.2833	-2.86667	1225	13.5	18.588	Grassland	5.8	15.9322	7.20228	25.0034	7.398	22.1429	7.34523	1.8487	0.266867	0.826191	5.91708
508	83	Dimethylpyrazole-based nitriﬁcation inhibitors have a dual role in N2O emissions mitigation in forage systems under Atlantic climate conditions	Huerfano et al., 2021		4	Europe	Spain	43.2833	-2.86667	1225	13.5	15.3913	Grassland	5.8	10	7	26.2009	7.41832	21.4286	7.33099	1.68937	0.227726	0.705246	5.84834
509	83	Dimethylpyrazole-based nitriﬁcation inhibitors have a dual role in N2O emissions mitigation in forage systems under Atlantic climate conditions	Huerfano et al., 2021		4	Europe	Spain	43.2833	-2.86667	1225	13.5	13.0793	Grassland	5.8	10.5085	7.02154	21.7228	7.33692	21.9048	7.34054	1.47143	0.167739	0.779674	5.89191
510	84	Temporal dynamics of ammonia oxidizer (amoA) and denitriﬁer (nirK) communities in the rhizosphere of a rice ecosystem from Tai Lake region, China	Hussaina et al., 2011		3	Asia	China	31.4	119.683	1177	15.7	NA	Cropland	6.7	23.55	7.37199	NA	NA	NA	NA	NA	NA	NA	NA
511	84	Temporal dynamics of ammonia oxidizer (amoA) and denitriﬁer (nirK) communities in the rhizosphere of a rice ecosystem from Tai Lake region, China	Hussaina et al., 2011		3	Asia	China	31.4	119.683	1177	15.7	NA	Cropland	6.7	44.55	7.64885	NA	NA	NA	NA	NA	NA	NA	NA
512	84	Temporal dynamics of ammonia oxidizer (amoA) and denitriﬁer (nirK) communities in the rhizosphere of a rice ecosystem from Tai Lake region, China	Hussaina et al., 2011		3	Asia	China	31.4	119.683	1177	15.7	NA	Cropland	6.7	25.92	7.41363	NA	NA	NA	NA	NA	NA	NA	NA
513	85	Responses of archaeal, bacterial, and functional microbial communities to growth season and nitrogen fertilization in rice fields	Ji et al., 2019		3	Asia	China	31.9667	119.3	1018.6	15.1	NA	Cropland	6.9	43.5181	7.63867	7.80495	6.89237	26.6128	7.42509	1.92851	0.285223	NA	NA
514	85	Responses of archaeal, bacterial, and functional microbial communities to growth season and nitrogen fertilization in rice fields	Ji et al., 2019		3	Asia	China	31.9667	119.3	1018.6	15.1	NA	Cropland	6.9	49.4516	7.69418	8.6141	6.93521	45.3921	7.65698	1.2792	0.106939	NA	NA
515	85	Responses of archaeal, bacterial, and functional microbial communities to growth season and nitrogen fertilization in rice fields	Ji et al., 2019		3	Asia	China	31.9667	119.3	1018.6	15.1	NA	Cropland	6.9	40.6135	7.60867	7.75354	6.8895	41.2525	7.61545	1.17246	0.0690992	NA	NA
516	85	Responses of archaeal, bacterial, and functional microbial communities to growth season and nitrogen fertilization in rice fields	Ji et al., 2019		3	Asia	China	31.9667	119.3	1018.6	15.1	NA	Cropland	6.9	54.8833	7.73944	15.611	7.19343	71.1852	7.85239	0.990293	-0.00423633	NA	NA
517	85	Responses of archaeal, bacterial, and functional microbial communities to growth season and nitrogen fertilization in rice fields	Ji et al., 2019		3	Asia	China	31.9667	119.3	1018.6	15.1	NA	Cropland	6.9	100.707	8.00306	24.9092	7.39636	94.7545	7.9766	1.3257	0.122446	NA	NA
518	85	Responses of archaeal, bacterial, and functional microbial communities to growth season and nitrogen fertilization in rice fields	Ji et al., 2019		3	Asia	China	31.9667	119.3	1018.6	15.1	NA	Cropland	6.9	61.5389	7.78915	16.5558	7.21895	83.5892	7.92215	0.934269	-0.0295283	NA	NA
519	86	Impact of Long-Term Fertilization on Community Structure of Ammonia Oxidizing and Denitrifying Bacteria Based on amoA and nirK Genes in a Rice Paddy from Tai Lake Region, China	Jin et al. 2014	2014	3	Asia	China	31.0833	120.783	1100	22	NA	Cropland	5.2	46100	10.6637	NA	NA	NA	NA	NA	NA	NA	NA
520	86	Impact of Long-Term Fertilization on Community Structure of Ammonia Oxidizing and Denitrifying Bacteria Based on amoA and nirK Genes in a Rice Paddy from Tai Lake Region, China	Jin et al. 2014	2014	3	Asia	China	31.0833	120.783	1100	22	NA	Cropland	5.3	97700	10.9899	NA	NA	NA	NA	NA	NA	NA	NA
521	86	Impact of Long-Term Fertilization on Community Structure of Ammonia Oxidizing and Denitrifying Bacteria Based on amoA and nirK Genes in a Rice Paddy from Tai Lake Region, China	Jin et al. 2014	2014	3	Asia	China	31.0833	120.783	1100	22	NA	Cropland	5.5	38600	10.5866	NA	NA	NA	NA	NA	NA	NA	NA
522	86	Impact of Long-Term Fertilization on Community Structure of Ammonia Oxidizing and Denitrifying Bacteria Based on amoA and nirK Genes in a Rice Paddy from Tai Lake Region, China	Jin et al. 2014	2014	3	Asia	China	31.0833	120.783	1100	22	NA	Cropland	5.7	25600	10.4082	NA	NA	NA	NA	NA	NA	NA	NA
523	87	Recently identiﬁed microbial guild mediates soil N2O sink capacity	Jones et al. 2014	2014	3	Europe	France	46.41	0.12	781	16.4	NA	Grassland	6.5	171	8.233	77.8	7.89098	80.2	7.90417	3.10224	0.491676	7.5	6.87506
524	87	Recently identiﬁed microbial guild mediates soil N2O sink capacity	Jones et al. 2014	2014	3	Europe	France	46.41	0.12	781	16.4	NA	Grassland	6.6	168	8.22531	63	7.79934	83.5	7.92169	2.76647	0.441926	9.52	6.97864
525	87	Recently identiﬁed microbial guild mediates soil N2O sink capacity	Jones et al. 2014	2014	3	Europe	France	46.41	0.12	781	16.4	NA	Cropland	6.6	57.9	7.76268	25.8	7.41162	24.3	7.38561	3.44444	0.537119	4.21	6.62428
526	87	Recently identiﬁed microbial guild mediates soil N2O sink capacity	Jones et al. 2014	2014	3	Europe	France	43.53	1.51	964	11.4	NA	Cropland	8.4	21.8	7.33846	23.2	7.36549	53.4	7.72754	0.842697	-0.0743287	2.39	6.3784
527	87	Recently identiﬁed microbial guild mediates soil N2O sink capacity	Jones et al. 2014	2014	3	Europe	France	43.53	1.51	964	11.4	NA	Cropland	8.4	84.6	7.92737	55.8	7.74663	49.9	7.6981	2.81363	0.449267	7.45	6.87216
528	87	Recently identiﬁed microbial guild mediates soil N2O sink capacity	Jones et al. 2014	2014	3	Europe	France	43.53	1.51	964	11.4	NA	Cropland	8.4	44	7.64345	49.4	7.69373	12.9	7.11059	7.24031	0.859757	7.2	6.85733
529	87	Recently identiﬁed microbial guild mediates soil N2O sink capacity	Jones et al. 2014	2014	3	Europe	France	43.53	1.51	964	11.4	NA	Cropland	8.3	84.3	7.92583	83.2	7.92012	23.6	7.37291	7.09746	0.851103	10.3	7.01284
530	87	Recently identiﬁed microbial guild mediates soil N2O sink capacity	Jones et al. 2014	2014	3	Europe	France	43.53	1.51	964	11.4	NA	Cropland	8.4	64.2	7.80754	60.6	7.78247	9.69	6.98632	12.8793	1.10989	6.53	6.81491
531	87	Recently identiﬁed microbial guild mediates soil N2O sink capacity	Jones et al. 2014	2014	3	Europe	France	43.53	1.51	964	11.4	NA	Cropland	8.4	39.6	7.5977	33.8	7.52892	8.24	6.91593	8.90777	0.949769	4.13	6.61595
532	87	Recently identiﬁed microbial guild mediates soil N2O sink capacity	Jones et al. 2014	2014	3	Europe	France	49.87	3.03	763	8.7	NA	Grassland	7.7	3.79	6.57864	4.5	6.65321	0.66	5.81954	12.5606	1.09901	0.695	5.84198
533	87	Recently identiﬁed microbial guild mediates soil N2O sink capacity	Jones et al. 2014	2014	3	Europe	France	49.87	3.03	763	8.7	NA	Grassland	7.6	0.669	5.82543	1.12	6.04922	0.0964	4.98408	18.5581	1.26853	0.16	5.20412
534	87	Recently identiﬁed microbial guild mediates soil N2O sink capacity	Jones et al. 2014	2014	3	Europe	France	49.87	3.03	763	8.7	NA	Grassland	7.5	1	6	1.36	6.13354	0.183	5.26245	12.8962	1.11046	0.192	5.2833
535	87	Recently identiﬁed microbial guild mediates soil N2O sink capacity	Jones et al. 2014	2014	3	Europe	France	49.87	3.03	763	8.7	NA	Cropland	8	19.1	7.28103	18.4	7.26482	6.82	6.83378	5.49853	0.740247	4.58	6.66087
536	87	Recently identiﬁed microbial guild mediates soil N2O sink capacity	Jones et al. 2014	2014	3	Europe	France	49.87	3.03	763	8.7	NA	Cropland	8.2	0.481	5.68215	0.625	5.79588	0.0657	4.81757	16.8341	1.22619	0.0947	4.97635
537	87	Recently identiﬁed microbial guild mediates soil N2O sink capacity	Jones et al. 2014	2014	3	Europe	France	49.87	3.03	763	8.7	NA	Cropland	7.9	3.63	6.55991	6.17	6.79029	0.473	5.67486	20.7188	1.31636	0.791	5.89818
538	87	Recently identiﬁed microbial guild mediates soil N2O sink capacity	Jones et al. 2014	2014	3	Europe	France	49.87	3.03	763	8.7	NA	Cropland	7.8	27.9	7.4456	34.4	7.53656	4.39	6.64246	14.1913	1.15202	3.72	6.57054
539	87	Recently identiﬁed microbial guild mediates soil N2O sink capacity	Jones et al. 2014	2014	3	Europe	France	49.87	3.03	763	8.7	NA	Cropland	7.9	61.4	7.78817	52.5	7.72016	14.2	7.15229	8.02113	0.904235	7.6	6.88081
540	87	Recently identiﬁed microbial guild mediates soil N2O sink capacity	Jones et al. 2014	2014	3	Europe	England	54.31	-2.08	1307	11.3	NA	Grassland	5.3	304	8.48287	111	8.04532	129	8.11059	3.21705	0.507458	16.2	7.20952
541	87	Recently identiﬁed microbial guild mediates soil N2O sink capacity	Jones et al. 2014	2014	3	Europe	England	54.31	-2.08	1307	11.3	NA	Grassland	5.4	328	8.51587	151	8.17898	147	8.16732	3.2585	0.513018	15.1	7.17898
542	87	Recently identiﬁed microbial guild mediates soil N2O sink capacity	Jones et al. 2014	2014	3	Europe	England	54.31	-2.08	1307	11.3	NA	Grassland	5.2	72.4	7.85974	48.2	7.68305	14.9	7.17319	8.09396	0.908161	2.46	6.39094
543	87	Recently identiﬁed microbial guild mediates soil N2O sink capacity	Jones et al. 2014	2014	3	Europe	England	54.31	-2.08	1307	11.3	NA	Grassland	5.3	48.2	7.68305	30.1	7.47857	20.2	7.30535	3.87624	0.58841	2.34	6.36922
544	87	Recently identiﬁed microbial guild mediates soil N2O sink capacity	Jones et al. 2014	2014	3	Europe	Ireland	52.29	-6.53	1011	13.8	NA	Grassland	6	11.6	7.06446	8.89	6.9489	2.18	6.33846	9.39908	0.973085	0.828	5.91803
545	87	Recently identiﬁed microbial guild mediates soil N2O sink capacity	Jones et al. 2014	2014	3	Europe	Ireland	52.29	-6.53	1011	13.8	NA	Grassland	5.8	135	8.13033	128	8.10721	28.6	7.45637	9.1958	0.96359	11	7.04139
546	87	Recently identiﬁed microbial guild mediates soil N2O sink capacity	Jones et al. 2014	2014	3	Europe	Ireland	52.29	-6.53	1011	13.8	NA	Grassland	6.1	109	8.03743	82.2	7.91487	26.9	7.42975	7.10781	0.851736	9.48	6.97681
547	87	Recently identiﬁed microbial guild mediates soil N2O sink capacity	Jones et al. 2014	2014	3	Europe	Ireland	52.51	-8.2	1003	12.9	NA	Grassland	6.8	137	8.13672	197	8.29447	39.9	7.60097	8.37093	0.922774	11.4	7.0569
548	87	Recently identiﬁed microbial guild mediates soil N2O sink capacity	Jones et al. 2014	2014	3	Europe	Ireland	52.51	-8.2	1003	12.9	NA	Grassland	6.3	275	8.43933	273	8.43616	59.3	7.77305	9.24115	0.965726	18	7.25527
549	87	Recently identiﬁed microbial guild mediates soil N2O sink capacity	Jones et al. 2014	2014	3	Europe	Ireland	52.51	-8.2	1003	12.9	NA	Grassland	6.5	275	8.43933	339	8.5302	63.8	7.80482	9.62382	0.983348	23.9	7.3784
550	87	Recently identiﬁed microbial guild mediates soil N2O sink capacity	Jones et al. 2014	2014	3	Europe	Ireland	52.86	-6.9	894	13.4	NA	Grassland	7.8	41.4	7.617	53.8	7.73078	6.92	6.84011	13.7572	1.13853	2.88	6.45939
551	87	Recently identiﬁed microbial guild mediates soil N2O sink capacity	Jones et al. 2014	2014	3	Europe	Ireland	52.86	-6.9	894	13.4	NA	Grassland	7.3	129	8.11059	74.3	7.87099	56.6	7.75282	3.59187	0.555321	11.5	7.0607
552	87	Recently identiﬁed microbial guild mediates soil N2O sink capacity	Jones et al. 2014	2014	3	Europe	Ireland	52.86	-6.9	894	13.4	NA	Grassland	7.8	24.3	7.38561	19.8	7.29667	3.68	6.56585	11.9837	1.07859	2.27	6.35603
553	87	Recently identiﬁed microbial guild mediates soil N2O sink capacity	Jones et al. 2014	2014	3	Europe	Ireland	52.16	-8.26	917	8.6	NA	Grassland	6.2	25.4	7.40483	17.4	7.24055	5.41	6.7332	7.91128	0.898247	1.19	6.07555
554	87	Recently identiﬁed microbial guild mediates soil N2O sink capacity	Jones et al. 2014	2014	3	Europe	Ireland	52.86	-6.9	894	8.4	NA	Grassland	7.3	79.3	7.89927	47	7.6721	24.5	7.38917	5.1551	0.712237	7.88	6.89653
555	87	Recently identiﬁed microbial guild mediates soil N2O sink capacity	Jones et al. 2014	2014	3	Europe	Netherlands	52.06	6	830	13.4	NA	Grassland	5	32.5	7.51188	12	7.07918	14.5	7.16137	3.06897	0.486992	0.8	5.90309
556	87	Recently identiﬁed microbial guild mediates soil N2O sink capacity	Jones et al. 2014	2014	3	Europe	Netherlands	52.06	6	830	13.4	NA	Grassland	5.1	178	8.25042	46.3	7.66558	47.8	7.67943	4.69247	0.671401	4.88	6.68842
557	87	Recently identiﬁed microbial guild mediates soil N2O sink capacity	Jones et al. 2014	2014	3	Europe	Netherlands	52.06	6	830	13.4	NA	Grassland	5.2	56.6	7.75282	16.8	7.22531	24.7	7.3927	2.97166	0.472999	1.18	6.07188
558	87	Recently identiﬁed microbial guild mediates soil N2O sink capacity	Jones et al. 2014	2014	3	Europe	Netherlands	52.08	5.96	830	13.4	NA	Grassland	5.2	47.8	7.67943	13.2	7.12057	18.9	7.27646	3.22751	0.508868	0.457	5.65992
559	87	Recently identiﬁed microbial guild mediates soil N2O sink capacity	Jones et al. 2014	2014	3	Europe	Netherlands	52.08	5.96	830	13.4	NA	Grassland	5.2	59.7	7.77597	18.4	7.26482	28.3	7.45179	2.75972	0.440865	2.47	6.3927
560	87	Recently identiﬁed microbial guild mediates soil N2O sink capacity	Jones et al. 2014	2014	3	Europe	Netherlands	52.08	5.96	830	13.4	NA	Grassland	5.2	6.25	6.79588	2.74	6.43775	0.726	5.86094	12.3829	1.09282	0.122	5.08636
561	87	Recently identiﬁed microbial guild mediates soil N2O sink capacity	Jones et al. 2014	2014	3	Europe	Sweden	59.82	17.66	626	15.1	NA	Cropland	7.7	43	7.63347	35.2	7.54654	14.3	7.15534	5.46853	0.737871	8.79	6.94399
562	87	Recently identiﬁed microbial guild mediates soil N2O sink capacity	Jones et al. 2014	2014	3	Europe	Sweden	59.82	17.66	626	15.1	NA	Cropland	8	55.3	7.74273	48.6	7.68664	14.6	7.16435	7.11644	0.852263	8.39	6.92376
563	87	Recently identiﬁed microbial guild mediates soil N2O sink capacity	Jones et al. 2014	2014	3	Europe	Sweden	59.83	17.66	626	15.1	NA	Cropland	8.3	78.1	7.89265	68.9	7.83822	14.5	7.16137	10.1379	1.00595	9	6.95424
564	87	Recently identiﬁed microbial guild mediates soil N2O sink capacity	Jones et al. 2014	2014	3	Europe	Sweden	59.84	17.81	626	15.1	NA	Cropland	6.8	122	8.08636	94.2	7.97405	21.5	7.33244	10.0558	1.00242	20.1	7.3032
565	87	Recently identiﬁed microbial guild mediates soil N2O sink capacity	Jones et al. 2014	2014	3	Europe	Sweden	59.84	17.81	626	15.1	NA	Cropland	6.8	84.9	7.92891	108	8.03342	16.6	7.22011	11.6205	1.06522	14.9	7.17319
566	87	Recently identiﬁed microbial guild mediates soil N2O sink capacity	Jones et al. 2014	2014	3	Europe	Sweden	59.84	17.81	626	15.1	NA	Cropland	6.7	65.4	7.81558	50.9	7.70672	19.6	7.29226	5.93367	0.773324	9.35	6.97081
567	87	Recently identiﬁed microbial guild mediates soil N2O sink capacity	Jones et al. 2014	2014	3	Europe	Sweden	59.83	17.81	626	15.1	NA	Cropland	5.7	23.6	7.37291	16.6	7.22011	6.62	6.82086	6.07251	0.783368	3.69	6.56703
568	87	Recently identiﬁed microbial guild mediates soil N2O sink capacity	Jones et al. 2014	2014	3	Europe	Sweden	59.83	17.8	626	15.1	NA	Cropland	5.6	32.2	7.50786	24.8	7.39445	11.9	7.07555	4.78992	0.680328	4.45	6.64836
569	87	Recently identiﬁed microbial guild mediates soil N2O sink capacity	Jones et al. 2014	2014	3	Europe	Sweden	59.83	17.8	626	15.1	NA	Cropland	6.1	12	7.07918	7.9	6.89763	2.84	6.45332	7.00704	0.845535	1.99	6.29885
570	88	Soil properties impacting denitrifier community size, structure, and activity in New Zealand dairy-grazed pasture	Jha et al., 2017	2017	6	Ocenia	New Zealand	-38.3167	175.25	1370	13.2	NA	Grassland	5.7	NA	NA	NA	NA	6.03341	6.78056	116.371	2.06585	NA	NA
571	88	Soil properties impacting denitrifier community size, structure, and activity in New Zealand dairy-grazed pasture	Jha et al., 2017	2017	6	Ocenia	New Zealand	-40.3833	175.533	1086	12	NA	Grassland	5.9	NA	NA	NA	NA	47.4767	7.67648	13.0599	1.11594	NA	NA
572	88	Soil properties impacting denitrifier community size, structure, and activity in New Zealand dairy-grazed pasture	Jha et al., 2017	2017	6	Ocenia	New Zealand	-41.3333	171.5	1370	13.2	NA	Grassland	5.8	NA	NA	NA	NA	20.3505	7.30858	22.9018	1.35987	NA	NA
573	89	Influence of liming-induced pH changes on nitrous oxide emission, nirS, nirK and nosZ gene abundance from applied cattle urine in allophanic and fluvial grazed pasture soils	Jha et al., 2020	2020	3	Ocenia	New Zealand	-40.7667	175.3	1254	14	NA	Grassland	5.7	sum	sum	sum	sum	0.48	5.68124	113.272	2.05412	NA	NA
574	89	Influence of liming-induced pH changes on nitrous oxide emission, nirS, nirK and nosZ gene abundance from applied cattle urine in allophanic and fluvial grazed pasture soils	Jha et al., 2020	2020	3	Ocenia	New Zealand	-40.7667	175.3	1254	14	NA	Grassland	6.1	sum	sum	sum	sum	0.48	5.68124	163.999	2.21484	NA	NA
575	89	Influence of liming-induced pH changes on nitrous oxide emission, nirS, nirK and nosZ gene abundance from applied cattle urine in allophanic and fluvial grazed pasture soils	Jha et al., 2020	2020	3	Ocenia	New Zealand	-40.7667	175.3	1254	14	NA	Grassland	6.6	sum	sum	sum	sum	0.48	5.68124	270.981	2.43294	NA	NA
576	89	Influence of liming-induced pH changes on nitrous oxide emission, nirS, nirK and nosZ gene abundance from applied cattle urine in allophanic and fluvial grazed pasture soils	Jha et al., 2020	2020	3	Ocenia	New Zealand	-40.3833	175.6	1086	12	NA	Grassland	5.6	sum	sum	sum	sum	0.04	4.60206	1107.87	3.04449	NA	NA
577	89	Influence of liming-induced pH changes on nitrous oxide emission, nirS, nirK and nosZ gene abundance from applied cattle urine in allophanic and fluvial grazed pasture soils	Jha et al., 2020	2020	3	Ocenia	New Zealand	-40.3833	175.6	1086	12	NA	Grassland	5.8	sum	sum	sum	sum	0.04	4.60206	972.73	2.98799	NA	NA
578	89	Influence of liming-induced pH changes on nitrous oxide emission, nirS, nirK and nosZ gene abundance from applied cattle urine in allophanic and fluvial grazed pasture soils	Jha et al., 2020	2020	3	Ocenia	New Zealand	-40.3833	175.6	1086	12	NA	Grassland	6.3	sum	sum	sum	sum	0.04	4.60206	1514.49	3.18027	NA	NA
579	90	Abundance of narG, nirS, nirK, and nosZ Genes of Denitrifying Bacteria during Primary Successions of a Glacier Foreland	Kandel et al. 2006	2006	5	Europe	Austria	46.8333	11.05	820	-1.3	NA	Grassland	7.5	8.9	6.94939	56	7.74819	14	7.14613	4.63571	0.666117	NA	NA
580	90	Abundance of narG, nirS, nirK, and nosZ Genes of Denitrifying Bacteria during Primary Successions of a Glacier Foreland	Kandel et al. 2006	2006	5	Europe	Austria	46.8333	11.05	820	-1.3	NA	Grassland	7.2	10	7	24	7.38021	53	7.72428	0.641509	-0.192797	NA	NA
581	90	Abundance of narG, nirS, nirK, and nosZ Genes of Denitrifying Bacteria during Primary Successions of a Glacier Foreland	Kandel et al. 2006	2006	5	Europe	Austria	46.8333	11.05	820	-1.3	NA	Grassland	6.8	14	7.14613	38	7.57978	23	7.36173	2.26087	0.354276	NA	NA
582	90	Abundance of narG, nirS, nirK, and nosZ Genes of Denitrifying Bacteria during Primary Successions of a Glacier Foreland	Kandel et al. 2006	2006	5	Europe	Austria	46.8333	11.05	820	-1.3	NA	Grassland	5.5	24	7.38021	18	7.25527	71	7.85126	0.591549	-0.228009	NA	NA
583	90	Abundance of narG, nirS, nirK, and nosZ Genes of Denitrifying Bacteria during Primary Successions of a Glacier Foreland	Kandel et al. 2006	2006	5	Europe	Austria	46.8333	11.05	820	-1.3	NA	Grassland	5.6	32	7.50515	76	7.88081	130	8.11394	0.830769	-0.0805196	NA	NA
584	91	Nitrous oxide emissions as influenced by legume cover crops and nitrogen fertilization	Kandel et al. 2018	2018	6	North America	USA	35.6667	-98	803	15.5	27.9107	Cropland	6.5	498.733	8.69787	768.95	8.8859	8.361	6.92226	151.619	2.18075	NA	NA
585	91	Nitrous oxide emissions as influenced by legume cover crops and nitrogen fertilization	Kandel et al. 2018	2018	6	North America	USA	35.6667	-98	803	15.5	94.8963	Cropland	6.5	370.158	8.56839	553.8	8.74335	5.0936	6.70702	181.396	2.25863	NA	NA
586	91	Nitrous oxide emissions as influenced by legume cover crops and nitrogen fertilization	Kandel et al. 2018	2018	6	North America	USA	35.6667	-98	803	15.5	55.8214	Cropland	6.5	370.158	8.56839	553.8	8.74335	5.7728	6.76139	160.054	2.20427	NA	NA
587	91	Nitrous oxide emissions as influenced by legume cover crops and nitrogen fertilization	Kandel et al. 2018	2018	6	North America	USA	35.6667	-98	803	15.5	845.694	Cropland	6.5	370.158	8.56839	553.8	8.74335	5.7728	6.76139	160.054	2.20427	NA	NA
588	92	Restoring wetlands on intensive agricultural lands modifies nitrogen cycling microbial communities and reduces N2O production potential	Kasak et al., 2021	2021	10	North America	USA	38.1167	-122.4	338	15.6	NA	Cropland	4.8	1695.1	9.2292	37.2236	7.57082	30.6142	7.48592	56.5856	1.75271	423.234	8.62658
589	92	Restoring wetlands on intensive agricultural lands modifies nitrogen cycling microbial communities and reduces N2O production potential	Kasak et al., 2021	2021	10	North America	USA	38.1167	-122.4	338	16	NA	Cropland	5.5	1216.47	9.0851	36.5505	7.56289	6.75728	6.82977	185.433	2.26819	83.4989	7.92168
590	92	Restoring wetlands on intensive agricultural lands modifies nitrogen cycling microbial communities and reduces N2O production potential	Kasak et al., 2021	2021	10	North America	USA	38.1167	-122.4	338	16.3	NA	Cropland	5.6	6186	9.79141	353.816	8.54878	111.108	8.04575	58.86	1.76982	323.675	8.51011
591	93	Land use legacy regulates microbial community composition in transplanted Chernozems	Katulanda et al., 2018	2018	3	North America	Canada	49.7	112.833	448	6.5	NA	Cropland	6.8	0.0166226	4.2207	0.61173	5.78656	NA	NA	NA	NA	NA	NA
592	93	Land use legacy regulates microbial community composition in transplanted Chernozems	Katulanda et al., 2018	2018	3	North America	Canada	49.7	112.833	448	6.5	NA	Cropland	6.9	0.009749	3.98896	0.333235	5.52275	NA	NA	NA	NA	NA	NA
593	93	Land use legacy regulates microbial community composition in transplanted Chernozems	Katulanda et al., 2018	2018	3	North America	Canada	49.7	112.833	448	6.5	NA	Cropland	6.7	0.0616481	4.78992	0.306507	5.48644	NA	NA	NA	NA	NA	NA
594	93	Land use legacy regulates microbial community composition in transplanted Chernozems	Katulanda et al., 2018	2018	3	North America	Canada	49.7	112.833	448	6.5	NA	Cropland	5.4	0.0248765	4.39579	1.51381	6.18007	NA	NA	NA	NA	NA	NA
595	93	Land use legacy regulates microbial community composition in transplanted Chernozems	Katulanda et al., 2018	2018	3	North America	Canada	49.7	112.833	448	6.5	NA	Cropland	6.6	0.015295	4.18455	19.1918	7.28312	NA	NA	NA	NA	NA	NA
596	93	Land use legacy regulates microbial community composition in transplanted Chernozems	Katulanda et al., 2018	2018	3	North America	Canada	49.7	112.833	448	6.5	NA	Cropland	6.5	0.0338673	4.52978	94.5355	7.9756	NA	NA	NA	NA	NA	NA
597	93	Land use legacy regulates microbial community composition in transplanted Chernozems	Katulanda et al., 2018	2018	3	North America	Canada	49.7	112.833	448	6.5	NA	Cropland	6.9	0.00190616	3.28016	187.769	8.27362	NA	NA	NA	NA	NA	NA
598	93	Land use legacy regulates microbial community composition in transplanted Chernozems	Katulanda et al., 2018	2018	3	North America	Canada	49.7	112.833	448	6.5	NA	Cropland	6.7	0.00301072	3.47867	69.4752	7.84183	NA	NA	NA	NA	NA	NA
599	93	Land use legacy regulates microbial community composition in transplanted Chernozems	Katulanda et al., 2018	2018	3	North America	Canada	49.7	112.833	448	6.5	NA	Cropland	6.7	0.0028141	3.44934	259.072	8.41342	NA	NA	NA	NA	NA	NA
600	93	Land use legacy regulates microbial community composition in transplanted Chernozems	Katulanda et al., 2018	2018	3	North America	Canada	49.7	112.833	448	6.5	NA	Cropland	7.1	0.00700438	3.84537	416.903	8.62003	NA	NA	NA	NA	NA	NA
601	94	Resilience of bacteria, archaea, fungi and N-cycling microbial guilds under plough and conservation tillage, to agricultural drought	Kaurin et al. 2018	2018	4	Europe	Slovenia	46.5	15.6667	913	10.6	NA	Cropland	6.2	254	8.40483	42.8	7.63144	261	8.41664	1.13716	0.0558234	237	8.37475
602	94	Resilience of bacteria, archaea, fungi and N-cycling microbial guilds under plough and conservation tillage, to agricultural drought	Kaurin et al. 2018	2018	4	Europe	Slovenia	46.5	15.6667	913	10.6	NA	Cropland	6.2	517	8.71349	77.1	7.88705	476	8.67761	1.24811	0.0962526	538	8.73078
603	95	Low N2O emissions from wheat in a wheat-rice double cropping system due to manure substitution are associated with changes in the abundance of functional microbes	Kong et al., 2021	2021	4	Asia	China	31.5	120.55	1063	16.4	7.1912	Cropland	7.7	6.23118	6.79457	277.978	8.44401	31.374	7.49657	9.05874	0.957068	NA	NA
604	95	Low N2O emissions from wheat in a wheat-rice double cropping system due to manure substitution are associated with changes in the abundance of functional microbes	Kong et al., 2021	2021	4	Asia	China	31.5	120.55	1063	16.4	47.8003	Cropland	7.7	10.3238	7.01384	431.003	8.63448	35.1027	7.54534	12.5725	1.09942	NA	NA
605	95	Low N2O emissions from wheat in a wheat-rice double cropping system due to manure substitution are associated with changes in the abundance of functional microbes	Kong et al., 2021	2021	4	Asia	China	31.5	120.55	1063	16.4	39.1286	Cropland	7.9	7.06903	6.84936	296.845	8.47253	42.0146	7.6234	7.23354	0.859351	NA	NA
606	95	Low N2O emissions from wheat in a wheat-rice double cropping system due to manure substitution are associated with changes in the abundance of functional microbes	Kong et al., 2021	2021	4	Asia	China	31.5	120.55	1063	16.4	21.7199	Cropland	7.7	3.16563	6.50046	274.378	8.43835	21.2139	7.32662	13.0831	1.11671	NA	NA
607	95	Low N2O emissions from wheat in a wheat-rice double cropping system due to manure substitution are associated with changes in the abundance of functional microbes	Kong et al., 2021	2021	4	Asia	China	31.5	120.55	1063	16.4	109.707	Cropland	7.7	3.70672	6.56899	326.987	8.51453	25.391	7.40468	13.024	1.11475	NA	NA
608	95	Low N2O emissions from wheat in a wheat-rice double cropping system due to manure substitution are associated with changes in the abundance of functional microbes	Kong et al., 2021	2021	4	Asia	China	31.5	120.55	1063	16.4	96.6312	Cropland	7.9	4.07455	6.61008	356.969	8.55263	32.505	7.51195	11.1073	1.04561	NA	NA
609	96	Climate and soil parameters are more important than denitriﬁer abundances in controlling potential denitriﬁcation rates in Chinese grassland soils	Kou et al. 2019	2019	5	Asia	China	49.5833	120.2	383	-1.44	NA	Grassland	7.2	9.1	6.95904	3.9	6.59106	NA	NA	NA	NA	NA	NA
610	96	Climate and soil parameters are more important than denitriﬁer abundances in controlling potential denitriﬁcation rates in Chinese grassland soils	Kou et al. 2019	2019	5	Asia	China	43.5667	121.183	399	6.83	NA	Grassland	8.5	4.2	6.62325	1.5	6.17609	NA	NA	NA	NA	NA	NA
611	96	Climate and soil parameters are more important than denitriﬁer abundances in controlling potential denitriﬁcation rates in Chinese grassland soils	Kou et al. 2019	2019	5	Asia	China	43.9667	117.067	334	1.36	NA	Grassland	7.5	12.8	7.10721	4.5	6.65321	NA	NA	NA	NA	NA	NA
612	96	Climate and soil parameters are more important than denitriﬁer abundances in controlling potential denitriﬁcation rates in Chinese grassland soils	Kou et al. 2019	2019	5	Asia	China	43.3333	113.167	198	4.33	NA	Grassland	8	3	6.47712	1.7	6.23045	NA	NA	NA	NA	NA	NA
613	96	Climate and soil parameters are more important than denitriﬁer abundances in controlling potential denitriﬁcation rates in Chinese grassland soils	Kou et al. 2019	2019	5	Asia	China	42.15	112.3	221	3.53	NA	Grassland	8.4	2	6.30103	0.8	5.90309	NA	NA	NA	NA	NA	NA
614	96	Climate and soil parameters are more important than denitriﬁer abundances in controlling potential denitriﬁcation rates in Chinese grassland soils	Kou et al. 2019	2019	5	Asia	China	39.8167	110.317	414	6.66	NA	Grassland	8.2	6.1	6.78533	1.1	6.04139	NA	NA	NA	NA	NA	NA
615	96	Climate and soil parameters are more important than denitriﬁer abundances in controlling potential denitriﬁcation rates in Chinese grassland soils	Kou et al. 2019	2019	5	Asia	China	43.9833	93.0833	197	2.68	NA	Grassland	8	9.4	6.97313	2.2	6.34242	NA	NA	NA	NA	NA	NA
616	96	Climate and soil parameters are more important than denitriﬁer abundances in controlling potential denitriﬁcation rates in Chinese grassland soils	Kou et al. 2019	2019	5	Asia	China	44.4833	88.5667	173	8.35	NA	Grassland	8.3	1.7	6.23045	0.5	5.69897	NA	NA	NA	NA	NA	NA
617	96	Climate and soil parameters are more important than denitriﬁer abundances in controlling potential denitriﬁcation rates in Chinese grassland soils	Kou et al. 2019	2019	5	Asia	China	43.4833	94.1833	264	-3.05	NA	Grassland	7.9	14.8	7.17026	0.5	5.69897	NA	NA	NA	NA	NA	NA
618	96	Climate and soil parameters are more important than denitriﬁer abundances in controlling potential denitriﬁcation rates in Chinese grassland soils	Kou et al. 2019	2019	5	Asia	China	43.6	84.3	188	3.78	NA	Grassland	8	12.9	7.11059	6.1	6.78533	NA	NA	NA	NA	NA	NA
619	96	Climate and soil parameters are more important than denitriﬁer abundances in controlling potential denitriﬁcation rates in Chinese grassland soils	Kou et al. 2019	2019	5	Asia	China	45.0167	81.9833	438	-0.86	NA	Grassland	8.9	2.7	6.43136	0.9	5.95424	NA	NA	NA	NA	NA	NA
620	96	Climate and soil parameters are more important than denitriﬁer abundances in controlling potential denitriﬁcation rates in Chinese grassland soils	Kou et al. 2019	2019	5	Asia	China	35.0167	102.783	620	1.07	NA	Grassland	7.7	6.7	6.82607	1.5	6.17609	NA	NA	NA	NA	NA	NA
621	96	Climate and soil parameters are more important than denitriﬁer abundances in controlling potential denitriﬁcation rates in Chinese grassland soils	Kou et al. 2019	2019	5	Asia	China	37.9	101.683	473	-0.6	NA	Grassland	7.3	4	6.60206	0.4	5.60206	NA	NA	NA	NA	NA	NA
622	96	Climate and soil parameters are more important than denitriﬁer abundances in controlling potential denitriﬁcation rates in Chinese grassland soils	Kou et al. 2019	2019	5	Asia	China	36.75	101.2	399	-0.5	NA	Grassland	7.5	3.5	6.54407	1	6	NA	NA	NA	NA	NA	NA
623	96	Climate and soil parameters are more important than denitriﬁer abundances in controlling potential denitriﬁcation rates in Chinese grassland soils	Kou et al. 2019	2019	5	Asia	China	36.45	100.167	340	-2.07	NA	Grassland	7.1	2.7	6.43136	0.2	5.30103	NA	NA	NA	NA	NA	NA
624	96	Climate and soil parameters are more important than denitriﬁer abundances in controlling potential denitriﬁcation rates in Chinese grassland soils	Kou et al. 2019	2019	5	Asia	China	35.4	98.6833	344	-3.55	NA	Grassland	8.6	7.9	6.89763	0.9	5.95424	NA	NA	NA	NA	NA	NA
625	96	Climate and soil parameters are more important than denitriﬁer abundances in controlling potential denitriﬁcation rates in Chinese grassland soils	Kou et al. 2019	2019	5	Asia	China	33.4167	97.0167	490	0.73	NA	Grassland	6.8	17	7.23045	0.9	5.95424	NA	NA	NA	NA	NA	NA
626	96	Climate and soil parameters are more important than denitriﬁer abundances in controlling potential denitriﬁcation rates in Chinese grassland soils	Kou et al. 2019	2019	5	Asia	China	33.3833	102.967	760	2.58	NA	Grassland	5.8	8.3	6.91908	1.1	6.04139	NA	NA	NA	NA	NA	NA
627	96	Climate and soil parameters are more important than denitriﬁer abundances in controlling potential denitriﬁcation rates in Chinese grassland soils	Kou et al. 2019	2019	5	Asia	China	30.1667	95.2167	534	3.64	NA	Grassland	5.3	12	7.07918	0.1	5	NA	NA	NA	NA	NA	NA
628	96	Climate and soil parameters are more important than denitriﬁer abundances in controlling potential denitriﬁcation rates in Chinese grassland soils	Kou et al. 2019	2019	5	Asia	China	30.65	94.3833	441	2.86	NA	Grassland	6	1.7	6.23045	6.6	6.81954	NA	NA	NA	NA	NA	NA
629	96	Climate and soil parameters are more important than denitriﬁer abundances in controlling potential denitriﬁcation rates in Chinese grassland soils	Kou et al. 2019	2019	5	Asia	China	31.45	92.1833	397	-1.19	NA	Grassland	5.7	3	6.47712	2.1	6.32222	NA	NA	NA	NA	NA	NA
630	97	Patterns and Drivers of nirK-Type and nirS-Type Denitriﬁer Community Assembly along an Elevation Gradient	Kou et al., 2021	2021	8	Asia	China	29.55	101.95	NA	NA	NA	Forest	6.2	889	8.9489	66.1	7.8202	NA	NA	NA	NA	NA	NA
631	97	Patterns and Drivers of nirK-Type and nirS-Type Denitriﬁer Community Assembly along an Elevation Gradient	Kou et al., 2021	2021	8	Asia	China	29.5833	102.4	NA	NA	NA	Forest	6.4	766	8.88423	56.2	7.74974	NA	NA	NA	NA	NA	NA
632	97	Patterns and Drivers of nirK-Type and nirS-Type Denitriﬁer Community Assembly along an Elevation Gradient	Kou et al., 2021	2021	8	Asia	China	29.5833	102.4	NA	NA	NA	Forest	6.1	732	8.86451	50.8	7.70586	NA	NA	NA	NA	NA	NA
633	97	Patterns and Drivers of nirK-Type and nirS-Type Denitriﬁer Community Assembly along an Elevation Gradient	Kou et al., 2021	2021	8	Asia	China	29.5833	102.4	NA	NA	NA	Forest	6.6	870	8.93952	67.9	7.83187	NA	NA	NA	NA	NA	NA
634	97	Patterns and Drivers of nirK-Type and nirS-Type Denitriﬁer Community Assembly along an Elevation Gradient	Kou et al., 2021	2021	8	Asia	China	29.5833	102.4	NA	NA	NA	Forest	6.3	770	8.88649	59.4	7.77379	NA	NA	NA	NA	NA	NA
635	97	Patterns and Drivers of nirK-Type and nirS-Type Denitriﬁer Community Assembly along an Elevation Gradient	Kou et al., 2021	2021	8	Asia	China	29.5833	102.4	NA	NA	NA	Forest	6.3	549	8.73957	33.9	7.5302	NA	NA	NA	NA	NA	NA
636	97	Patterns and Drivers of nirK-Type and nirS-Type Denitriﬁer Community Assembly along an Elevation Gradient	Kou et al., 2021	2021	8	Asia	China	29.5833	102.4	NA	NA	NA	Forest	4.2	513	8.71012	38	7.57978	NA	NA	NA	NA	NA	NA
637	97	Patterns and Drivers of nirK-Type and nirS-Type Denitriﬁer Community Assembly along an Elevation Gradient	Kou et al., 2021	2021	8	Asia	China	29.5833	102.4	NA	NA	NA	Forest	4.8	563	8.75051	35.3	7.54777	NA	NA	NA	NA	NA	NA
638	97	Patterns and Drivers of nirK-Type and nirS-Type Denitriﬁer Community Assembly along an Elevation Gradient	Kou et al., 2021	2021	8	Asia	China	29.5833	102.4	NA	NA	NA	Forest	5.1	544	8.7356	41.1	7.61384	NA	NA	NA	NA	NA	NA
639	97	Patterns and Drivers of nirK-Type and nirS-Type Denitriﬁer Community Assembly along an Elevation Gradient	Kou et al., 2021	2021	8	Asia	China	29.5833	102.4	NA	NA	NA	Forest	5.4	140	8.14613	10.5	7.02119	NA	NA	NA	NA	NA	NA
640	97	Patterns and Drivers of nirK-Type and nirS-Type Denitriﬁer Community Assembly along an Elevation Gradient	Kou et al., 2021	2021	8	Asia	China	29.5833	102.4	NA	NA	NA	Forest	4.8	309	8.48996	20	7.30103	NA	NA	NA	NA	NA	NA
641	97	Patterns and Drivers of nirK-Type and nirS-Type Denitriﬁer Community Assembly along an Elevation Gradient	Kou et al., 2021	2021	8	Asia	China	29.6	102.083	NA	NA	NA	Forest	5	606	8.78247	30.8	7.48855	NA	NA	NA	NA	NA	NA
642	98	Tillage system affects fertilizer-induced nitrous oxide emissions	Krauss et al. 2016	2016	3	Europe	Switzerland	47.5	8.16667	1455	9.5	268.175	Cropland	7.2	30	7.47712	300	8.47712	190	8.27875	1.73684	0.23976	NA	NA
643	98	Tillage system affects fertilizer-induced nitrous oxide emissions	Krauss et al. 2016	2016	3	Europe	Switzerland	47.5	8.16667	1455	9.5	236.905	Cropland	7.1	72	7.85733	470	8.6721	180	8.25527	3.01111	0.478727	NA	NA
644	99	Long term farming systems affect soils potential for N2O production and reduction processes under denitrifying conditions	Krauss et al. 2017	2017	3	Europe	Switzerland	47.5	7.55	785	9.5	27.8971	Cropland	5.5	90.24	7.9554	658.11	8.8183	46.64	7.66876	16.0452	1.20535	232.193	8.36585
645	99	Long term farming systems affect soils potential for N2O production and reduction processes under denitrifying conditions	Krauss et al. 2017	2017	3	Europe	Switzerland	47.5	7.55	785	9.5	36.2794	Cropland	6.1	107.61	8.03185	911.36	8.95969	52.45	7.71975	19.4275	1.28842	198.967	8.29878
646	99	Long term farming systems affect soils potential for N2O production and reduction processes under denitrifying conditions	Krauss et al. 2017	2017	3	Europe	Switzerland	47.5	7.55	785	9.5	20.9755	Cropland	6.1	177.18	8.24841	922.66	8.96504	70.33	7.84714	15.6383	1.19419	374.257	8.57317
647	100	Biochar affects community composition of nitrous oxide reducers in a field experiment	Krause et al., 2018	2018	3	Europe	Switzerland	47.427	8.522	1054	9.4	61.2847	Cropland	6.3	NA		NA	NA	59.65	7.77561	NA	NA	314.894	8.49816
648	100	Biochar affects community composition of nitrous oxide reducers in a field experiment	Krause et al., 2018	2018	3	Europe	Switzerland	47.427	8.522	1054	9.4	29.5139	Cropland	6.7	NA		NA	NA	84.45	7.9266	NA	NA	357.447	8.55321
649	100	Biochar affects community composition of nitrous oxide reducers in a field experiment	Krause et al., 2018	2018	3	Europe	Switzerland	47.427	8.522	1054	9.4	62.3264	Cropland	6.7	NA		NA	NA	53.93	7.73183	NA	NA	323.404	8.50975
650	101	Specific microbial gene abundances and soil parameters contribute to C, N, and greenhouse gas process rates after land use change in Southern Amazonian Soils	Lammel et al. 2015	2015	6	South America	Brazil	-12.0833	-55.4667	2171	24.1	NA	Forest	4.5	7.4	6.86923	2.2	6.34242	23	7.36173	0.417391	-0.379457	NA	NA
651	101	Specific microbial gene abundances and soil parameters contribute to C, N, and greenhouse gas process rates after land use change in Southern Amazonian Soils	Lammel et al. 2015	2015	2	South America	Brazil	-11.7333	-56.25	2171	24.1	NA	Cropland	5.9	0.59	5.77085	0.45	5.65321	1.7	6.23045	0.611765	-0.213416	NA	NA
652	101	Specific microbial gene abundances and soil parameters contribute to C, N, and greenhouse gas process rates after land use change in Southern Amazonian Soils	Lammel et al. 2015	2015	6	South America	Brazil	-12.0833	-55.4667	2171	24.1	NA	Cropland	5.8	2	6.30103	0.76	5.88081	1.9	6.27875	1.45263	0.162155	NA	NA
653	101	Specific microbial gene abundances and soil parameters contribute to C, N, and greenhouse gas process rates after land use change in Southern Amazonian Soils	Lammel et al. 2015	2015	6	South America	Brazil	-12.0833	-55.4667	2171	24.1	NA	Cropland	5.4	4	6.60206	4.6	6.66276	8.8	6.94448	0.977273	-0.00998422	NA	NA
654	102	Land use, soil and litter chemistry drive bacterial community structures in samples of the rainforest and Cerrado (Brazilian Savannah) biomes in Southern Amazonia	Lammel et al. 2015	2015	3	South America	Brazil	-12.1	-55.4667	2171	24.1	NA	Forest	4.4	NA	NA	NA	NA	77.1472	7.88732	NA	NA	NA	NA
655	102	Land use, soil and litter chemistry drive bacterial community structures in samples of the rainforest and Cerrado (Brazilian Savannah) biomes in Southern Amazonia	Lammel et al. 2015	2015	3	South America	Brazil	-12.1	-55.4667	2171	24.1	NA	Cropland	5.5	NA	NA	NA	NA	57.6182	7.76056	NA	NA	NA	NA
656	102	Land use, soil and litter chemistry drive bacterial community structures in samples of the rainforest and Cerrado (Brazilian Savannah) biomes in Southern Amazonia	Lammel et al. 2015	2015	3	South America	Brazil	-12.1	-55.4667	2171	24.1	NA	Cropland	5.3	NA	NA	NA	NA	21.0834	7.32394	NA	NA	NA	NA
657	102	Land use, soil and litter chemistry drive bacterial community structures in samples of the rainforest and Cerrado (Brazilian Savannah) biomes in Southern Amazonia	Lammel et al. 2015	2015	3	South America	Brazil	-15.2667	-55.1167	2171	24.1	NA	Forest	4.4	NA	NA	NA	NA	142.866	8.15493	NA	NA	NA	NA
658	102	Land use, soil and litter chemistry drive bacterial community structures in samples of the rainforest and Cerrado (Brazilian Savannah) biomes in Southern Amazonia	Lammel et al. 2015	2015	3	South America	Brazil	-15.2667	-55.1167	2171	24.1	NA	Cropland	6	NA	NA	NA	NA	87.8335	7.94366	NA	NA	NA	NA
659	102	Land use, soil and litter chemistry drive bacterial community structures in samples of the rainforest and Cerrado (Brazilian Savannah) biomes in Southern Amazonia	Lammel et al. 2015	2015	3	South America	Brazil	-15.2667	-55.1167	2171	24.1	NA	Cropland	5.6	NA	NA	NA	NA	43.0328	7.6338	NA	NA	NA	NA
660	103	Linking feedstock and application rate of biochars to N2O emission in a sandy loam soil: Potential mechanisms	Lan et al., 2019	2019	3	Ocenia	Australia	-27.7167	153.167	776	20.5	3.78741	Grassland	4.5	NA	NA	0.7	5.8451	0.109	5.03743	NA	NA	NA	NA
661	103	Linking feedstock and application rate of biochars to N2O emission in a sandy loam soil: Potential mechanisms	Lan et al., 2019	2019	3	Ocenia	Australia	-27.7167	153.167	776	20.5	4.29652	Grassland	4.5	NA	NA	1.19	6.07555	0.14	5.14613	NA	NA	NA	NA
662	103	Linking feedstock and application rate of biochars to N2O emission in a sandy loam soil: Potential mechanisms	Lan et al., 2019	2019	3	Ocenia	Australia	-27.7167	153.167	776	20.5	5.66395	Grassland	4.5	NA	NA	1.33	6.12385	0.146	5.16435	NA	NA	NA	NA
663	103	Linking feedstock and application rate of biochars to N2O emission in a sandy loam soil: Potential mechanisms	Lan et al., 2019	2019	3	Ocenia	Australia	-27.7167	153.167	776	20.5	4.34819	Grassland	4.5	NA	NA	1.4	6.14613	0.161	5.20683	NA	NA	NA	NA
664	103	Linking feedstock and application rate of biochars to N2O emission in a sandy loam soil: Potential mechanisms	Lan et al., 2019	2019	3	Ocenia	Australia	-27.7167	153.167	776	20.5	4.72552	Grassland	4.5	NA	NA	1.55	6.19033	0.142	5.15229	NA	NA	NA	NA
665	103	Linking feedstock and application rate of biochars to N2O emission in a sandy loam soil: Potential mechanisms	Lan et al., 2019	2019	3	Ocenia	Australia	-27.7167	153.167	776	20.5	11.6634	Grassland	4.5	NA	NA	0.84	5.92428	0.128	5.10721	NA	NA	NA	NA
666	103	Linking feedstock and application rate of biochars to N2O emission in a sandy loam soil: Potential mechanisms	Lan et al., 2019	2019	3	Ocenia	Australia	-27.7167	153.167	776	20.5	9.25033	Grassland	4.5	NA	NA	1.48	6.17026	0.201	5.3032	NA	NA	NA	NA
667	103	Linking feedstock and application rate of biochars to N2O emission in a sandy loam soil: Potential mechanisms	Lan et al., 2019	2019	3	Ocenia	Australia	-27.7167	153.167	776	20.5	10.725	Grassland	4.5	NA	NA	2.34	6.36922	0.239	5.3784	NA	NA	NA	NA
668	103	Linking feedstock and application rate of biochars to N2O emission in a sandy loam soil: Potential mechanisms	Lan et al., 2019	2019	3	Ocenia	Australia	-27.7167	153.167	776	20.5	14.881	Grassland	4.5	NA	NA	2.71	6.43297	0.177	5.24797	NA	NA	NA	NA
669	103	Linking feedstock and application rate of biochars to N2O emission in a sandy loam soil: Potential mechanisms	Lan et al., 2019	2019	3	Ocenia	Australia	-27.7167	153.167	776	20.5	26.6785	Grassland	4.5	NA	NA	4.31	6.63448	0.486	5.68664	NA	NA	NA	NA
670	104	Coupled molecular and isotopic evidence for denitrifier controls over terrestrial nitrogen availability	Lennon & Houlton 2016	2016	9	North America	USA	39.3667	-123.7	1103	10.8	NA	Forest	6.2	0.805393	5.90601	74.4009	7.87158	NA	NA	NA	NA	NA	NA
671	104	Coupled molecular and isotopic evidence for denitrifier controls over terrestrial nitrogen availability	Lennon & Houlton 2016	2016	3	North America		39.0167	-123.083	1016	14.95	NA	Forest	6.7	NA	NA	61.026	7.78551	NA	NA	NA	NA	NA	NA
672	105	Ectomycorrhizal fungi inoculation alleviates simulated acid rain effects on soil ammonia oxidizers and denitriﬁers in Masson pine forest	Li et al. 2018	2018	3	Asia	China	28.45	113.183	1300	17	NA	Forest	5.8	2.59076	6.41343	0.99031	5.99577	5.29239	6.72365	0.676645	-0.169639	NA	NA
673	105	Ectomycorrhizal fungi inoculation alleviates simulated acid rain effects on soil ammonia oxidizers and denitriﬁers in Masson pine forest	Li et al. 2018	2018	3	Asia	China	28.45	113.183	1300	17	NA	Forest	5.8	2.86997	6.45788	2.08541	6.31919	5.18907	6.71509	0.954965	-0.0200126	NA	NA
674	105	Ectomycorrhizal fungi inoculation alleviates simulated acid rain effects on soil ammonia oxidizers and denitriﬁers in Masson pine forest	Li et al. 2018	2018	3	Asia	China	28.45	113.183	1300	17	NA	Forest	6	2.1938	6.3412	1.93679	6.28708	8.92879	6.95079	0.462615	-0.334781	NA	NA
675	105	Ectomycorrhizal fungi inoculation alleviates simulated acid rain effects on soil ammonia oxidizers and denitriﬁers in Masson pine forest	Li et al. 2018	2018	3	Asia	China	28.45	113.183	1300	17	NA	Forest	6.8	1.76935	6.24781	0.746592	5.87308	4.85758	6.68642	0.517941	-0.285719	NA	NA
676	106	Responses of soil denitrifying bacterial communities carrying nirS, nirK, and nosZ genes to revegetation of moving sand dunes	Li et al., 2019		3	Asia	China	43.0333	119.65	310	6.3	NA	Grassland	6.8	3.65717	6.56315	4.63198	6.66577	5.1586	6.71253	1.60686	0.205978	NA	NA
677	106	Responses of soil denitrifying bacterial communities carrying nirS, nirK, and nosZ genes to revegetation of moving sand dunes	Li et al., 2019		3	Asia	China	43.0333	119.65	310	6.3	NA	Grassland	7.2	3.80055	6.57985	13.0485	7.11556	2.0086	6.30289	8.38845	0.923682	NA	NA
678	106	Responses of soil denitrifying bacterial communities carrying nirS, nirK, and nosZ genes to revegetation of moving sand dunes	Li et al., 2019		3	Asia	China	43.0333	119.65	310	6.3	NA	Grassland	6.7	1.28387	6.10852	3.46276	6.53942	6.85558	6.83604	0.692375	-0.159659	NA	NA
679	106	Responses of soil denitrifying bacterial communities carrying nirS, nirK, and nosZ genes to revegetation of moving sand dunes	Li et al., 2019		3	Asia	China	43.0333	119.65	310	6.3	NA	Grassland	7	0.804529	5.90554	1.98577	6.29793	5.06911	6.70493	0.550451	-0.259281	NA	NA
680	106	Responses of soil denitrifying bacterial communities carrying nirS, nirK, and nosZ genes to revegetation of moving sand dunes	Li et al., 2019		3	Asia	China	43.0333	119.65	310	6.3	NA	Grassland	6.9	4.75267	6.67694	5.21438	6.7172	6.88967	6.8382	1.44667	0.160368	NA	NA
681	106	Responses of soil denitrifying bacterial communities carrying nirS, nirK, and nosZ genes to revegetation of moving sand dunes	Li et al., 2019		3	Asia	China	43.0333	119.65	310	6.3	NA	Grassland	6.9	4.55353	6.65835	1.85102	6.26741	3.8206	6.58213	1.67632	0.224357	NA	NA
682	106	Responses of soil denitrifying bacterial communities carrying nirS, nirK, and nosZ genes to revegetation of moving sand dunes	Li et al., 2019		3	Asia	China	43.0333	119.65	310	6.3	NA	Grassland	6.7	0.302694	5.481	0.654559	5.81595	0.749512	5.87478	1.27717	0.106248	NA	NA
683	107	Nitrogen reduction processes in paddy soils across climatic gradients: Key controlling factors and environmental implications	Li et al., 2020	2020	3	Asia	China	45.9	126.8	569	4.7	NA	Cropland	7.5	NA	NA	NA	NA	48.0512	7.6817	NA	NA	NA	NA
684	107	Nitrogen reduction processes in paddy soils across climatic gradients: Key controlling factors and environmental implications	Li et al., 2020	2020	3	Asia	China	43.9667	126.5	650	5.6	NA	Cropland	7.5	NA	NA	NA	NA	Data were pooled	Data were pooled	NA	NA	NA	NA
685	107	Nitrogen reduction processes in paddy soils across climatic gradients: Key controlling factors and environmental implications	Li et al., 2020	2020	3	Asia	China	41.8167	123.617	720	8.4	NA	Cropland	7.5	NA	NA	NA	NA	Data were pooled	Data were pooled	NA	NA	NA	NA
686	107	Nitrogen reduction processes in paddy soils across climatic gradients: Key controlling factors and environmental implications	Li et al., 2020	2020	4	Asia	China	33.2333	120.317	1060	13.9	NA	Cropland	7	NA	NA	NA	NA	86.1786	7.9354	NA	NA	NA	NA
687	107	Nitrogen reduction processes in paddy soils across climatic gradients: Key controlling factors and environmental implications	Li et al., 2020	2020	4	Asia	China	30.8667	118.867	1430	16	NA	Cropland	7	NA	NA	NA	NA	Data were pooled	Data were pooled	NA	NA	NA	NA
688	107	Nitrogen reduction processes in paddy soils across climatic gradients: Key controlling factors and environmental implications	Li et al., 2020	2020	4	Asia	China	30.25	121.217	1270	16.4	NA	Cropland	7	NA	NA	NA	NA	Data were pooled	Data were pooled	NA	NA	NA	NA
689	107	Nitrogen reduction processes in paddy soils across climatic gradients: Key controlling factors and environmental implications	Li et al., 2020	2020	4	Asia	China	30.4	113.483	1230	16.5	NA	Cropland	7	NA	NA	NA	NA	Data were pooled	Data were pooled	NA	NA	NA	NA
690	107	Nitrogen reduction processes in paddy soils across climatic gradients: Key controlling factors and environmental implications	Li et al., 2020	2020	7	Asia	China	30.8167	108.317	1240	15.8	NA	Cropland	6.8	NA	NA	NA	NA	48.2472	7.68347	NA	NA	NA	NA
691	107	Nitrogen reduction processes in paddy soils across climatic gradients: Key controlling factors and environmental implications	Li et al., 2020	2020	7	Asia	China	28.2167	103.15	815	17.8	NA	Cropland	6.8	NA	NA	NA	NA	Data were pooled	Data were pooled	NA	NA	NA	NA
692	107	Nitrogen reduction processes in paddy soils across climatic gradients: Key controlling factors and environmental implications	Li et al., 2020	2020	7	Asia	China	27.7167	109.25	1200	16.5	NA	Cropland	6.8	NA	NA	NA	NA	Data were pooled	Data were pooled	NA	NA	NA	NA
693	107	Nitrogen reduction processes in paddy soils across climatic gradients: Key controlling factors and environmental implications	Li et al., 2020	2020	7	Asia	China	26.85	100.183	1125	15.8	NA	Cropland	6.8	NA	NA	NA	NA	Data were pooled	Data were pooled	NA	NA	NA	NA
694	107	Nitrogen reduction processes in paddy soils across climatic gradients: Key controlling factors and environmental implications	Li et al., 2020	2020	7	Asia	China	28.0667	112.933	1360	17	NA	Cropland	6.8	NA	NA	NA	NA	Data were pooled	Data were pooled	NA	NA	NA	NA
695	107	Nitrogen reduction processes in paddy soils across climatic gradients: Key controlling factors and environmental implications	Li et al., 2020	2020	7	Asia	China	25.9667	114.917	1590	18.9	NA	Cropland	6.8	NA	NA	NA	NA	Data were pooled	Data were pooled	NA	NA	NA	NA
696	107	Nitrogen reduction processes in paddy soils across climatic gradients: Key controlling factors and environmental implications	Li et al., 2020	2020	7	Asia	China	25.0167	116.45	1770	20	NA	Cropland	6.8	NA	NA	NA	NA	Data were pooled	Data were pooled	NA	NA	NA	NA
697	107	Nitrogen reduction processes in paddy soils across climatic gradients: Key controlling factors and environmental implications	Li et al., 2020	2020	3	Asia	China	25.0167	116.45	1500	22.9	NA	Cropland	6.4	NA	NA	NA	NA	47.3222	7.67506	NA	NA	NA	NA
698	107	Nitrogen reduction processes in paddy soils across climatic gradients: Key controlling factors and environmental implications	Li et al., 2020	2020	3	Asia	China	21.7167	109.167	1847	22	NA	Cropland	6.4	NA	NA	NA	NA	Data were pooled	Data were pooled	NA	NA	NA	NA
699	107	Nitrogen reduction processes in paddy soils across climatic gradients: Key controlling factors and environmental implications	Li et al., 2020	2020	3	Asia	China	19.5333	110.783	1800	23.9	NA	Cropland	6.4	NA	NA	NA	NA	Data were pooled	Data were pooled	NA	NA	NA	NA
700	108	Enhancement of soil carbon and nitrogen stocks by abiotic and microbial pathways in three rubber-based agroforestry systems in Southwest China	Li et al., 2020		3	Asia	China	21.9167	101.267	1487	21.7	NA	Cropland	4.6	NA	NA	NA	NA	48.0543	7.68173	NA	NA	NA	NA
701	108	Enhancement of soil carbon and nitrogen stocks by abiotic and microbial pathways in three rubber-based agroforestry systems in Southwest China	Li et al., 2020		3	Asia	China	21.9167	101.267	1487	21.7	NA	Cropland	4.7	NA	NA	NA	NA	40.3039	7.60535	NA	NA	NA	NA
702	108	Enhancement of soil carbon and nitrogen stocks by abiotic and microbial pathways in three rubber-based agroforestry systems in Southwest China	Li et al., 2020		3	Asia	China	21.9167	101.267	1487	21.7	NA	Cropland	4.8	NA	NA	NA	NA	42.5772	7.62918	NA	NA	NA	NA
703	108	Enhancement of soil carbon and nitrogen stocks by abiotic and microbial pathways in three rubber-based agroforestry systems in Southwest China	Li et al., 2020		3	Asia	China	21.9167	101.267	1487	21.7	NA	Cropland	5	NA	NA	NA	NA	39.8232	7.60014	NA	NA	NA	NA
704	109	Optimal biochar amendment rate reduced the yield-scaled N2O emissions from Ultisols in an intensive vegetable field in South China	Li et al., 2020	2020	3	Asia	China	23.2833	113.617	1517	22.5	265.672	Cropland	5.4	NA	NA	NA	NA	3.41044	6.53281	NA	NA	NA	NA
705	109	Optimal biochar amendment rate reduced the yield-scaled N2O emissions from Ultisols in an intensive vegetable field in South China	Li et al., 2020	2020	3	Asia	China	23.2833	113.617	1517	22.5	1332.31	Cropland	5.2	NA	NA	NA	NA	8.03064	6.90475	NA	NA	NA	NA
706	109	Optimal biochar amendment rate reduced the yield-scaled N2O emissions from Ultisols in an intensive vegetable field in South China	Li et al., 2020	2020	3	Asia	China	23.2833	113.617	1517	22.5	866.62	Cropland	4.6	NA	NA	NA	NA	29.4063	7.46844	NA	NA	NA	NA
707	109	Optimal biochar amendment rate reduced the yield-scaled N2O emissions from Ultisols in an intensive vegetable field in South China	Li et al., 2020	2020	3	Asia	China	23.2833	113.617	1517	22.5	408.914	Cropland	4.8	NA	NA	NA	NA	120.168	8.07979	NA	NA	NA	NA
708	109	Optimal biochar amendment rate reduced the yield-scaled N2O emissions from Ultisols in an intensive vegetable field in South China	Li et al., 2020	2020	3	Asia	China	23.2833	113.617	1517	22.5	487.867	Cropland	4.9	NA	NA	NA	NA	38.1892	7.58194	NA	NA	NA	NA
709	109	Optimal biochar amendment rate reduced the yield-scaled N2O emissions from Ultisols in an intensive vegetable field in South China	Li et al., 2020	2020	3	Asia	China	23.2833	113.617	1517	22.5	480.909	Cropland	5.3	NA	NA	NA	NA	56.6344	7.75308	NA	NA	NA	NA
710	109	Optimal biochar amendment rate reduced the yield-scaled N2O emissions from Ultisols in an intensive vegetable field in South China	Li et al., 2020	2020	3	Asia	China	23.2833	113.617	1517	22.5	429.613	Cropland	5.4	NA	NA	NA	NA	1.11317	6.04656	NA	NA	NA	NA
711	109	Optimal biochar amendment rate reduced the yield-scaled N2O emissions from Ultisols in an intensive vegetable field in South China	Li et al., 2020	2020	3	Asia	China	23.2833	113.617	1517	22.5	2109.75	Cropland	5.2	NA	NA	NA	NA	3.12716	6.49515	NA	NA	NA	NA
712	109	Optimal biochar amendment rate reduced the yield-scaled N2O emissions from Ultisols in an intensive vegetable field in South China	Li et al., 2020	2020	3	Asia	China	23.2833	113.617	1517	22.5	1382.19	Cropland	4.6	NA	NA	NA	NA	11.335	7.05442	NA	NA	NA	NA
713	109	Optimal biochar amendment rate reduced the yield-scaled N2O emissions from Ultisols in an intensive vegetable field in South China	Li et al., 2020	2020	3	Asia	China	23.2833	113.617	1517	22.5	701.02	Cropland	4.8	NA	NA	NA	NA	45.524	7.65824	NA	NA	NA	NA
714	109	Optimal biochar amendment rate reduced the yield-scaled N2O emissions from Ultisols in an intensive vegetable field in South China	Li et al., 2020	2020	3	Asia	China	23.2833	113.617	1517	22.5	829.947	Cropland	4.9	NA	NA	NA	NA	21.2897	7.32817	NA	NA	NA	NA
715	109	Optimal biochar amendment rate reduced the yield-scaled N2O emissions from Ultisols in an intensive vegetable field in South China	Li et al., 2020	2020	3	Asia	China	23.2833	113.617	1517	22.5	796.643	Cropland	5.3	NA	NA	NA	NA	32.3251	7.50954	NA	NA	NA	NA
716	110	Effects of biochar and 3,4-dimethylpyrazole phosphate (DMPP) on soil ammonia-oxidizing bacteria and nosZ-N2O reducers in the mitigation of N2O emissions from paddy soils	Li et al., 2020		3	Asia	China	46.4167	129.367	530	4.5	1.15074	Cropland	6.1	45.3047	7.65614	26.3417	7.42064	21.2289	7.32693	3.37495	0.528267	NA	NA
717	110	Effects of biochar and 3,4-dimethylpyrazole phosphate (DMPP) on soil ammonia-oxidizing bacteria and nosZ-N2O reducers in the mitigation of N2O emissions from paddy soils	Li et al., 2020		3	Asia	China	46.4167	129.367	530	4.5	9.98002	Cropland	6.1	55.553	7.74471	37.9366	7.57906	23.2677	7.36675	4.018	0.60401	NA	NA
718	110	Effects of biochar and 3,4-dimethylpyrazole phosphate (DMPP) on soil ammonia-oxidizing bacteria and nosZ-N2O reducers in the mitigation of N2O emissions from paddy soils	Li et al., 2020		3	Asia	China	46.4167	129.367	530	4.5	5.95926	Cropland	6.1	46.1243	7.66393	23.7851	7.3763	26.3259	7.42038	2.65554	0.424152	NA	NA
719	110	Effects of biochar and 3,4-dimethylpyrazole phosphate (DMPP) on soil ammonia-oxidizing bacteria and nosZ-N2O reducers in the mitigation of N2O emissions from paddy soils	Li et al., 2020		3	Asia	China	46.4167	129.367	530	4.5	8.03362	Cropland	6.1	54.8272	7.739	31.0157	7.49158	24.5458	7.38998	3.49725	0.543727	NA	NA
720	110	Effects of biochar and 3,4-dimethylpyrazole phosphate (DMPP) on soil ammonia-oxidizing bacteria and nosZ-N2O reducers in the mitigation of N2O emissions from paddy soils	Li et al., 2020		3	Asia	China	46.4167	129.367	530	4.5	6.76392	Cropland	6.1	50.252	7.70115	34.9766	7.54378	27.3495	7.43695	3.11628	0.493636	NA	NA
721	111	Fertilization strategies affect soil properties and abundance of N-cycling functional genes in an acidic agricultural soil	Li et al., 2020		4	Asia	China	26.75	111.867	1431	18	NA	Cropland	5.4	544.967	8.73637	18.3093	7.26267	11.0526	7.04346	50.9632	1.70726	NA	NA
722	111	Fertilization strategies affect soil properties and abundance of N-cycling functional genes in an acidic agricultural soil	Li et al., 2020		4	Asia	China	26.75	111.867	1431	18	NA	Cropland	4.2	1090.36	9.03757	2.34796	6.37069	9.47368	6.97652	115.341	2.06199	NA	NA
723	111	Fertilization strategies affect soil properties and abundance of N-cycling functional genes in an acidic agricultural soil	Li et al., 2020		4	Asia	China	26.75	111.867	1431	18	NA	Cropland	5	1303.83	9.11522	30.4839	7.48407	12.9825	7.11336	102.778	2.0119	NA	NA
724	111	Fertilization strategies affect soil properties and abundance of N-cycling functional genes in an acidic agricultural soil	Li et al., 2020		4	Asia	China	26.75	111.867	1431	18	NA	Cropland	5.9	1853.45	9.26798	4.83031	6.68398	13.3333	7.12494	139.371	2.14417	NA	NA
725	111	Fertilization strategies affect soil properties and abundance of N-cycling functional genes in an acidic agricultural soil	Li et al., 2020		4	Asia	China	26.75	111.867	1431	18	NA	Cropland	5.6	1936.19	9.28695	25.2267	7.40186	16.4912	7.21725	118.937	2.07532	NA	NA
726	111	Fertilization strategies affect soil properties and abundance of N-cycling functional genes in an acidic agricultural soil	Li et al., 2020		4	Asia	China	26.75	111.867	1431	18	NA	Cropland	4.3	5516.59	9.74167	73.4587	7.86604	21.4035	7.33048	261.175	2.41693	NA	NA
727	111	Fertilization strategies affect soil properties and abundance of N-cycling functional genes in an acidic agricultural soil	Li et al., 2020		4	Asia	China	26.75	111.867	1431	18	NA	Cropland	5.1	2532.68	9.40358	111.39	8.04685	28.2456	7.45095	93.61	1.97132	NA	NA
728	112	Main controls on the denitrification rates during cropland revegetation in the southwest China Karst Critical Zone Observatory	Li et al. 2021	2021	9	Asia	China	26.25	105.767	1390	5.1	NA	Cropland	6.6	208.598	8.31931	22.6074	7.35425	19.8326	7.29738	11.6578	1.06662	NA	NA
729	112	Main controls on the denitrification rates during cropland revegetation in the southwest China Karst Critical Zone Observatory	Li et al. 2021	2021	9	Asia	China	26.25	105.767	1390	5.1	NA	Cropland	7.6	179.697	8.25454	40.8225	7.6109	20.3072	7.30765	10.8592	1.0358	NA	NA
730	112	Main controls on the denitrification rates during cropland revegetation in the southwest China Karst Critical Zone Observatory	Li et al. 2021	2021	9	Asia	China	26.2333	105.767	1390	5.1	NA	Forest	7.6	656.962	8.81754	39.0985	7.59216	22.5201	7.35257	30.9084	1.49008	NA	NA
731	112	Main controls on the denitrification rates during cropland revegetation in the southwest China Karst Critical Zone Observatory	Li et al. 2021	2021	4	Asia	China	26.2333	105.767	1390	5.1	NA	Forest	6.6	927.193	8.96717	41.6236	7.61934	28.2722	7.45136	34.2674	1.53488	NA	NA
732	113	Heavy rainfall in peak growing season had larger effects on soil nitrogen flux and pool than in the late season in a semiarid grassland	Li et al. 2021	2021	3	Asia	China	43.3333	116.667	281	2.5	18.6486	Grassland	7.3	11.1265	7.04636	0.6952	5.84211	12.7427	7.10526	0.927729	-0.0325787	NA	NA
733	113	Heavy rainfall in peak growing season had larger effects on soil nitrogen flux and pool than in the late season in a semiarid grassland	Li et al. 2021	2021	3	Asia	China	43.3333	116.667	281	2.5	42.1622	Grassland	7.8	12.5701	7.09934	1.12883	6.05263	11.2883	7.05263	1.21355	0.0840579	NA	NA
734	113	Heavy rainfall in peak growing season had larger effects on soil nitrogen flux and pool than in the late season in a semiarid grassland	Li et al. 2021	2021	3	Asia	China	43.3333	116.667	281	2.5	30	Grassland	7.5	12.5701	7.09934	0.88587	5.94737	4.83292	6.68421	2.78424	0.444706	NA	NA
735	113	Heavy rainfall in peak growing season had larger effects on soil nitrogen flux and pool than in the late season in a semiarid grassland	Li et al. 2021	2021	3	Asia	China	43.3333	116.667	281	2.5	16.3805	Grassland	6.7	4.73696	6.6755	0.297632	5.47368	1.43843	6.15789	3.50005	0.544075	NA	NA
736	113	Heavy rainfall in peak growing season had larger effects on soil nitrogen flux and pool than in the late season in a semiarid grassland	Li et al. 2021	2021	3	Asia	China	43.3333	116.667	281	2.5	21.288	Grassland	7.4	6.8303	6.83444	0.545557	5.73684	18.3299	7.26316	0.402395	-0.395347	NA	NA
737	113	Heavy rainfall in peak growing season had larger effects on soil nitrogen flux and pool than in the late season in a semiarid grassland	Li et al. 2021	2021	3	Asia	China	43.3333	116.667	281	2.5	13.7942	Grassland	8	6.04589	6.78146	0.335985	5.52632	6.952	6.84211	0.91799	-0.0371619	NA	NA
738	113	Heavy rainfall in peak growing season had larger effects on soil nitrogen flux and pool than in the late season in a semiarid grassland	Li et al. 2021	2021	3	Asia	China	43.3333	116.667	281	2.5	24.2424	Grassland	7.1	2.9079	6.46358	0.483292	5.68421	1.27427	6.10526	2.66129	0.425093	NA	NA
739	113	Heavy rainfall in peak growing season had larger effects on soil nitrogen flux and pool than in the late season in a semiarid grassland	Li et al. 2021	2021	3	Asia	China	43.3333	116.667	281	2.5	32.3232	Grassland	7.8	2.27835	6.35762	1.27427	6.10526	0.428134	5.63158	8.2979	0.918968	NA	NA
740	113	Heavy rainfall in peak growing season had larger effects on soil nitrogen flux and pool than in the late season in a semiarid grassland	Li et al. 2021	2021	3	Asia	China	43.3333	116.667	281	2.5	21.0101	Grassland	7.8	7.71649	6.88742	2.33572	6.36842	2.63663	6.42105	3.81251	0.581212	NA	NA
741	114	High Salinity Inhibits Soil Bacterial Community Mediating Nitrogen Cycling	Li et al. 2021	2021	20	Asia	China	37.5	118.25	634	14.2	NA	Cropland	7.9	1.934	6.28646	1.707	6.23223	5.674	6.75389	0.641699	-0.192669	NA	NA
742	114	High Salinity Inhibits Soil Bacterial Community Mediating Nitrogen Cycling	Li et al. 2021	2021	20	Asia	China	37.5	118.25	634	14.2	NA	Cropland	7.6	4.654	6.66783	2.927	6.46642	4.166	6.61972	1.81973	0.260007	NA	NA
743	115	Incapability of biochar to mitigate biogas slurry induced N2O emissions: Field investigations after 7 years of biochar application in a poplar plantation	Liao et al., 2021		3	Asia	China	32.8667	120.817	1050	14.6	30.0016	Forest	8.6	15.2459	7.18315	41.0801	7.61363	5.27033	6.72184	10.6874	1.02887	NA	NA
744	115	Incapability of biochar to mitigate biogas slurry induced N2O emissions: Field investigations after 7 years of biochar application in a poplar plantation	Liao et al., 2021		3	Asia	China	32.8667	120.817	1050	14.6	129.61	Forest	8.7	8.6535	6.93719	39.8258	7.60016	6.39354	6.80574	7.58254	0.879815	NA	NA
745	115	Incapability of biochar to mitigate biogas slurry induced N2O emissions: Field investigations after 7 years of biochar application in a poplar plantation	Liao et al., 2021		3	Asia	China	32.8667	120.817	1050	14.6	121.775	Forest	8.6	9.17167	6.96245	42.9617	7.63308	6.088	6.78447	8.5633	0.932641	NA	NA
746	115	Incapability of biochar to mitigate biogas slurry induced N2O emissions: Field investigations after 7 years of biochar application in a poplar plantation	Liao et al., 2021		3	Asia	China	32.8667	120.817	1050	14.6	101.517	Forest	8.6	7.59953	6.88079	21.6376	7.33521	6.88414	6.83785	4.24703	0.628085	NA	NA
747	115	Incapability of biochar to mitigate biogas slurry induced N2O emissions: Field investigations after 7 years of biochar application in a poplar plantation	Liao et al., 2021		3	Asia	China	32.8667	120.817	1050	14.6	30.6954	Forest	8.6	9.36372	6.97145	19.4425	7.28875	3.47961	6.54153	8.27858	0.917956	NA	NA
748	115	Incapability of biochar to mitigate biogas slurry induced N2O emissions: Field investigations after 7 years of biochar application in a poplar plantation	Liao et al., 2021		3	Asia	China	32.8667	120.817	1050	14.6	65.0419	Forest	8.7	17.6285	7.24622	24.7735	7.39399	4.56219	6.65917	9.29422	0.968213	NA	NA
749	115	Incapability of biochar to mitigate biogas slurry induced N2O emissions: Field investigations after 7 years of biochar application in a poplar plantation	Liao et al., 2021		3	Asia	China	32.8667	120.817	1050	14.6	190.562	Forest	8.6	22.9577	7.36093	30.4181	7.48313	5.31734	6.72569	10.0381	1.00165	NA	NA
750	115	Incapability of biochar to mitigate biogas slurry induced N2O emissions: Field investigations after 7 years of biochar application in a poplar plantation	Liao et al., 2021		3	Asia	China	32.8667	120.817	1050	14.6	95.4549	Forest	8.7	16.157	7.20836	47.6655	7.6782	5.62261	6.74994	11.351	1.05504	NA	NA
751	115	Incapability of biochar to mitigate biogas slurry induced N2O emissions: Field investigations after 7 years of biochar application in a poplar plantation	Liao et al., 2021		3	Asia	China	32.8667	120.817	1050	14.6	29.7104	Forest	8.6	48.4613	7.6854	47.6655	7.6782	4.01399	6.60358	23.9479	1.37927	NA	NA
752	115	Incapability of biochar to mitigate biogas slurry induced N2O emissions: Field investigations after 7 years of biochar application in a poplar plantation	Liao et al., 2021		3	Asia	China	32.8667	120.817	1050	14.6	83.7629	Forest	8.6	18.4366	7.26568	39.8258	7.60016	6.89231	6.83836	8.45325	0.927024	NA	NA
753	115	Incapability of biochar to mitigate biogas slurry induced N2O emissions: Field investigations after 7 years of biochar application in a poplar plantation	Liao et al., 2021		3	Asia	China	32.8667	120.817	1050	14.6	186.19	Forest	8.5	35.9013	7.55511	69.6167	7.84271	5.28083	6.7227	19.9813	1.30062	NA	NA
754	115	Incapability of biochar to mitigate biogas slurry induced N2O emissions: Field investigations after 7 years of biochar application in a poplar plantation	Liao et al., 2021		3	Asia	China	32.8667	120.817	1050	14.6	103.458	Forest	8.6	13.1964	7.12046	55.5052	7.74433	5.09648	6.70727	13.4802	1.1297	NA	NA
755	116	Characterization of nirS- and nirK-containing communities and potential denitrification activity in paddy soil from eastern China	Liang et al. 2021	2021	10	Asia	China	28.3167	115.4	1496	18.3	NA	Cropland	5.2	243.882	8.38718	171.613	8.23455	NA	NA	NA	NA	NA	NA
756	116	Characterization of nirS- and nirK-containing communities and potential denitrification activity in paddy soil from eastern China	Liang et al. 2021	2021	10	Asia	China	18.55	109.683	1995	24.2	NA	Cropland	5.5	76.0904	7.88133	44.2568	7.64598	NA	NA	NA	NA	NA	NA
757	116	Characterization of nirS- and nirK-containing communities and potential denitrification activity in paddy soil from eastern China	Liang et al. 2021	2021	10	Asia	China	47.4833	126.9	556	4.1	NA	Cropland	6.9	100.9	8.00389	48.6755	7.68731	NA	NA	NA	NA	NA	NA
758	116	Characterization of nirS- and nirK-containing communities and potential denitrification activity in paddy soil from eastern China	Liang et al. 2021	2021	10	Asia	China	34.4167	117.95	694	14.9	NA	Cropland	7.3	120.673	8.08161	137.578	8.13855	NA	NA	NA	NA	NA	NA
759	117	Long-term organic fertilization regulates the abundance of major nitrogen-cycling-related genes in aggregates from an acidic Ultisol	Lin et al., 2021		3	Asia	China	28.25	116.917	1795	17.6	NA	Cropland	5.2	NA	NA	37.1715	7.57021	4.55437	6.65843	NA	NA	8.70854	6.93995
760	117	Long-term organic fertilization regulates the abundance of major nitrogen-cycling-related genes in aggregates from an acidic Ultisol	Lin et al., 2021		3	Asia	China	28.25	116.917	1795	17.6	NA	Cropland	5.1	NA	NA	40.8926	7.61164	6.32307	6.80093	NA	NA	8.88116	6.94847
761	117	Long-term organic fertilization regulates the abundance of major nitrogen-cycling-related genes in aggregates from an acidic Ultisol	Lin et al., 2021		3	Asia	China	28.25	116.917	1795	17.6	NA	Cropland	5.2	NA	NA	58.9213	7.77027	6.20337	6.79263	NA	NA	11.8212	7.07266
762	117	Long-term organic fertilization regulates the abundance of major nitrogen-cycling-related genes in aggregates from an acidic Ultisol	Lin et al., 2021		3	Asia	China	28.25	116.917	1795	17.6	NA	Cropland	5.2	NA	NA	40.0205	7.60228	5.43976	6.73558	NA	NA	10.7091	7.02975
763	117	Long-term organic fertilization regulates the abundance of major nitrogen-cycling-related genes in aggregates from an acidic Ultisol	Lin et al., 2021		3	Asia	China	28.25	116.917	1795	17.6	NA	Cropland	5.6	NA	NA	74.1966	7.87038	7.08008	6.85004	NA	NA	10.8809	7.03666
764	118	Long-term diverse rotation alters nitrogen cycling bacterial groups and nitrous oxide emissions after nitrogen fertilization	Linton et al., 2020		4	North America	Canada	43.65	-80.4167	979	7.1	151.414	Cropland	7.3	735.716	8.86671	17.889	7.25259	528.47	8.72302	1.42601	0.154123	1647.97	9.21695
765	118	Long-term diverse rotation alters nitrogen cycling bacterial groups and nitrous oxide emissions after nitrogen fertilization	Linton et al., 2020		4	North America	Canada	43.65	-80.4167	979	7.1	171.801	Cropland	7.3	676.009	8.82995	13.444	7.12853	300	8.47712	2.29818	0.361383	1057.74	9.02438
766	119	Soil environmental factors rather than denitriﬁcation gene abundance control N2O ﬂuxes in a wet sclerophyll forest with different burning frequency	Liu et al. 2013	2013	4	Oceania	Australia	-26.8333	152.883	1711	20	218.116	Forest	4.6	34.8057	7.54165	1.30563	6.11582	23.0877	7.36338	1.56409	0.194263	NA	NA
767	119	Soil environmental factors rather than denitriﬁcation gene abundance control N2O ﬂuxes in a wet sclerophyll forest with different burning frequency	Liu et al. 2013	2013	4	Oceania	Australia	-26.8333	152.883	1711	20	82.0817	Forest	5.2	30.9492	7.49065	0.987529	5.99455	19.4661	7.28928	1.64063	0.215011	NA	NA
768	119	Soil environmental factors rather than denitriﬁcation gene abundance control N2O ﬂuxes in a wet sclerophyll forest with different burning frequency	Liu et al. 2013	2013	4	Oceania	Australia	-26.8333	152.883	1711	20	143.412	Forest	5.1	47.4187	7.67595	1.15202	6.06146	25.2994	7.40311	1.91984	0.283265	NA	NA
769	120	Abundance, Composition and Activity of Ammonia Oxidizer and Denitrifier Communities in Metal Polluted Rice Paddies from South China	Liu et al. 2014	2014	3	Asia	China	29.0667	117.717	1811	18.4	NA	Cropland	4.9	625	8.79588	NA	NA	NA	NA	NA	NA	NA	NA
770	120	Abundance, Composition and Activity of Ammonia Oxidizer and Denitrifier Communities in Metal Polluted Rice Paddies from South China	Liu et al. 2014	2014	3	Asia	China	29.0667	117.717	1811	18.4	NA	Cropland	4.1	833	8.92065	NA	NA	NA	NA	NA	NA	NA	NA
771	120	Abundance, Composition and Activity of Ammonia Oxidizer and Denitrifier Communities in Metal Polluted Rice Paddies from South China	Liu et al. 2014	2014	3	Asia	China	24.4333	113.817	2123	22.4	NA	Cropland	5.6	232	8.36549	NA	NA	NA	NA	NA	NA	NA	NA
772	120	Abundance, Composition and Activity of Ammonia Oxidizer and Denitrifier Communities in Metal Polluted Rice Paddies from South China	Liu et al. 2014	2014	3	Asia	China	24.4333	113.817	2123	22.4	NA	Cropland	5.5	338	8.52892	NA	NA	NA	NA	NA	NA	NA	NA
773	121	Vertical Distribution of Soil Denitrifying Communities in a Wet Sclerophyll Forest under Long-Term Repeated Burning	Liu et al., 2015	2015	4	Oceania	Australia	-26.8333	152.883	1711	22	NA	Forest	5.1	28.9734	7.462	0.323594	5.51	0.0428549	4.632	683.634	2.83482	NA	NA
774	121	Vertical Distribution of Soil Denitrifying Communities in a Wet Sclerophyll Forest under Long-Term Repeated Burning	Liu et al., 2015	2015	4	Oceania	Australia	-26.8333	152.883	1711	22	NA	Forest	5.8	63.0957	7.8	1.05925	6.025	0.374111	5.573	171.487	2.23423	NA	NA
775	121	Vertical Distribution of Soil Denitrifying Communities in a Wet Sclerophyll Forest under Long-Term Repeated Burning	Liu et al., 2015	2015	4	Oceania	Australia	-26.8333	152.883	1711	22	NA	Forest	5.6	164.059	8.215	0.843335	5.926	0.0770903	4.887	2139.08	3.33023	NA	NA
776	122	Response of Soil Denitrifying Communities to Long-Term Prescribed Burning in Two Australian Sclerophyll Forests	Liu et al., 2015	2015	4	Oceania	Australia	-25.8	152.617	1711	22	NA	Forest	5.2	0.442588	5.646	6.51628	6.814	4.4157	6.645	1.57594	0.197539	NA	NA
777	122	Response of Soil Denitrifying Communities to Long-Term Prescribed Burning in Two Australian Sclerophyll Forests	Liu et al., 2015	2015	4	Oceania	Australia	-25.8	152.617	1711	22	NA	Forest	5.7	0.195434	5.291	10.9648	7.04	1.75388	6.244	6.36316	0.803673	NA	NA
778	122	Response of Soil Denitrifying Communities to Long-Term Prescribed Burning in Two Australian Sclerophyll Forests	Liu et al., 2015	2015	4	Oceania	Australia	-25.8	152.617	1711	22	NA	Forest	5.8	0.267301	5.427	11.0154	7.042	1.59588	6.203	7.06989	0.849413	NA	NA
779	122	Response of Soil Denitrifying Communities to Long-Term Prescribed Burning in Two Australian Sclerophyll Forests	Liu et al., 2015	2015	4	Oceania	Australia	-26.8333	152.883	1711	22	NA	Forest	4.8	0.776247	5.89	16.9824	7.23	2.47742	6.394	7.16821	0.855411	NA	NA
780	122	Response of Soil Denitrifying Communities to Long-Term Prescribed Burning in Two Australian Sclerophyll Forests	Liu et al., 2015	2015	4	Oceania	Australia	-26.8333	152.883	1711	22	NA	Forest	5.5	0.380189	5.58	11.3501	7.055	1.49279	6.174	7.85795	0.895309	NA	NA
781	123	Abundance, composition and activity of denitrifier communities in metal polluted paddy soils	Liu et al., 2016	2016	5	Asia	China	25.4	114.3	1325	21.5	NA	Cropland	6.2	5203	9.71625	NA	NA	4288	9.63225	NA	NA	NA	NA
782	123	Abundance, composition and activity of denitrifier communities in metal polluted paddy soils	Liu et al., 2016	2016	5	Asia	China	25.4	114.3	1325	21.5	NA	Cropland	6.1	2770	9.44248	NA	NA	2600	9.41497	NA	NA	NA	NA
783	123	Abundance, composition and activity of denitrifier communities in metal polluted paddy soils	Liu et al., 2016	2016	5	Asia	China	25.4	114.3	1325	21.5	NA	Cropland	5.2	1050	9.02119	NA	NA	777	8.89042	NA	NA	NA	NA
784	123	Abundance, composition and activity of denitrifier communities in metal polluted paddy soils	Liu et al., 2016	2016	5	Asia	China	25.4	114.3	1325	21.5	NA	Cropland	5	286	8.45637	NA	NA	399	8.60097	NA	NA	NA	NA
785	124	Temporal Changes Rather than Long-Term Repeated Burning Predominately Control the Shift in the Abundance of Soil Denitrifying Community in an Australian Sclerophyll Forest	Liu et al., 2016	2016	4	Oceania	Australia	-26.8333	152.883	1684	23.3	NA	Forest	4.1	2.95121	6.47	27.7007	7.44249	14.2037	7.1524	2.15803	0.334057	NA	NA
786	124	Temporal Changes Rather than Long-Term Repeated Burning Predominately Control the Shift in the Abundance of Soil Denitrifying Community in an Australian Sclerophyll Forest	Liu et al., 2016	2016	4	Oceania	Australia	-26.8333	152.883	1684	23.3	NA	Forest	5	1.58489	6.2	12.4397	7.09481	1.86999	6.27184	7.49981	0.87505	NA	NA
787	124	Temporal Changes Rather than Long-Term Repeated Burning Predominately Control the Shift in the Abundance of Soil Denitrifying Community in an Australian Sclerophyll Forest	Liu et al., 2016	2016	4	Oceania	Australia	-26.8333	152.883	1684	23.3	NA	Forest	3.8	1.86209	6.27	10.6201	7.02613	0.437703	5.64118	28.5175	1.45511	NA	NA
788	124	Temporal Changes Rather than Long-Term Repeated Burning Predominately Control the Shift in the Abundance of Soil Denitrifying Community in an Australian Sclerophyll Forest	Liu et al., 2016	2016	4	Oceania	Australia	-26.8333	152.883	1684	23.3	NA	Forest	4.3	1.28825	6.11	14.3404	7.15656	0.177807	5.24995	87.8962	1.94397	NA	NA
789	124	Temporal Changes Rather than Long-Term Repeated Burning Predominately Control the Shift in the Abundance of Soil Denitrifying Community in an Australian Sclerophyll Forest	Liu et al., 2016	2016	4	Oceania	Australia	-26.8333	152.883	1684	23.3	NA	Forest	4.2	2.81838	6.45	0.578016	5.76194	0.00404967	3.60742	838.685	2.9236	NA	NA
790	124	Temporal Changes Rather than Long-Term Repeated Burning Predominately Control the Shift in the Abundance of Soil Denitrifying Community in an Australian Sclerophyll Forest	Liu et al., 2016	2016	4	Oceania	Australia	-26.8333	152.883	1684	23.3	NA	Forest	4.8	1.25893	6.1	0.497496	5.69679	0.0022228	3.3469	790.185	2.89773	NA	NA
791	125	Long-term effects of biochar addition and straw return on N2O fluxes and the related functional gene abundances under wheat-maize rotation system in the North China Plain	Liu et al., 2018	2018	3	Asia	China	36.9667	117.983	600	12.4	7.49053	Cropland	8.1	113.836	8.05628	0.019428	4.28843	44.8639	7.6519	2.5378	0.404457	NA	NA
792	125	Long-term effects of biochar addition and straw return on N2O fluxes and the related functional gene abundances under wheat-maize rotation system in the North China Plain	Liu et al., 2018	2018	3	Asia	China	36.9667	117.983	600	12.4	9.33464	Cropland	8.1	125.372	8.0982	0.019724	4.29499	55.0031	7.74039	2.27972	0.357882	NA	NA
793	125	Long-term effects of biochar addition and straw return on N2O fluxes and the related functional gene abundances under wheat-maize rotation system in the North China Plain	Liu et al., 2018	2018	3	Asia	China	36.9667	117.983	600	12.4	5.24096	Cropland	8.1	144.807	8.16079	0.0233094	4.36753	58.3958	7.76638	2.48015	0.394478	NA	NA
794	125	Long-term effects of biochar addition and straw return on N2O fluxes and the related functional gene abundances under wheat-maize rotation system in the North China Plain	Liu et al., 2018	2018	3	Asia	China	36.9667	117.983	600	12.4	3.97911	Cropland	8.1	180.971	8.25761	0.0185751	4.26893	56.9144	7.75522	3.18003	0.502431	NA	NA
795	125	Long-term effects of biochar addition and straw return on N2O fluxes and the related functional gene abundances under wheat-maize rotation system in the North China Plain	Liu et al., 2018	2018	3	Asia	China	36.9667	117.983	600	12.4	66.5375	Cropland	8.1	168.805	8.22739	0.0274745	4.43893	38.8096	7.58894	4.35028	0.638517	NA	NA
796	125	Long-term effects of biochar addition and straw return on N2O fluxes and the related functional gene abundances under wheat-maize rotation system in the North China Plain	Liu et al., 2018	2018	3	Asia	China	36.9667	117.983	600	12.4	79.5878	Cropland	8.1	228.604	8.35908	0.0283853	4.45309	64.6751	7.81074	3.53509	0.548401	NA	NA
797	125	Long-term effects of biochar addition and straw return on N2O fluxes and the related functional gene abundances under wheat-maize rotation system in the North China Plain	Liu et al., 2018	2018	3	Asia	China	36.9667	117.983	600	12.4	50.607	Cropland	8.1	183.884	8.26454	0.0351256	4.54562	91.6613	7.96219	2.00651	0.302441	NA	NA
798	125	Long-term effects of biochar addition and straw return on N2O fluxes and the related functional gene abundances under wheat-maize rotation system in the North China Plain	Liu et al., 2018	2018	3	Asia	China	36.9667	117.983	600	12.4	97.9475	Cropland	8.1	145.695	8.16344	0.0247523	4.39362	92.0607	7.96407	1.58287	0.199444	NA	NA
799	126	Effects of biochar application on the abundance and community composition of denitrifying bacteria in a reclaimed soil from coal mining subsidence area	Liu et al. 2018	2018	4	Asia	China	34.0667	117.55	830	14.8	NA	Cropland	8.5	12.7461	7.10538	4.66321	6.66868	NA	NA	NA	NA	NA	NA
800	126	Effects of biochar application on the abundance and community composition of denitrifying bacteria in a reclaimed soil from coal mining subsidence area	Liu et al. 2018	2018	4	Asia	China	34.0667	117.55	830	14.8	NA	Cropland	8.4	27.8238	7.44442	7.15026	6.85432	NA	NA	NA	NA	NA	NA
801	126	Effects of biochar application on the abundance and community composition of denitrifying bacteria in a reclaimed soil from coal mining subsidence area	Liu et al. 2018	2018	4	Asia	China	34.0667	117.55	830	14.8	NA	Cropland	8.2	29.5337	7.47032	8.39378	6.92396	NA	NA	NA	NA	NA	NA
802	126	Effects of biochar application on the abundance and community composition of denitrifying bacteria in a reclaimed soil from coal mining subsidence area	Liu et al. 2018	2018	4	Asia	China	34.0667	117.55	830	14.8	NA	Cropland	8.2	38.3938	7.58426	8.8601	6.94744	NA	NA	NA	NA	NA	NA
803	126	Effects of biochar application on the abundance and community composition of denitrifying bacteria in a reclaimed soil from coal mining subsidence area	Liu et al. 2018	2018	4	Asia	China	34.0667	117.55	830	14.8	NA	Cropland	8.3	37.6166	7.57538	10.4145	7.01764	NA	NA	NA	NA	NA	NA
804	126	Effects of biochar application on the abundance and community composition of denitrifying bacteria in a reclaimed soil from coal mining subsidence area	Liu et al. 2018	2018	4	Asia	China	34.0667	117.55	830	14.8	NA	Cropland	8.3	41.3472	7.61645	14.1451	7.15061	NA	NA	NA	NA	NA	NA
805	127	Abundance and Structure Composition of nirK and nosZ Genes as Well as Denitrifying Activity in Heavy Metal-polluted Paddy Soils	Liu et al. 2018	2018	3	Asia	China	29.0667	117.717	2123	22.4	NA	Cropland	4.9	625	8.79588	NA	NA	757	8.8791	NA	NA	NA	NA
806	127	Abundance and Structure Composition of nirK and nosZ Genes as Well as Denitrifying Activity in Heavy Metal-polluted Paddy Soils	Liu et al. 2018	2018	3	Asia	China	29.0667	117.717	2123	22.4	NA	Cropland	4.1	278	8.44404	NA	NA	435	8.63849	NA	NA	NA	NA
807	127	Abundance and Structure Composition of nirK and nosZ Genes as Well as Denitrifying Activity in Heavy Metal-polluted Paddy Soils	Liu et al. 2018	2018	3	Asia	China	24.4333	113.817	1811	18.4	NA	Cropland	5.6	232	8.36549	NA	NA	423	8.62634	NA	NA	NA	NA
808	127	Abundance and Structure Composition of nirK and nosZ Genes as Well as Denitrifying Activity in Heavy Metal-polluted Paddy Soils	Liu et al. 2018	2018	3	Asia	China	24.4333	113.817	1811	18.4	NA	Cropland	5.5	338	8.52892	NA	NA	436	8.63949	NA	NA	NA	NA
809	128	Increasing livestock wastewater application in alternate-furrow irrigation reduces nitrification gene abundance but not nitrification rate in rhizosphere	Liu et al., 2019	2019	3	Asia	China	35.25	113.933	625	15.2	NA	Cropland	8.8	Relative value	Relative value	Relative value	Relative value	Relative value	Relative value	0.514834	-0.288333	NA	NA
810	128	Increasing livestock wastewater application in alternate-furrow irrigation reduces nitrification gene abundance but not nitrification rate in rhizosphere	Liu et al., 2019	2019	3	Asia	China	35.25	113.933	625	15.2	NA	Cropland	8.8	Relative value	Relative value	Relative value	Relative value	Relative value	Relative value	1.05032	0.0213208	NA	NA
811	128	Increasing livestock wastewater application in alternate-furrow irrigation reduces nitrification gene abundance but not nitrification rate in rhizosphere	Liu et al., 2019	2019	3	Asia	China	35.25	113.933	625	15.2	NA	Cropland	8.7	Relative value	Relative value	Relative value	Relative value	Relative value	Relative value	1.59769	0.203492	NA	NA
812	128	Increasing livestock wastewater application in alternate-furrow irrigation reduces nitrification gene abundance but not nitrification rate in rhizosphere	Liu et al., 2019	2019	3	Asia	China	35.25	113.933	625	15.2	NA	Cropland	8.6	Relative value	Relative value	Relative value	Relative value	Relative value	Relative value	0.880086	-0.0554751	NA	NA
813	128	Increasing livestock wastewater application in alternate-furrow irrigation reduces nitrification gene abundance but not nitrification rate in rhizosphere	Liu et al., 2019	2019	3	Asia	China	35.25	113.933	625	15.2	NA	Cropland	8.5	Relative value	Relative value	Relative value	Relative value	Relative value	Relative value	0.671612	-0.172881	NA	NA
814	128	Increasing livestock wastewater application in alternate-furrow irrigation reduces nitrification gene abundance but not nitrification rate in rhizosphere	Liu et al., 2019	2019	3	Asia	China	35.25	113.933	625	15.2	NA	Cropland	8.5	Relative value	Relative value	Relative value	Relative value	Relative value	Relative value	0.0335556	-1.47423	NA	NA
815	128	Increasing livestock wastewater application in alternate-furrow irrigation reduces nitrification gene abundance but not nitrification rate in rhizosphere	Liu et al., 2019	2019	3	Asia	China	35.25	113.933	625	15.2	NA	Cropland	8.5	Relative value	Relative value	Relative value	Relative value	Relative value	Relative value	0.509254	-0.293066	NA	NA
816	128	Increasing livestock wastewater application in alternate-furrow irrigation reduces nitrification gene abundance but not nitrification rate in rhizosphere	Liu et al., 2019	2019	3	Asia	China	35.25	113.933	625	15.2	NA	Cropland	8.5	Relative value	Relative value	Relative value	Relative value	Relative value	Relative value	0.687042	-0.163017	NA	NA
817	128	Increasing livestock wastewater application in alternate-furrow irrigation reduces nitrification gene abundance but not nitrification rate in rhizosphere	Liu et al., 2019	2019	3	Asia	China	35.25	113.933	625	15.2	NA	Cropland	8.7	Relative value	Relative value	Relative value	Relative value	Relative value	Relative value	0.183793	-0.735671	NA	NA
818	128	Increasing livestock wastewater application in alternate-furrow irrigation reduces nitrification gene abundance but not nitrification rate in rhizosphere	Liu et al., 2019	2019	3	Asia	China	35.25	113.933	625	15.2	NA	Cropland	8.7	Relative value	Relative value	Relative value	Relative value	Relative value	Relative value	0.226441	-0.645045	NA	NA
819	128	Increasing livestock wastewater application in alternate-furrow irrigation reduces nitrification gene abundance but not nitrification rate in rhizosphere	Liu et al., 2019	2019	3	Asia	China	35.25	113.933	625	15.2	NA	Cropland	8.5	Relative value	Relative value	Relative value	Relative value	Relative value	Relative value	0.337583	-0.471619	NA	NA
820	128	Increasing livestock wastewater application in alternate-furrow irrigation reduces nitrification gene abundance but not nitrification rate in rhizosphere	Liu et al., 2019	2019	3	Asia	China	35.25	113.933	625	15.2	NA	Cropland	8.6	Relative value	Relative value	Relative value	Relative value	Relative value	Relative value	0.466218	-0.331411	NA	NA
821	128	Increasing livestock wastewater application in alternate-furrow irrigation reduces nitrification gene abundance but not nitrification rate in rhizosphere	Liu et al., 2019	2019	3	Asia	China	35.25	113.933	625	15.2	NA	Cropland	8.4	Relative value	Relative value	Relative value	Relative value	Relative value	Relative value	0.0133993	-1.87292	NA	NA
822	128	Increasing livestock wastewater application in alternate-furrow irrigation reduces nitrification gene abundance but not nitrification rate in rhizosphere	Liu et al., 2019	2019	3	Asia	China	35.25	113.933	625	15.2	NA	Cropland	8.5	Relative value	Relative value	Relative value	Relative value	Relative value	Relative value	0.00508041	-2.2941	NA	NA
823	128	Increasing livestock wastewater application in alternate-furrow irrigation reduces nitrification gene abundance but not nitrification rate in rhizosphere	Liu et al., 2019	2019	3	Asia	China	35.25	113.933	625	15.2	NA	Cropland	8.5	Relative value	Relative value	Relative value	Relative value	Relative value	Relative value	1.41169	0.149739	NA	NA
824	128	Increasing livestock wastewater application in alternate-furrow irrigation reduces nitrification gene abundance but not nitrification rate in rhizosphere	Liu et al., 2019	2019	3	Asia	China	35.25	113.933	625	15.2	NA	Cropland	8.5	Relative value	Relative value	Relative value	Relative value	Relative value	Relative value	0.590607	-0.228701	NA	NA
825	129	Adding NBPT to urea increases N use efficiency of maize and decreases the abundance of N-cycling soil microbes under reduced fertilizer-N rate on the North China Plain	Liu et al., 2020	2020	3	Asia	China	34.2	113.55	673	14.4	NA	Cropland	7.9	6.08474	6.78424	0.285184	5.45513	NA	NA	NA	NA	NA	NA
826	129	Adding NBPT to urea increases N use efficiency of maize and decreases the abundance of N-cycling soil microbes under reduced fertilizer-N rate on the North China Plain	Liu et al., 2020	2020	3	Asia	China	34.2	113.55	673	14.4	NA	Cropland	7.9	7.29185	6.86284	0.440717	5.64416	NA	NA	NA	NA	NA	NA
827	129	Adding NBPT to urea increases N use efficiency of maize and decreases the abundance of N-cycling soil microbes under reduced fertilizer-N rate on the North China Plain	Liu et al., 2020	2020	3	Asia	China	34.2	113.55	673	14.4	NA	Cropland	7.9	7.39242	6.86879	0.398923	5.60089	NA	NA	NA	NA	NA	NA
828	129	Adding NBPT to urea increases N use efficiency of maize and decreases the abundance of N-cycling soil microbes under reduced fertilizer-N rate on the North China Plain	Liu et al., 2020	2020	3	Asia	China	34.2	113.55	673	14.4	NA	Cropland	7.9	7.07292	6.8496	0.391359	5.59258	NA	NA	NA	NA	NA	NA
829	129	Adding NBPT to urea increases N use efficiency of maize and decreases the abundance of N-cycling soil microbes under reduced fertilizer-N rate on the North China Plain	Liu et al., 2020	2020	3	Asia	China	34.2	113.55	673	14.4	NA	Cropland	7.9	7.33207	6.86523	0.423353	5.6267	NA	NA	NA	NA	NA	NA
830	130	The contrasting effects of biochar and straw on N2O emissions in the maize season in intensively farmed soil	Liu et al. 2021	2021	3	Asia	China	36.9667	117.983	550	12.3	92.2172	Cropland	8.1	0.106377	5.02685	0.0671263	4.82689	8.25442	6.91669	0.0210194	-1.67738	NA	NA
831	130	The contrasting effects of biochar and straw on N2O emissions in the maize season in intensively farmed soil	Liu et al. 2021	2021	3	Asia	China	36.9667	117.983	550	12.3	64.4029	Cropland	8.1	0.0662407	4.82112	0.113509	5.05503	10.9212	7.03827	0.0164588	-1.7836	NA	NA
832	130	The contrasting effects of biochar and straw on N2O emissions in the maize season in intensively farmed soil	Liu et al. 2021	2021	3	Asia	China	36.9667	117.983	550	12.3	103.697	Cropland	7.7	0.164576	5.21637	0.0387608	4.58839	4.38126	6.6416	0.0464106	-1.33338	NA	NA
833	130	The contrasting effects of biochar and straw on N2O emissions in the maize season in intensively farmed soil	Liu et al. 2021	2021	3	Asia	China	36.9667	117.983	550	12.3	124.056	Cropland	7.9	0.0724405	4.85998	0.0620453	4.79271	7.32478	6.86479	0.0183604	-1.73612	NA	NA
834	131	An antagonistic eﬀect of_x001E_elevated CO2 and_x001E_warming on soil N2O emissions related to nitriﬁer and denitriﬁer communities in a Chinese wheat ﬁeld	Liu et al. 2021	2021	3	Asia	China	31.5	120.55	1150	16	19.7129	Cropland	7.1	105.058	8.02143	144.747	8.16061	1.824	6.26102	136.954	2.13658	NA	NA
835	131	An antagonistic eﬀect of_x001E_elevated CO2 and_x001E_warming on soil N2O emissions related to nitriﬁer and denitriﬁer communities in a Chinese wheat ﬁeld	Liu et al. 2021	2021	3	Asia	China	31.5	120.55	1150	16	54.8115	Cropland	6.8	169.261	8.22856	200.778	8.30272	2.832	6.45209	130.663	2.11615	NA	NA
836	131	An antagonistic eﬀect of_x001E_elevated CO2 and_x001E_warming on soil N2O emissions related to nitriﬁer and denitriﬁer communities in a Chinese wheat ﬁeld	Liu et al. 2021	2021	3	Asia	China	31.5	120.55	1150	16	39.3225	Cropland	6.4	67.7043	7.83062	122.568	8.08838	1.968	6.29403	96.6831	1.98535	NA	NA
837	131	An antagonistic eﬀect of_x001E_elevated CO2 and_x001E_warming on soil N2O emissions related to nitriﬁer and denitriﬁer communities in a Chinese wheat ﬁeld	Liu et al. 2021	2021	3	Asia	China	31.5	120.55	1150	16	27.6172	Cropland	6.9	143.58	8.15709	164.591	8.21641	2.976	6.47363	103.552	2.01516	NA	NA
838	132	Restriction of soil bacteria promoting high yield of super hybrid rice in the Huaihe Valley in central China by conventional ploughing intensity	Liu et al., 2021	2021	3	Asia	China	34.5667	115.55	1100	15.3	112.49	Cropland	6.4	Relative value	Relative value	Relative value	Relative value	Relative value	Relative value	381.308	2.58128	NA	NA
839	132	Restriction of soil bacteria promoting high yield of super hybrid rice in the Huaihe Valley in central China by conventional ploughing intensity	Liu et al., 2021	2021	3	Asia	China	34.5667	115.55	1100	15.3	61.85	Cropland	6.4	Relative value	Relative value	Relative value	Relative value	Relative value	Relative value	178.776	2.25231	NA	NA
840	133	Soil Bacterial Community Response and Nitrogen Cycling Variations Associated with Subalpine Meadow Degradation on the Loess Plateau, China	Luo et al., 2020	2020	5	Asia	China	39.1833	113.033	650	4.2	NA	Grassland	6.9	0.180263	5.25591	2.72849	6.43592	0.760761	5.88125	3.82348	0.582459	NA	NA
841	133	Soil Bacterial Community Response and Nitrogen Cycling Variations Associated with Subalpine Meadow Degradation on the Loess Plateau, China	Luo et al., 2020	2020	5	Asia	China	39.1833	113.033	650	4.2	NA	Grassland	7.1	0.147368	5.1684	6.25553	6.79626	0.689844	5.83875	9.28166	0.967626	NA	NA
842	133	Soil Bacterial Community Response and Nitrogen Cycling Variations Associated with Subalpine Meadow Degradation on the Loess Plateau, China	Luo et al., 2020	2020	5	Asia	China	39.1833	113.033	650	4.2	NA	Grassland	7.3	0.0973684	4.98842	1.52942	6.18453	0.587571	5.76906	2.76867	0.442271	NA	NA
843	133	Soil Bacterial Community Response and Nitrogen Cycling Variations Associated with Subalpine Meadow Degradation on the Loess Plateau, China	Luo et al., 2020	2020	5	Asia	China	39.1833	113.033	650	4.2	NA	Grassland	7.5	0.0631579	4.80043	1.14293	6.05802	0.474488	5.67623	2.54187	0.405154	NA	NA
844	134	Response of microbial functional groups involved in soil N cycle to N, P and NP fertilization in Tibetan alpine meadows	Ma et al. 2016	2016	6	Asia	China	33.65	101.883	672	1.2	NA	Grassland	6.4	62.5173	7.796	6.19384	6.79196	25.3221	7.4035	2.71348	0.433527	NA	NA
845	134	Response of microbial functional groups involved in soil N cycle to N, P and NP fertilization in Tibetan alpine meadows	Ma et al. 2016	2016	6	Asia	China	33.65	101.883	672	1.2	NA	Grassland	6.4	60.5257	7.78194	6.67175	6.82424	38.2402	7.58252	1.75725	0.244833	NA	NA
846	134	Response of microbial functional groups involved in soil N cycle to N, P and NP fertilization in Tibetan alpine meadows	Ma et al. 2016	2016	6	Asia	China	33.65	101.883	672	1.2	NA	Grassland	6.4	58.2398	7.76522	7.18588	6.85648	40.8338	7.61102	1.60224	0.204728	NA	NA
847	134	Response of microbial functional groups involved in soil N cycle to N, P and NP fertilization in Tibetan alpine meadows	Ma et al. 2016	2016	6	Asia	China	33.65	101.883	672	1.2	NA	Grassland	6.4	53.2451	7.72628	8.28419	6.91825	43.1092	7.63457	1.42729	0.154512	NA	NA
848	134	Response of microbial functional groups involved in soil N cycle to N, P and NP fertilization in Tibetan alpine meadows	Ma et al. 2016	2016	6	Asia	China	33.65	101.883	672	1.2	NA	Grassland	6.4	71.5039	7.85433	6.7044	6.82636	28.7369	7.45844	2.72153	0.434813	NA	NA
849	134	Response of microbial functional groups involved in soil N cycle to N, P and NP fertilization in Tibetan alpine meadows	Ma et al. 2016	2016	6	Asia	China	33.65	101.883	672	1.2	NA	Grassland	6.5	79.682	7.90136	7.30399	6.86356	30.5239	7.48464	2.84977	0.454809	NA	NA
850	134	Response of microbial functional groups involved in soil N cycle to N, P and NP fertilization in Tibetan alpine meadows	Ma et al. 2016	2016	6	Asia	China	33.65	101.883	672	1.2	NA	Grassland	6.4	86.7201	7.93812	7.86013	6.89543	32.0206	7.50543	2.95373	0.470371	NA	NA
851	134	Response of microbial functional groups involved in soil N cycle to N, P and NP fertilization in Tibetan alpine meadows	Ma et al. 2016	2016	6	Asia	China	33.65	101.883	672	1.2	NA	Grassland	6.3	94.3952	7.97495	8.45999	6.92737	34.0173	7.5317	3.02361	0.480526	NA	NA
852	134	Response of microbial functional groups involved in soil N cycle to N, P and NP fertilization in Tibetan alpine meadows	Ma et al. 2016	2016	6	Asia	China	33.65	101.883	672	1.2	NA	Grassland	6.4	148.221	8.17091	6.97108	6.8433	45.9092	7.6619	3.38041	0.52897	NA	NA
853	134	Response of microbial functional groups involved in soil N cycle to N, P and NP fertilization in Tibetan alpine meadows	Ma et al. 2016	2016	6	Asia	China	33.65	101.883	672	1.2	NA	Grassland	6.4	48.7776	7.68822	7.1611	6.85498	47.9126	7.68045	1.16751	0.067262	NA	NA
854	134	Response of microbial functional groups involved in soil N cycle to N, P and NP fertilization in Tibetan alpine meadows	Ma et al. 2016	2016	6	Asia	China	33.65	101.883	672	1.2	NA	Grassland	6.3	44.1408	7.64484	7.35495	6.86658	50.0081	7.69904	1.02975	0.0127313	NA	NA
855	134	Response of microbial functional groups involved in soil N cycle to N, P and NP fertilization in Tibetan alpine meadows	Ma et al. 2016	2016	6	Asia	China	33.65	101.883	672	1.2	NA	Grassland	6.3	40.1504	7.60369	7.94584	6.90014	56.0622	7.74867	0.857909	-0.0665587	NA	NA
856	135	Nitrous oxide emission and denitriﬁer bacteria communities in calcareous soil as aﬀected by drip irrigation with saline water	Ma et al., 2019		3	Asia	China	44.3	86.0333	6.9	162.5	53.6061	Cropland	8	3.88462	6.58935	8.15906	6.91164	1.84411	6.26579	6.53089	0.814972	NA	NA
857	135	Nitrous oxide emission and denitriﬁer bacteria communities in calcareous soil as aﬀected by drip irrigation with saline water	Ma et al., 2019		3	Asia	China	44.3	86.0333	6.9	162.5	29.8685	Cropland	7.9	2.65385	6.42388	6.50876	6.8135	1.19772	6.07836	7.65004	0.883664	NA	NA
858	135	Nitrous oxide emission and denitriﬁer bacteria communities in calcareous soil as aﬀected by drip irrigation with saline water	Ma et al., 2019		3	Asia	China	44.3	86.0333	6.9	162.5	139.394	Cropland	7.9	4.88462	6.68883	11.914	7.07606	2.01521	6.30432	8.33592	0.920953	NA	NA
859	135	Nitrous oxide emission and denitriﬁer bacteria communities in calcareous soil as aﬀected by drip irrigation with saline water	Ma et al., 2019		3	Asia	China	44.3	86.0333	6.9	162.5	78.2723	Cropland	7.8	3.42308	6.53442	10.1553	7.00669	1.86312	6.27024	7.28798	0.862607	NA	NA
860	136	Riparian land-use systems impact soil microbial communities and nitrous oxide emissions in an agro-ecosystem	Mafa-Attoye et al., 2020		4	North America	Canada	43.3	-80.55	992	7.9	21.51	Cropland	7.6	1077.09	9.03225	21.974	7.34191	8.23	6.9154	133.543	2.12562	NA	NA
861	136	Riparian land-use systems impact soil microbial communities and nitrous oxide emissions in an agro-ecosystem	Mafa-Attoye et al., 2020		4	North America	Canada	43.3	-80.55	992	7.9	38.22	Cropland	7.7	1617.63	9.20888	20.8008	7.31808	430.566	8.63404	3.8053	0.580389	NA	NA
862	136	Riparian land-use systems impact soil microbial communities and nitrous oxide emissions in an agro-ecosystem	Mafa-Attoye et al., 2020		4	North America	Canada	43.3	-80.55	992	7.9	13.96	Cropland	7.8	1417.36	9.15148	19.588	7.29199	237.673	8.37598	6.0459	0.781461	NA	NA
863	136	Riparian land-use systems impact soil microbial communities and nitrous oxide emissions in an agro-ecosystem	Mafa-Attoye et al., 2020		4	North America	Canada	43.3	-80.55	992	7.9	72.1	Cropland	7	989.168	8.99527	3.86581	6.58724	23.4585	7.3703	42.3315	1.62666	NA	NA
864	137	Combined application of organic manure with urea does not alter the dominant biochemical pathway producing N2O from urea treated soil	Malghani et al., 2019		3	Asia	South Korea	36.7333	126.833	1227	11.8	25.247	Cropland	6.5	unit is ng	unit is ng	unit is ng	unit is ng	unit is ng	unit is ng	2.65	0.423246	NA	NA
865	137	Combined application of organic manure with urea does not alter the dominant biochemical pathway producing N2O from urea treated soil	Malghani et al., 2019		3	Asia	South Korea	36.7333	126.833	1227	11.8	23.1664	Cropland	7.6	unit is ng	unit is ng	unit is ng	unit is ng	unit is ng	unit is ng	2.83	0.451786	NA	NA
866	137	Combined application of organic manure with urea does not alter the dominant biochemical pathway producing N2O from urea treated soil	Malghani et al., 2019		3	Asia	South Korea	36.7333	126.833	1227	11.8	31.8052	Cropland	6.8	unit is ng	unit is ng	unit is ng	unit is ng	unit is ng	unit is ng	6.84	0.835056	NA	NA
867	137	Combined application of organic manure with urea does not alter the dominant biochemical pathway producing N2O from urea treated soil	Malghani et al., 2019		3	Asia	South Korea	36.7333	126.833	1227	11.8	35.1027	Cropland	7.8	unit is ng	unit is ng	unit is ng	unit is ng	unit is ng	unit is ng	5.32	0.725912	NA	NA
868	138	Cropping system history and crop rotation phase drive the abundance of soil denitriﬁcation genes nirK, nirS and nosZ in conventional and organic grain agroecosystems	Maul et al., 2019	2019	3	North America	USA	39.05	-77.5	1110	12.8	NA	Cropland	6.3	128.825	8.11	3.63078	6.56	1.38038	6.14	95.9557	1.98207	NA	NA
869	138	Cropping system history and crop rotation phase drive the abundance of soil denitriﬁcation genes nirK, nirS and nosZ in conventional and organic grain agroecosystems	Maul et al., 2019	2019	3	North America	USA	39.05	-77.5	1110	12.8	NA	Cropland	6.3	213.796	8.33	6.16595	6.79	0.676083	5.83	325.348	2.51235	NA	NA
870	138	Cropping system history and crop rotation phase drive the abundance of soil denitriﬁcation genes nirK, nirS and nosZ in conventional and organic grain agroecosystems	Maul et al., 2019	2019	3	North America	USA	39.05	-77.5	1110	12.8	NA	Cropland	6.2	30.1995	7.48	0.724436	5.86	0.281838	5.45	109.722	2.0403	NA	NA
871	138	Cropping system history and crop rotation phase drive the abundance of soil denitriﬁcation genes nirK, nirS and nosZ in conventional and organic grain agroecosystems	Maul et al., 2019	2019	3	North America	USA	39.05	-77.5	1110	12.8	NA	Cropland	6.2	630.957	8.8	10.7152	7.03	1.41254	6.15	454.269	2.65731	NA	NA
872	138	Cropping system history and crop rotation phase drive the abundance of soil denitriﬁcation genes nirK, nirS and nosZ in conventional and organic grain agroecosystems	Maul et al., 2019	2019	3	North America	USA	39.05	-77.5	1110	12.8	NA	Cropland	6.6	138.038	8.14	5.24807	6.72	1.77828	6.25	80.5759	1.90621	NA	NA
873	138	Cropping system history and crop rotation phase drive the abundance of soil denitriﬁcation genes nirK, nirS and nosZ in conventional and organic grain agroecosystems	Maul et al., 2019	2019	3	North America	USA	39.05	-77.5	1110	12.8	NA	Cropland	6.6	537.032	8.73	19.0546	7.28	1.86209	6.27	298.636	2.47514	NA	NA
874	138	Cropping system history and crop rotation phase drive the abundance of soil denitriﬁcation genes nirK, nirS and nosZ in conventional and organic grain agroecosystems	Maul et al., 2019	2019	3	North America	USA	39.05	-77.5	1110	12.8	NA	Cropland	6.7	144.544	8.16	3.89045	6.59	1.77828	6.25	83.4708	1.92153	NA	NA
875	138	Cropping system history and crop rotation phase drive the abundance of soil denitriﬁcation genes nirK, nirS and nosZ in conventional and organic grain agroecosystems	Maul et al., 2019	2019	3	North America	USA	39.05	-77.5	1110	12.8	NA	Cropland	6.7	371.535	8.57	8.31764	6.92	0.912011	5.96	416.5	2.61962	NA	NA
876	139	Nitrous Oxide Consumption Potential in a Semi-Arid Agricultural System: Effects of Conservation Soil Management and Nitrogen Timing on nosZ Mediated N2O Consumption	McDonald et al., 2021	2021	3	North America	USA	33.687	-101.827	481	16.1	NA	Cropland	7.4	NA	NA	NA	NA	0.518	5.71433	NA	NA	142	8.15229
877	139	Nitrous Oxide Consumption Potential in a Semi-Arid Agricultural System: Effects of Conservation Soil Management and Nitrogen Timing on nosZ Mediated N2O Consumption	McDonald et al., 2021	2021	3	North America	USA	33.687	-101.827	481	16.1	NA	Cropland	7.4	NA	NA	NA	NA	0.406	5.60853	NA	NA	143	8.15534
878	139	Nitrous Oxide Consumption Potential in a Semi-Arid Agricultural System: Effects of Conservation Soil Management and Nitrogen Timing on nosZ Mediated N2O Consumption	McDonald et al., 2021	2021	3	North America	USA	33.687	-101.827	481	16.1	NA	Cropland	7.4	NA	NA	NA	NA	0.429	5.63246	NA	NA	152	8.18184
879	139	Nitrous Oxide Consumption Potential in a Semi-Arid Agricultural System: Effects of Conservation Soil Management and Nitrogen Timing on nosZ Mediated N2O Consumption	McDonald et al., 2021	2021	3	North America	USA	33.687	-101.827	481	16.1	NA	Cropland	7.4	NA	NA	NA	NA	0.448	5.65128	NA	NA	178	8.25042
880	139	Nitrous Oxide Consumption Potential in a Semi-Arid Agricultural System: Effects of Conservation Soil Management and Nitrogen Timing on nosZ Mediated N2O Consumption	McDonald et al., 2021	2021	3	North America	USA	33.687	-101.827	481	16.1	NA	Cropland	7.4	NA	NA	NA	NA	0.647	5.8109	NA	NA	234	8.36922
881	139	Nitrous Oxide Consumption Potential in a Semi-Arid Agricultural System: Effects of Conservation Soil Management and Nitrogen Timing on nosZ Mediated N2O Consumption	McDonald et al., 2021	2021	3	North America	USA	33.687	-101.827	481	16.1	NA	Cropland	7.4	NA	NA	NA	NA	0.442	5.64542	NA	NA	204	8.30963
882	139	Nitrous Oxide Consumption Potential in a Semi-Arid Agricultural System: Effects of Conservation Soil Management and Nitrogen Timing on nosZ Mediated N2O Consumption	McDonald et al., 2021	2021	3	North America	USA	33.687	-101.827	481	16.1	NA	Cropland	7.4	NA	NA	NA	NA	0.397	5.59879	NA	NA	168	8.22531
883	139	Nitrous Oxide Consumption Potential in a Semi-Arid Agricultural System: Effects of Conservation Soil Management and Nitrogen Timing on nosZ Mediated N2O Consumption	McDonald et al., 2021	2021	3	North America	USA	33.687	-101.827	481	16.1	NA	Cropland	7.4	NA	NA	NA	NA	0.538	5.73078	NA	NA	212	8.32634
884	139	Nitrous Oxide Consumption Potential in a Semi-Arid Agricultural System: Effects of Conservation Soil Management and Nitrogen Timing on nosZ Mediated N2O Consumption	McDonald et al., 2021	2021	3	North America	USA	33.687	-101.827	481	16.1	NA	Cropland	7.4	NA	NA	NA	NA	0.26	5.41497	NA	NA	110	8.04139
885	139	Nitrous Oxide Consumption Potential in a Semi-Arid Agricultural System: Effects of Conservation Soil Management and Nitrogen Timing on nosZ Mediated N2O Consumption	McDonald et al., 2021	2021	3	North America	USA	33.687	-101.827	481	16.1	NA	Cropland	7.4	NA	NA	NA	NA	0.35	5.54407	NA	NA	146	8.16435
886	139	Nitrous Oxide Consumption Potential in a Semi-Arid Agricultural System: Effects of Conservation Soil Management and Nitrogen Timing on nosZ Mediated N2O Consumption	McDonald et al., 2021	2021	3	North America	USA	33.687	-101.827	481	16.1	NA	Cropland	7.4	NA	NA	NA	NA	0.414	5.617	NA	NA	88.5	7.94694
887	139	Nitrous Oxide Consumption Potential in a Semi-Arid Agricultural System: Effects of Conservation Soil Management and Nitrogen Timing on nosZ Mediated N2O Consumption	McDonald et al., 2021	2021	3	North America	USA	33.687	-101.827	481	16.1	NA	Cropland	7.4	NA	NA	NA	NA	0.361	5.55751	NA	NA	178	8.25042
888	139	Nitrous Oxide Consumption Potential in a Semi-Arid Agricultural System: Effects of Conservation Soil Management and Nitrogen Timing on nosZ Mediated N2O Consumption	McDonald et al., 2021	2021	3	North America	USA	33.687	-101.827	481	16.1	NA	Cropland	7.4	NA	NA	NA	NA	0.287	5.45788	NA	NA	182	8.26007
889	139	Nitrous Oxide Consumption Potential in a Semi-Arid Agricultural System: Effects of Conservation Soil Management and Nitrogen Timing on nosZ Mediated N2O Consumption	McDonald et al., 2021	2021	3	North America	USA	33.687	-101.827	481	16.1	NA	Cropland	7.4	NA	NA	NA	NA	0.343	5.53529	NA	NA	134	8.1271
890	139	Nitrous Oxide Consumption Potential in a Semi-Arid Agricultural System: Effects of Conservation Soil Management and Nitrogen Timing on nosZ Mediated N2O Consumption	McDonald et al., 2021	2021	3	North America	USA	33.687	-101.827	481	16.1	NA	Cropland	7.4	NA	NA	NA	NA	0.609	5.78462	NA	NA	250	8.39794
891	139	Nitrous Oxide Consumption Potential in a Semi-Arid Agricultural System: Effects of Conservation Soil Management and Nitrogen Timing on nosZ Mediated N2O Consumption	McDonald et al., 2021	2021	3	North America	USA	33.687	-101.827	481	16.1	NA	Cropland	7.4	NA	NA	NA	NA	0.113	5.05308	NA	NA	78	7.89209
892	139	Nitrous Oxide Consumption Potential in a Semi-Arid Agricultural System: Effects of Conservation Soil Management and Nitrogen Timing on nosZ Mediated N2O Consumption	McDonald et al., 2021	2021	3	North America	USA	33.687	-101.827	481	16.1	NA	Cropland	7.4	NA	NA	NA	NA	0.0878	4.94349	NA	NA	85.5	7.93197
893	139	Nitrous Oxide Consumption Potential in a Semi-Arid Agricultural System: Effects of Conservation Soil Management and Nitrogen Timing on nosZ Mediated N2O Consumption	McDonald et al., 2021	2021	3	North America	USA	33.687	-101.827	481	16.1	NA	Cropland	7.4	NA	NA	NA	NA	0.117	5.06819	NA	NA	68.4	7.83506
894	139	Nitrous Oxide Consumption Potential in a Semi-Arid Agricultural System: Effects of Conservation Soil Management and Nitrogen Timing on nosZ Mediated N2O Consumption	McDonald et al., 2021	2021	3	North America	USA	33.687	-101.827	481	16.1	NA	Cropland	7.4	NA	NA	NA	NA	0.0864	4.93651	NA	NA	57.1	7.75664
895	139	Nitrous Oxide Consumption Potential in a Semi-Arid Agricultural System: Effects of Conservation Soil Management and Nitrogen Timing on nosZ Mediated N2O Consumption	McDonald et al., 2021	2021	3	North America	USA	33.687	-101.827	481	16.1	NA	Cropland	7.4	NA	NA	NA	NA	0.0973	4.98811	NA	NA	53.2	7.72591
896	139	Nitrous Oxide Consumption Potential in a Semi-Arid Agricultural System: Effects of Conservation Soil Management and Nitrogen Timing on nosZ Mediated N2O Consumption	McDonald et al., 2021	2021	3	North America	USA	33.687	-101.827	481	16.1	NA	Cropland	7.4	NA	NA	NA	NA	0.133	5.12385	NA	NA	94.4	7.97497
897	139	Nitrous Oxide Consumption Potential in a Semi-Arid Agricultural System: Effects of Conservation Soil Management and Nitrogen Timing on nosZ Mediated N2O Consumption	McDonald et al., 2021	2021	3	North America	USA	33.687	-101.827	481	16.1	NA	Cropland	7.4	NA	NA	NA	NA	0.116	5.06446	NA	NA	47.6	7.67761
898	139	Nitrous Oxide Consumption Potential in a Semi-Arid Agricultural System: Effects of Conservation Soil Management and Nitrogen Timing on nosZ Mediated N2O Consumption	McDonald et al., 2021	2021	3	North America	USA	33.687	-101.827	481	16.1	NA	Cropland	7.4	NA	NA	NA	NA	0.148	5.17026	NA	NA	72.5	7.86034
899	139	Nitrous Oxide Consumption Potential in a Semi-Arid Agricultural System: Effects of Conservation Soil Management and Nitrogen Timing on nosZ Mediated N2O Consumption	McDonald et al., 2021	2021	3	North America	USA	33.687	-101.827	481	16.1	NA	Cropland	7.4	NA	NA	NA	NA	0.0868	4.93852	NA	NA	48.3	7.68395
900	139	Nitrous Oxide Consumption Potential in a Semi-Arid Agricultural System: Effects of Conservation Soil Management and Nitrogen Timing on nosZ Mediated N2O Consumption	McDonald et al., 2021	2021	3	North America	USA	33.687	-101.827	481	16.1	NA	Cropland	7.4	NA	NA	NA	NA	0.113	5.05308	NA	NA	45	7.65321
901	139	Nitrous Oxide Consumption Potential in a Semi-Arid Agricultural System: Effects of Conservation Soil Management and Nitrogen Timing on nosZ Mediated N2O Consumption	McDonald et al., 2021	2021	3	North America	USA	33.687	-101.827	481	16.1	NA	Cropland	7.4	NA	NA	NA	NA	0.14	5.14613	NA	NA	80.5	7.9058
902	139	Nitrous Oxide Consumption Potential in a Semi-Arid Agricultural System: Effects of Conservation Soil Management and Nitrogen Timing on nosZ Mediated N2O Consumption	McDonald et al., 2021	2021	3	North America	USA	33.687	-101.827	481	16.1	NA	Cropland	7.4	NA	NA	NA	NA	0.075	4.87506	NA	NA	57.5	7.75967
903	139	Nitrous Oxide Consumption Potential in a Semi-Arid Agricultural System: Effects of Conservation Soil Management and Nitrogen Timing on nosZ Mediated N2O Consumption	McDonald et al., 2021	2021	3	North America	USA	33.687	-101.827	481	16.1	NA	Cropland	7.4	NA	NA	NA	NA	0.115	5.0607	NA	NA	60.3	7.78032
904	139	Nitrous Oxide Consumption Potential in a Semi-Arid Agricultural System: Effects of Conservation Soil Management and Nitrogen Timing on nosZ Mediated N2O Consumption	McDonald et al., 2021	2021	3	North America	USA	33.687	-101.827	481	16.1	NA	Cropland	7.4	NA	NA	NA	NA	0.108	5.03342	NA	NA	89.4	7.95134
905	139	Nitrous Oxide Consumption Potential in a Semi-Arid Agricultural System: Effects of Conservation Soil Management and Nitrogen Timing on nosZ Mediated N2O Consumption	McDonald et al., 2021	2021	3	North America	USA	33.687	-101.827	481	16.1	NA	Cropland	7.4	NA	NA	NA	NA	0.151	5.17898	NA	NA	93.8	7.9722
906	140	A comparison of denitrifying bacterial community structures and abundance in acidic soils between natural forest and re-vegetated forest of Nanling Nature Reserve in southern China	Meng et al., 2017		3	Asia	China	24.7833	113.117	2123	22.4	NA	Forest	4.2	Not reported	Not reported	Non-detectable	Non-detectable	0.420241	5.6235	NA	NA	NA	NA
907	140	A comparison of denitrifying bacterial community structures and abundance in acidic soils between natural forest and re-vegetated forest of Nanling Nature Reserve in southern China	Meng et al., 2017		3	Asia	China	24.7833	113.117	2123	22.4	NA	Forest	4.5	3.50877	6.54515	Non-detectable	Non-detectable	3.56005	6.55146	0.985596	-0.0063012	NA	NA
908	140	A comparison of denitrifying bacterial community structures and abundance in acidic soils between natural forest and re-vegetated forest of Nanling Nature Reserve in southern China	Meng et al., 2017		3	Asia	China	24.7833	113.117	2123	22.4	NA	Forest	3.8	1.90058	6.27889	Non-detectable	Non-detectable	0.101103	5.00476	18.7985	1.27412	NA	NA
909	140	A comparison of denitrifying bacterial community structures and abundance in acidic soils between natural forest and re-vegetated forest of Nanling Nature Reserve in southern China	Meng et al., 2017		3	Asia	China	24.7833	113.117	2123	22.4	NA	Forest	4.5	5.40936	6.73315	Non-detectable	Non-detectable	1.08762	6.03648	4.97358	0.696669	NA	NA
910	140	A comparison of denitrifying bacterial community structures and abundance in acidic soils between natural forest and re-vegetated forest of Nanling Nature Reserve in southern China	Meng et al., 2017		3	Asia	China	24.7833	113.117	2123	22.4	NA	Forest	3.8	0.584795	5.767	Non-detectable	Non-detectable	0.198121	5.29693	2.95171	0.470073	NA	NA
911	140	A comparison of denitrifying bacterial community structures and abundance in acidic soils between natural forest and re-vegetated forest of Nanling Nature Reserve in southern China	Meng et al., 2017		3	Asia	China	24.7833	113.117	2123	22.4	NA	Forest	4.6	7.74854	6.88922	Non-detectable	Non-detectable	1.25408	6.09833	6.17866	0.790895	NA	NA
912	140	A comparison of denitrifying bacterial community structures and abundance in acidic soils between natural forest and re-vegetated forest of Nanling Nature Reserve in southern China	Meng et al., 2017		3	Asia	China	24.7833	113.117	2123	22.4	NA	Forest	4.5	16.9591	7.2294	Non-detectable	Non-detectable	2.72723	6.43572	6.21843	0.793681	NA	NA
913	140	A comparison of denitrifying bacterial community structures and abundance in acidic soils between natural forest and re-vegetated forest of Nanling Nature Reserve in southern China	Meng et al., 2017		3	Asia	China	24.7833	113.117	2123	22.4	NA	Forest	4.5	22.6608	7.35528	Non-detectable	Non-detectable	1.97712	6.29603	11.4615	1.05924	NA	NA
914	140	A comparison of denitrifying bacterial community structures and abundance in acidic soils between natural forest and re-vegetated forest of Nanling Nature Reserve in southern China	Meng et al., 2017		3	Asia	China	24.7833	113.117	2123	22.4	NA	Forest	4.3	12.8655	7.10943	Non-detectable	Non-detectable	4.69822	6.67193	2.73838	0.437493	NA	NA
915	140	A comparison of denitrifying bacterial community structures and abundance in acidic soils between natural forest and re-vegetated forest of Nanling Nature Reserve in southern China	Meng et al., 2017		3	Asia	China	24.7833	113.117	2123	22.4	NA	Forest	4.3	14.1813	7.15172	Non-detectable	Non-detectable	2.97692	6.47377	4.76375	0.677949	NA	NA
916	140	A comparison of denitrifying bacterial community structures and abundance in acidic soils between natural forest and re-vegetated forest of Nanling Nature Reserve in southern China	Meng et al., 2017		3	Asia	China	24.7833	113.117	2123	22.4	NA	Forest	4.2	2.63158	6.42022	Non-detectable	Non-detectable	0.706699	5.84923	3.72376	0.570982	NA	NA
917	140	A comparison of denitrifying bacterial community structures and abundance in acidic soils between natural forest and re-vegetated forest of Nanling Nature Reserve in southern China	Meng et al., 2017		3	Asia	China	24.7833	113.117	2123	22.4	NA	Forest	4	21.6374	7.33521	Non-detectable	Non-detectable	3.91238	6.59244	5.5305	0.742764	NA	NA
918	140	A comparison of denitrifying bacterial community structures and abundance in acidic soils between natural forest and re-vegetated forest of Nanling Nature Reserve in southern China	Meng et al., 2017		3	Asia	China	24.7833	113.117	2123	22.4	NA	Forest	3.7	1.16959	6.06803	Non-detectable	Non-detectable	0.316585	5.50049	3.69439	0.567543	NA	NA
919	140	A comparison of denitrifying bacterial community structures and abundance in acidic soils between natural forest and re-vegetated forest of Nanling Nature Reserve in southern China	Meng et al., 2017		3	Asia	China	24.7833	113.117	2123	22.4	NA	Forest	4.4	17.2515	7.23683	Non-detectable	Non-detectable	1.30259	6.11481	13.244	1.12202	NA	NA
920	140	A comparison of denitrifying bacterial community structures and abundance in acidic soils between natural forest and re-vegetated forest of Nanling Nature Reserve in southern China	Meng et al., 2017		3	Asia	China	24.7833	113.117	2123	22.4	NA	Forest	4.4	11.2573	7.05143	Non-detectable	Non-detectable	6.38531	6.80518	1.763	0.246252	NA	NA
921	140	A comparison of denitrifying bacterial community structures and abundance in acidic soils between natural forest and re-vegetated forest of Nanling Nature Reserve in southern China	Meng et al., 2017		3	Asia	China	24.7833	113.117	2123	22.4	NA	Forest	4.4	25.8772	7.41292	Non-detectable	Non-detectable	2.23192	6.34868	11.5941	1.06424	NA	NA
922	140	A comparison of denitrifying bacterial community structures and abundance in acidic soils between natural forest and re-vegetated forest of Nanling Nature Reserve in southern China	Meng et al., 2017		3	Asia	China	24.7833	113.117	2123	22.4	NA	Forest	4.5	10.9649	7.04	Non-detectable	Non-detectable	8.07802	6.9073	1.35737	0.1327	NA	NA
923	140	A comparison of denitrifying bacterial community structures and abundance in acidic soils between natural forest and re-vegetated forest of Nanling Nature Reserve in southern China	Meng et al., 2017		3	Asia	China	24.7833	113.117	2123	22.4	NA	Forest	4.3	12.2807	7.08922	Non-detectable	Non-detectable	9.69056	6.98635	1.26728	0.102874	NA	NA
924	140	A comparison of denitrifying bacterial community structures and abundance in acidic soils between natural forest and re-vegetated forest of Nanling Nature Reserve in southern China	Meng et al., 2017		3	Asia	China	24.7833	113.117	2123	22.4	NA	Forest	4.3	14.4737	7.16058	Non-detectable	Non-detectable	8.80617	6.94479	1.64359	0.215793	NA	NA
925	140	A comparison of denitrifying bacterial community structures and abundance in acidic soils between natural forest and re-vegetated forest of Nanling Nature Reserve in southern China	Meng et al., 2017		3	Asia	China	24.7833	113.117	2123	22.4	NA	Forest	4.3	18.7135	7.27216	Non-detectable	Non-detectable	10.2757	7.01181	1.82114	0.260344	NA	NA
926	141	Nitriﬁcationandureaseinhibitorsimprovericenitrogenuptakeandprevent denitriﬁcation in alkaline paddy soil	Meng et al. 2020	2020	3	Asia	China	29.7667	121.867	1480	18.3	NA	Cropland	7.9	4.06332	6.60888	7.42424	6.87065	1.80053	6.2554	6.3801	0.804827	NA	NA
927	141	Nitriﬁcationandureaseinhibitorsimprovericenitrogenuptakeandprevent denitriﬁcation in alkaline paddy soil	Meng et al. 2020	2020	3	Asia	China	29.7667	121.867	1480	18.3	NA	Cropland	7.9	4.40123	6.64357	7.34848	6.8662	1.66909	6.22248	7.03959	0.847547	NA	NA
928	141	Nitriﬁcationandureaseinhibitorsimprovericenitrogenuptakeandprevent denitriﬁcation in alkaline paddy soil	Meng et al. 2020	2020	3	Asia	China	29.7667	121.867	1480	18.3	NA	Cropland	7.9	2.88442	6.46006	5.79545	6.76309	1.34426	6.12848	6.45699	0.81003	NA	NA
929	141	Nitriﬁcationandureaseinhibitorsimprovericenitrogenuptakeandprevent denitriﬁcation in alkaline paddy soil	Meng et al. 2020	2020	3	Asia	China	29.7667	121.867	1480	18.3	NA	Cropland	7.9	4.45965	6.6493	5.7197	6.75737	1.37785	6.1392	7.38785	0.868518	NA	NA
930	142	Denitrification in a vertisol under long-term tillage and no-tillage management in dryland agricultural systems: Key genes and potential rates	Merlero et al. 2011	2011	3	Europe	Spain	37.4167	-5.58333	580	18	NA	Cropland	7.9	0.003	3.47712	29.5188	7.4701	19.9156	7.29919	1.48235	0.170949	NA	NA
931	142	Denitrification in a vertisol under long-term tillage and no-tillage management in dryland agricultural systems: Key genes and potential rates	Merlero et al. 2011	2011	3	Europe	Spain	37.4167	-5.58333	580	18	NA	Cropland	7.7	0.003	3.47712	9.39223	6.97277	9.2827	6.96767	1.01212	0.0052331	NA	NA
932	143	Forest-to-agriculture conversion in Amazon drives soil microbial communities and N-cycle	Merloti et al.	2019	3	South America	Brazil	-2.85	-54.9667	2150	26	NA	Forest	3.5	1.88812	6.27603	NA	NA	197.619	8.29583	NA	NA	NA	NA
933	143	Forest-to-agriculture conversion in Amazon drives soil microbial communities and N-cycle	Merloti et al.	2019	3	South America	Brazil	-2.73333	-54.9333	2150	26	NA	Cropland	6.1	4.88476	6.68884	NA	NA	113.287	8.05418	NA	NA	NA	NA
934	143	Forest-to-agriculture conversion in Amazon drives soil microbial communities and N-cycle	Merloti et al.	2019	3	South America	Brazil	-2.7	-54.9333	2150	26	NA	Cropland	6.3	3.04058	6.48296	NA	NA	53.0819	7.72495	NA	NA	NA	NA
935	143	Forest-to-agriculture conversion in Amazon drives soil microbial communities and N-cycle	Merloti et al.	2019	3	South America	Brazil	-2.68333	-54.9333	2150	26	NA	Cropland	6.3	4.45682	6.64903	NA	NA	89.4579	7.95162	NA	NA	NA	NA
936	144	Optimizing cover crop and fertilizer timing for high maize yield and nitrogen cycle control	Momesso et al., 2021	2021	4	South America	Brazil	-22.85	-48.4333	1358	20.7	NA	Cropland	5.6	unit is ratio	unit is ratio	unit is ratio	unit is ratio	unit is ratio	unit is ratio	263.234	2.42034	NA	NA
937	144	Optimizing cover crop and fertilizer timing for high maize yield and nitrogen cycle control	Momesso et al., 2021	2021	4	South America		-22.85	-48.4333	1358	20.7	NA	Cropland	5.6	unit is ratio	unit is ratio	unit is ratio	unit is ratio	unit is ratio	unit is ratio	232.432	2.3663	NA	NA
938	144	Optimizing cover crop and fertilizer timing for high maize yield and nitrogen cycle control	Momesso et al., 2021	2021	4	South America		-22.85	-48.4333	1358	20.7	NA	Cropland	5.6	unit is ratio	unit is ratio	unit is ratio	unit is ratio	unit is ratio	unit is ratio	379.952	2.57973	NA	NA
939	144	Optimizing cover crop and fertilizer timing for high maize yield and nitrogen cycle control	Momesso et al., 2021	2021	4	South America		-22.85	-48.4333	1358	20.7	NA	Cropland	5.6	unit is ratio	unit is ratio	unit is ratio	unit is ratio	unit is ratio	unit is ratio	75.1385	1.87586	NA	NA
940	144	Optimizing cover crop and fertilizer timing for high maize yield and nitrogen cycle control	Momesso et al., 2021	2021	4	South America		-22.85	-48.4333	1358	20.7	NA	Cropland	5.6	unit is ratio	unit is ratio	unit is ratio	unit is ratio	unit is ratio	unit is ratio	445.445	2.64879	NA	NA
941	144	Optimizing cover crop and fertilizer timing for high maize yield and nitrogen cycle control	Momesso et al., 2021	2021	4	South America		-22.85	-48.4333	1358	20.7	NA	Cropland	5.6	unit is ratio	unit is ratio	unit is ratio	unit is ratio	unit is ratio	unit is ratio	48.3239	1.68416	NA	NA
942	144	Optimizing cover crop and fertilizer timing for high maize yield and nitrogen cycle control	Momesso et al., 2021	2021	4	South America		-22.85	-48.4333	1358	20.7	NA	Cropland	5.6	unit is ratio	unit is ratio	unit is ratio	unit is ratio	unit is ratio	unit is ratio	264.336	2.42216	NA	NA
943	144	Optimizing cover crop and fertilizer timing for high maize yield and nitrogen cycle control	Momesso et al., 2021	2021	4	South America		-22.85	-48.4333	1358	20.7	NA	Cropland	5.6	unit is ratio	unit is ratio	unit is ratio	unit is ratio	unit is ratio	unit is ratio	449.79	2.65301	NA	NA
944	145	Forage Grasses Steer Soil Nitrogen Processes, Microbial Populations, and Microbiome Composition in A Long-term Tropical Agriculture System	Momesso et al., 2021	2021	4	South America		-22.85	-48.4333	1358	20.7	NA	Cropland	5.4	unit is ratio	unit is ratio	unit is ratio	unit is ratio	unit is ratio	unit is ratio	0.836994	-0.0772779	NA	NA
945	145	Forage Grasses Steer Soil Nitrogen Processes, Microbial Populations, and Microbiome Composition in A Long-term Tropical Agriculture System	Momesso et al., 2021	2021	4	South America		-22.85	-48.4333	1358	20.7	NA	Cropland	5.4	unit is ratio	unit is ratio	unit is ratio	unit is ratio	unit is ratio	unit is ratio	0.248846	-0.604069	NA	NA
946	145	Forage Grasses Steer Soil Nitrogen Processes, Microbial Populations, and Microbiome Composition in A Long-term Tropical Agriculture System	Momesso et al., 2021	2021	4	South America		-22.85	-48.4333	1358	20.7	NA	Cropland	5.3	unit is ratio	unit is ratio	unit is ratio	unit is ratio	unit is ratio	unit is ratio	0.271568	-0.566122	NA	NA
947	145	Forage Grasses Steer Soil Nitrogen Processes, Microbial Populations, and Microbiome Composition in A Long-term Tropical Agriculture System	Momesso et al., 2021	2021	4	South America		-22.85	-48.4333	1358	20.7	NA	Cropland	5.2	unit is ratio	unit is ratio	unit is ratio	unit is ratio	unit is ratio	unit is ratio	0.605389	-0.217966	NA	NA
948	145	Forage Grasses Steer Soil Nitrogen Processes, Microbial Populations, and Microbiome Composition in A Long-term Tropical Agriculture System	Momesso et al., 2021	2021	4	South America		-22.85	-48.4333	1358	20.7	NA	Cropland	5.3	unit is ratio	unit is ratio	unit is ratio	unit is ratio	unit is ratio	unit is ratio	0.583895	-0.233665	NA	NA
949	146	Zinc fertilizers inﬂuence greenhouse gas emissions and nitrifying and denitrifying communities in a non-irrigated arable cropland	Montoya et al. 2018	2018	3	Europe	Spain	40.4167	-3.48333	384	14.2	NA	Cropland	8.2	NA	NA	NA	NA	NA	NA	75.7179	1.8792	NA	NA
950	146	Zinc fertilizers inﬂuence greenhouse gas emissions and nitrifying and denitrifying communities in a non-irrigated arable cropland	Montoya et al. 2018	2018	3	Europe	Spain	40.4167	-3.48333	384	14.2	NA	Cropland	8.2	NA	NA	NA	NA	NA	NA	56.9821	1.75574	NA	NA
951	146	Zinc fertilizers inﬂuence greenhouse gas emissions and nitrifying and denitrifying communities in a non-irrigated arable cropland	Montoya et al. 2018	2018	3	Europe	Spain	40.4167	-3.48333	384	14.2	NA	Cropland	8.2	NA	NA	NA	NA	NA	NA	145.44	2.16269	NA	NA
952	146	Zinc fertilizers inﬂuence greenhouse gas emissions and nitrifying and denitrifying communities in a non-irrigated arable cropland	Montoya et al. 2018	2018	3	Europe	Spain	40.4167	-3.48333	384	14.2	NA	Cropland	8.2	NA	NA	NA	NA	NA	NA	101.882	2.0081	NA	NA
953	146	Zinc fertilizers inﬂuence greenhouse gas emissions and nitrifying and denitrifying communities in a non-irrigated arable cropland	Montoya et al. 2018	2018	3	Europe	Spain	40.4167	-3.48333	384	14.2	NA	Cropland	8.2	NA	NA	NA	NA	NA	NA	55.8798	1.74725	NA	NA
954	146	Zinc fertilizers inﬂuence greenhouse gas emissions and nitrifying and denitrifying communities in a non-irrigated arable cropland	Montoya et al. 2018	2018	3	Europe	Spain	40.4167	-3.48333	384	14.2	NA	Cropland	8.2	NA	NA	NA	NA	NA	NA	83.532	1.92185	NA	NA
955	147	Zinc-nitrogen co-fertilization influences N2O emissions and microbial communities in an irrigated maize field	Montoya et al. 2021	2021	3	Europe	Spain	40.4167	-3.48333	384	14.2	18.6084	Cropland	8.2	362.469	8.55927	NA	NA	2415.73	9.38305	NA	NA	NA	NA
956	147	Zinc-nitrogen co-fertilization influences N2O emissions and microbial communities in an irrigated maize field	Montoya et al. 2021	2021	3	Europe	Spain	40.4167	-3.48333	384	14.2	34.7896	Cropland	8.2	806.474	8.90659	NA	NA	797.753	8.90187	NA	NA	NA	NA
957	147	Zinc-nitrogen co-fertilization influences N2O emissions and microbial communities in an irrigated maize field	Montoya et al. 2021	2021	3	Europe	Spain	40.4167	-3.48333	384	14.2	27.1036	Cropland	8.2	654.661	8.81602	NA	NA	707.865	8.84995	NA	NA	NA	NA
958	148	The effect of moisture on soil microbial properties and nitrogen cyclers in Mediterranean sweet orange orchards under organic and inorganic fertilization	Morugán-Coronado et al., 2018	2018	9	Europe	Spain	39.23	-3.87	500		NA	Cropland	8.2	145	8.16137	29.5	7.46982	29	7.4624	6.01724	0.779397	NA	NA
959	148	The effect of moisture on soil microbial properties and nitrogen cyclers in Mediterranean sweet orange orchards under organic and inorganic fertilization	Morugán-Coronado et al., 2018	2018	9	Europe	Spain	39.23	-3.87	500		NA	Cropland	8.1	346	8.53908	78.7	7.89597	40.1	7.60314	10.591	1.02494	NA	NA
960	148	The effect of moisture on soil microbial properties and nitrogen cyclers in Mediterranean sweet orange orchards under organic and inorganic fertilization	Morugán-Coronado et al., 2018	2018	9	Europe	Spain	39.23	-3.87	500		NA	Cropland	8.2	6	6.77815	2.4	6.38021	1.8	6.25527	4.66667	0.669007	NA	NA
961	148	The effect of moisture on soil microbial properties and nitrogen cyclers in Mediterranean sweet orange orchards under organic and inorganic fertilization	Morugán-Coronado et al., 2018	2018	9	Europe	Spain	39.23	-3.87	500		NA	Cropland	8.4	28	7.44716	4.9	6.6902	5.1	6.70757	6.45098	0.809626	NA	NA
962	149	Biogeography and biophysicochemical traits link N2O emissions, N2O emission potential and microbial communities across New Zealand pasture soils pasture soils	Morales et al. 2015	2015	6	Oceania	New Zealand	-37.7667	175.3	917	12	NA	Cropland	5.8	437	8.64048	308	8.48855	864	8.93651	0.862269	-0.0643575	NA	NA
963	149	Biogeography and biophysicochemical traits link N2O emissions, N2O emission potential and microbial communities across New Zealand pasture soils pasture soils	Morales et al. 2015	2015	6	Oceania	New Zealand	-43.8833	171.633	618	11.5	NA	Cropland	5.7	269	8.42975	297	8.47276	184	8.26482	3.07609	0.487999	NA	NA
964	149	Biogeography and biophysicochemical traits link N2O emissions, N2O emission potential and microbial communities across New Zealand pasture soils pasture soils	Morales et al. 2015	2015	6	Oceania	New Zealand	-40.3833	175.533	1108	14	NA	Cropland	6.3	219	8.34044	326	8.51322	272	8.43457	2.00368	0.301828	NA	NA
965	149	Biogeography and biophysicochemical traits link N2O emissions, N2O emission potential and microbial communities across New Zealand pasture soils pasture soils	Morales et al. 2015	2015	6	Oceania	New Zealand	-40.3833	175.533	1108	14	NA	Cropland	5.9	592	8.77232	254	8.40483	478	8.67943	1.76987	0.247942	NA	NA
966	149	Biogeography and biophysicochemical traits link N2O emissions, N2O emission potential and microbial communities across New Zealand pasture soils pasture soils	Morales et al. 2015	2015	6	Oceania	New Zealand	-43.6333	171.717	618	11.5	NA	Cropland	4.8	156	8.19312	101	8.00432	145	8.16137	1.77241	0.248565	NA	NA
967	149	Biogeography and biophysicochemical traits link N2O emissions, N2O emission potential and microbial communities across New Zealand pasture soils pasture soils	Morales et al. 2015	2015	6	Oceania	New Zealand	-38.1833	175.2	917	12	NA	Cropland	5.6	193	8.28556	463	8.66558	5.63	6.75051	116.519	2.0664	NA	NA
968	149	Biogeography and biophysicochemical traits link N2O emissions, N2O emission potential and microbial communities across New Zealand pasture soils pasture soils	Morales et al. 2015	2015	6	Oceania	New Zealand	-43.6333	172.417	618	11.5	NA	Cropland	6.4	248	8.39445	51.9	7.71517	0.987	5.99432	303.85	2.48266	NA	NA
969	149	Biogeography and biophysicochemical traits link N2O emissions, N2O emission potential and microbial communities across New Zealand pasture soils pasture soils	Morales et al. 2015	2015	6	Oceania	New Zealand	-43.6333	172.467	618	11.5	NA	Cropland	6	152	8.18184	150	8.17609	20.8	7.31806	14.5192	1.16194	NA	NA
970	149	Biogeography and biophysicochemical traits link N2O emissions, N2O emission potential and microbial communities across New Zealand pasture soils pasture soils	Morales et al. 2015	2015	6	Oceania	New Zealand	-34.75	175.167	917	12	NA	Cropland	5.6	166	8.22011	388	8.58883	45.6	7.65896	12.1491	1.08454	NA	NA
971	149	Biogeography and biophysicochemical traits link N2O emissions, N2O emission potential and microbial communities across New Zealand pasture soils pasture soils	Morales et al. 2015	2015	6	Oceania	New Zealand	-40.3833	175.6	1108	14	NA	Cropland	5.7	424	8.62737	287	8.45788	14.1	7.14922	50.4255	1.70265	NA	NA
972	150	The simulated N deposition accelerates net N mineralization and nitrification in a tropical forest soil	Nie et al., 2019		3	Asia	China	23.1667	112.167	1927	21	41.021	Forest	4	65.8367	7.81847	NA	NA	282.032	8.4503	NA	NA	NA	NA
973	150	The simulated N deposition accelerates net N mineralization and nitrification in a tropical forest soil	Nie et al., 2019		3	Asia	China	23.1667	112.167	1927	21	54.9646	Forest	4	51.207	7.70933	NA	NA	255.398	8.40722	NA	NA	NA	NA
974	150	The simulated N deposition accelerates net N mineralization and nitrification in a tropical forest soil	Nie et al., 2019		3	Asia	China	23.1667	112.167	1927	21	53.4606	Forest	4	37.9684	7.57942	NA	NA	296.345	8.4718	NA	NA	NA	NA
975	150	The simulated N deposition accelerates net N mineralization and nitrification in a tropical forest soil	Nie et al., 2019		3	Asia	China	23.1667	112.167	1927	21	95.9588	Forest	4	27.515	7.43957	NA	NA	164.223	8.21543	NA	NA	NA	NA
976	150	The simulated N deposition accelerates net N mineralization and nitrification in a tropical forest soil	Nie et al., 2019		3	Asia	China	23.1667	112.167	1927	21	46.0064	Forest	4	32.1248	7.50684	NA	NA	60.017	7.77827	NA	NA	NA	NA
977	150	The simulated N deposition accelerates net N mineralization and nitrification in a tropical forest soil	Nie et al., 2019		3	Asia	China	23.1667	112.167	1927	21	46.8403	Forest	4	9.13947	6.96092	NA	NA	65.9286	7.81907	NA	NA	NA	NA
978	150	The simulated N deposition accelerates net N mineralization and nitrification in a tropical forest soil	Nie et al., 2019		3	Asia	China	23.1667	112.167	1927	21	49.2168	Forest	4	34.8575	7.5423	NA	NA	44.528	7.64863	NA	NA	NA	NA
979	150	The simulated N deposition accelerates net N mineralization and nitrification in a tropical forest soil	Nie et al., 2019		3	Asia	China	23.1667	112.167	1927	21	57.7492	Forest	4	118.316	8.07304	NA	NA	47.7381	7.67887	NA	NA	NA	NA
980	151	Efect of Fertilization Regimes and Seasonal Change on nosZ‑Denitrifying Bacterial Community in a Double‑Rice Paddy Field	Nie et al., 2021		3	Asia	China	29.8667	112.917	1450	18.2	NA	Cropland	7.1	NA	NA	NA	NA	1.41667	6.15127	NA	NA	NA	NA
981	151	Efect of Fertilization Regimes and Seasonal Change on nosZ‑Denitrifying Bacterial Community in a Double‑Rice Paddy Field	Nie et al., 2021		3	Asia	China	29.8667	112.917	1450	18.2	NA	Cropland	7.1	NA	NA	NA	NA	1.3125	6.1181	NA	NA	NA	NA
982	151	Efect of Fertilization Regimes and Seasonal Change on nosZ‑Denitrifying Bacterial Community in a Double‑Rice Paddy Field	Nie et al., 2021		3	Asia	China	29.8667	112.917	1450	18.2	NA	Cropland	7.1	NA	NA	NA	NA	1.10417	6.04304	NA	NA	NA	NA
983	151	Efect of Fertilization Regimes and Seasonal Change on nosZ‑Denitrifying Bacterial Community in a Double‑Rice Paddy Field	Nie et al., 2021		3	Asia	China	29.8667	112.917	1450	18.2	NA	Cropland	7.1	NA	NA	NA	NA	2.10417	6.32308	NA	NA	NA	NA
984	152	Differential Resilience of Soil Microbes and Ecosystem Functions Following Cessation of Long-Term Fertilization	Nieland et al., 2021		4	North America	USA	39.0833	-96.5833	835	26.6	NA	Grassland	6.9	NA	NA	NA	NA	530.111	8.72437	NA	NA	5983.26	9.77694
985	152	Differential Resilience of Soil Microbes and Ecosystem Functions Following Cessation of Long-Term Fertilization	Nieland et al., 2021		4	North America	USA	39.0833	-96.5833	835	26.6	NA	Grassland	6.3	NA	NA	NA	NA	541.614	8.73369	NA	NA	6569.04	9.8175
986	152	Differential Resilience of Soil Microbes and Ecosystem Functions Following Cessation of Long-Term Fertilization	Nieland et al., 2021		4	North America	USA	39.0833	-96.5833	835	26.6	NA	Grassland	6.4	NA	NA	NA	NA	447.848	8.65113	NA	NA	4309.62	9.63444
987	152	Differential Resilience of Soil Microbes and Ecosystem Functions Following Cessation of Long-Term Fertilization	Nieland et al., 2021		4	North America	USA	39.0833	-96.5833	835	26.6	NA	Grassland	6.9	NA	NA	NA	NA	311.232	8.49308	NA	NA	2928.87	9.4667
988	152	Differential Resilience of Soil Microbes and Ecosystem Functions Following Cessation of Long-Term Fertilization	Nieland et al., 2021		4	North America	USA	39.0833	-96.5833	835	26.6	NA	Grassland	5.9	NA	NA	NA	NA	816.17	8.91178	NA	NA	5899.58	9.77082
989	152	Differential Resilience of Soil Microbes and Ecosystem Functions Following Cessation of Long-Term Fertilization	Nieland et al., 2021		4	North America	USA	39.0833	-96.5833	835	26.6	NA	Grassland	6.2	NA	NA	NA	NA	500.537	8.69944	NA	NA	4184.1	9.6216
990	153	Effects of nitrogen deposition rates and frequencies on the abundance of soil nitrogen-related functional genes in temperate grassland of northern China	Ning et al., 2015		3	Asia	China	43.2167	116.233	355.3	0.9	NA	Grassland	7.4	1.06087	6.02566	5.00319	6.69925	8.90363	6.94957	0.681078	-0.166803	NA	NA
991	153	Effects of nitrogen deposition rates and frequencies on the abundance of soil nitrogen-related functional genes in temperate grassland of northern China	Ning et al., 2015		3	Asia	China	43.2167	116.233	355.3	0.9	NA	Grassland	7.2	0.930434	5.96869	8.39082	6.9238	13.9943	7.14595	0.666073	-0.176478	NA	NA
992	153	Effects of nitrogen deposition rates and frequencies on the abundance of soil nitrogen-related functional genes in temperate grassland of northern China	Ning et al., 2015		3	Asia	China	43.2167	116.233	355.3	0.9	NA	Grassland	6.8	1.2664	6.10257	9.48551	6.97706	16.5419	7.21859	0.649979	-0.1871	NA	NA
993	153	Effects of nitrogen deposition rates and frequencies on the abundance of soil nitrogen-related functional genes in temperate grassland of northern China	Ning et al., 2015		3	Asia	China	43.2167	116.233	355.3	0.9	NA	Grassland	6.4	1.38103	6.1402	8.05104	6.90585	14.188	7.15192	0.664794	-0.177313	NA	NA
994	153	Effects of nitrogen deposition rates and frequencies on the abundance of soil nitrogen-related functional genes in temperate grassland of northern China	Ning et al., 2015		3	Asia	China	43.2167	116.233	355.3	0.9	NA	Grassland	6.2	1.26838	6.10325	7.00095	6.84516	16.9955	7.23033	0.486561	-0.312863	NA	NA
995	153	Effects of nitrogen deposition rates and frequencies on the abundance of soil nitrogen-related functional genes in temperate grassland of northern China	Ning et al., 2015		3	Asia	China	43.2167	116.233	355.3	0.9	NA	Grassland	5.5	0.406719	5.60929	5.23866	6.71922	7.7199	6.88761	0.731276	-0.135919	NA	NA
996	153	Effects of nitrogen deposition rates and frequencies on the abundance of soil nitrogen-related functional genes in temperate grassland of northern China	Ning et al., 2015		3	Asia	China	43.2167	116.233	355.3	0.9	NA	Grassland	6.9	1.28814	6.10996	4.6849	6.6707	12.7652	7.10603	0.467915	-0.329833	NA	NA
997	153	Effects of nitrogen deposition rates and frequencies on the abundance of soil nitrogen-related functional genes in temperate grassland of northern China	Ning et al., 2015		3	Asia	China	43.2167	116.233	355.3	0.9	NA	Grassland	7	1.40672	6.14821	9.03918	6.95613	10.5344	7.02261	0.991601	-0.00366284	NA	NA
998	153	Effects of nitrogen deposition rates and frequencies on the abundance of soil nitrogen-related functional genes in temperate grassland of northern China	Ning et al., 2015		3	Asia	China	43.2167	116.233	355.3	0.9	NA	Grassland	6.7	1.40672	6.14821	8.23721	6.91578	13.31	7.12418	0.724563	-0.139924	NA	NA
999	153	Effects of nitrogen deposition rates and frequencies on the abundance of soil nitrogen-related functional genes in temperate grassland of northern China	Ning et al., 2015		3	Asia	China	43.2167	116.233	355.3	0.9	NA	Grassland	6.4	1.15771	6.0636	6.03519	6.78069	9.00388	6.95443	0.798867	-0.0975254	NA	NA
1000	153	Effects of nitrogen deposition rates and frequencies on the abundance of soil nitrogen-related functional genes in temperate grassland of northern China	Ning et al., 2015		3	Asia	China	43.2167	116.233	355.3	0.9	NA	Grassland	5.9	0.319763	5.50483	4.89219	6.6895	8.04411	6.90548	0.647922	-0.188477	NA	NA
1001	154	Abundance and gene expression in nitriﬁer and denitriﬁer communities associated with a ﬁeld scale spring thaw N2O ﬂux event	Németh et al., 2014	2014	3	North America	Canada	43.6333	-80.4167	958	7.8	53.28	Cropland	8	was below detect limitation	was below detect limitation	6.46	6.81023	1.07	6.02938	6.03738	0.780849	NA	NA
1002	154	Abundance and gene expression in nitriﬁer and denitriﬁer communities associated with a ﬁeld scale spring thaw N2O ﬂux event	Németh et al., 2014	2014	3	North America	Canada	43.6333	-80.4167	958	7.8	241.2	Cropland	8	was below detect limitation	was below detect limitation	3.39	6.5302	3.72	6.57054	0.91129	-0.0403432	NA	NA
1003	155	Differences in N2O Fluxes and Denitrification Gene Abundance in the Wet and Dry Seasons Through Soil and Plant Residue Characteristics of Tropical Tree Crops	Nishisaka et al. 2019	2019	5	South America	Brazil	-23.5667	-47.5333	1219	20.5	3.35745	Forest	6.5	3.41	6.53275	0.005	3.69897	0.51	5.70757	6.69608	0.825821	NA	NA
1004	155	Differences in N2O Fluxes and Denitrification Gene Abundance in the Wet and Dry Seasons Through Soil and Plant Residue Characteristics of Tropical Tree Crops	Nishisaka et al. 2019	2019	5	South America	Brazil	-23.5667	-47.5167	1219	20.5	11.9237	Forest	7.6	2.81	6.44871	0.005	3.69897	0.68	5.83251	4.13971	0.616969	NA	NA
1005	155	Differences in N2O Fluxes and Denitrification Gene Abundance in the Wet and Dry Seasons Through Soil and Plant Residue Characteristics of Tropical Tree Crops	Nishisaka et al. 2019	2019	5	South America	Brazil	-23.6	-47.55	1438	20.2	2.65085	Forest	6.2	3.96	6.5977	0.05	4.69897	3.7	6.5682	1.08378	0.0349426	NA	NA
1006	155	Differences in N2O Fluxes and Denitrification Gene Abundance in the Wet and Dry Seasons Through Soil and Plant Residue Characteristics of Tropical Tree Crops	Nishisaka et al. 2019	2019	5	South America	Brazil	-23.6167	-47.5667	1438	20.2	60.8738	Forest	5.3	1.91	6.28103	0.02	4.30103	2.4	6.38021	0.804167	-0.0946539	NA	NA
1007	155	Differences in N2O Fluxes and Denitrification Gene Abundance in the Wet and Dry Seasons Through Soil and Plant Residue Characteristics of Tropical Tree Crops	Nishisaka et al. 2019	2019	5	South America	Brazil	-23.5667	-47.5333	1219	20.5	14.7678	Forest	6.4	4.02	6.60423	0.01	4	1.01	6.00432	3.9901	0.600984	NA	NA
1008	155	Differences in N2O Fluxes and Denitrification Gene Abundance in the Wet and Dry Seasons Through Soil and Plant Residue Characteristics of Tropical Tree Crops	Nishisaka et al. 2019	2019	5	South America	Brazil	-23.5667	-47.5167	1219	20.5	35.6708	Forest	7.5	3.44	6.53656	0.001	3	0.03	4.47712	114.7	2.05956	NA	NA
1009	155	Differences in N2O Fluxes and Denitrification Gene Abundance in the Wet and Dry Seasons Through Soil and Plant Residue Characteristics of Tropical Tree Crops	Nishisaka et al. 2019	2019	5	South America	Brazil	-23.6	-47.55	1438	20.2	6.59837	Forest	6.2	14.8	7.17026	0.04	4.60206	11.6	7.06446	1.27931	0.106976	NA	NA
1010	155	Differences in N2O Fluxes and Denitrification Gene Abundance in the Wet and Dry Seasons Through Soil and Plant Residue Characteristics of Tropical Tree Crops	Nishisaka et al. 2019	2019	5	South America	Brazil	-23.6167	-47.5667	1438	20.2	67.7392	Forest	5.8	3.06	6.48572	0.02	4.30103	4.69	6.67117	0.656716	-0.182622	NA	NA
1011	156	Management practices have a major impact on nitrifier and denitrifier communities in a semiarid grassland ecosystem	Pan et al. 2016	2016	3	Asia	China	44.3833	116.367	350	-0.4	NA	Grassland	7.1	17.0008	7.23047	94.85	7.97704	652.071	8.81429	0.171532	-0.765656	NA	NA
1012	156	Management practices have a major impact on nitrifier and denitrifier communities in a semiarid grassland ecosystem	Pan et al. 2016	2016	3	Asia	China	44.3833	116.367	350	-0.4	NA	Grassland	7.2	13.9235	7.14375	68.7486	7.83726	359.172	8.5553	0.230174	-0.637944	NA	NA
1013	156	Management practices have a major impact on nitrifier and denitrifier communities in a semiarid grassland ecosystem	Pan et al. 2016	2016	3	Asia	China	44.3833	116.367	350	-0.4	NA	Grassland	7.3	15.6698	7.19506	77.1941	7.88758	501.183	8.7	0.185289	-0.732149	NA	NA
1014	156	Management practices have a major impact on nitrifier and denitrifier communities in a semiarid grassland ecosystem	Pan et al. 2016	2016	3	Asia	China	44.3833	116.367	350	-0.4	NA	Grassland	7.4	25.0244	7.39836	76.4991	7.88366	465.68	8.66809	0.218011	-0.661521	NA	NA
1015	156	Management practices have a major impact on nitrifier and denitrifier communities in a semiarid grassland ecosystem	Pan et al. 2016	2016	3	Asia	China	44.3833	116.367	350	-0.4	NA	Grassland	7.5	28.0305	7.44763	13.3614	7.12585	444.97	8.64833	0.0930218	-1.03142	NA	NA
1016	156	Management practices have a major impact on nitrifier and denitrifier communities in a semiarid grassland ecosystem	Pan et al. 2016	2016	3	Asia	China	44.3833	116.367	350	-0.4	NA	Grassland	7.6	24.7373	7.39335	81.6548	7.91198	412.426	8.61535	0.257967	-0.588437	NA	NA
1017	157	Microbial pathways for nitrous oxide emissions from sheep urine and dung in a typical steppe grassland	Pan et al. 2018	2018	3	Asia	China	44.3833	116.367	350	-0.4	5.82761	Grassland	7.6	30.6122	7.48589	1824.69	9.26119	7808.31	9.89256	0.237606	-0.624142	NA	NA
1018	157	Microbial pathways for nitrous oxide emissions from sheep urine and dung in a typical steppe grassland	Pan et al. 2018	2018	3	Asia	China	44.3833	116.367	350	-0.4	13.3592	Grassland	7.6	26.5306	7.42375	1375.61	9.1385	5972.65	9.77617	0.23476	-0.629376	NA	NA
1019	157	Microbial pathways for nitrous oxide emissions from sheep urine and dung in a typical steppe grassland	Pan et al. 2018	2018	3	Asia	China	44.3833	116.367	350	-0.4	35.4588	Grassland	7.6	76.5306	7.88384	1479.36	9.17007	6972.78	9.84341	0.223138	-0.651427	NA	NA
1020	157	Microbial pathways for nitrous oxide emissions from sheep urine and dung in a typical steppe grassland	Pan et al. 2018	2018	3	Asia	China	44.3833	116.367	350	-0.4	0.246944	Grassland	7.6	50	7.69897	1784.7	9.25157	6810.26	9.83316	0.269402	-0.569599	NA	NA
1021	157	Microbial pathways for nitrous oxide emissions from sheep urine and dung in a typical steppe grassland	Pan et al. 2018	2018	3	Asia	China	44.3833	116.367	350	-0.4	0.447586	Grassland	7.6	31.2364	7.49466	649.668	8.81269	4583.33	9.66118	0.148561	-0.828095	NA	NA
1022	157	Microbial pathways for nitrous oxide emissions from sheep urine and dung in a typical steppe grassland	Pan et al. 2018	2018	3	Asia	China	44.3833	116.367	350	-0.4	0.524757	Grassland	7.6	41.4919	7.61796	791.208	8.89829	8083.33	9.90759	0.103014	-0.987102	NA	NA
1023	157	Microbial pathways for nitrous oxide emissions from sheep urine and dung in a typical steppe grassland	Pan et al. 2018	2018	3	Asia	China	44.3833	116.367	350	-0.4	0.910604	Grassland	7.6	33.5716	7.52597	954.119	8.9796	7083.33	9.85024	0.139439	-0.855617	NA	NA
1024	157	Microbial pathways for nitrous oxide emissions from sheep urine and dung in a typical steppe grassland	Pan et al. 2018	2018	3	Asia	China	44.3833	116.367	350	-0.4	0.38585	Grassland	7.6	37.5024	7.57406	1128.05	9.05233	6833.33	9.83463	0.170569	-0.768101	NA	NA
1025	157	Microbial pathways for nitrous oxide emissions from sheep urine and dung in a typical steppe grassland	Pan et al. 2018	2018	3	Asia	China	44.3833	116.367	350	-0.4	0.463022	Grassland	7.6	33.8471	7.52952	1230.28	9.09	7666.67	9.88461	0.164886	-0.782816	NA	NA
1026	157	Microbial pathways for nitrous oxide emissions from sheep urine and dung in a typical steppe grassland	Pan et al. 2018	2018	3	Asia	China	44.3833	116.367	350	-0.4	0.30868	Grassland	7.6	48.4682	7.68546	1393.74	9.14418	6916.67	9.8399	0.208512	-0.680869	NA	NA
1027	158	Dissimilatory nitrate reduction to ammonium dominates nitrate reduction in long-term low nitrogen fertilized rice paddies	Pandey et al., 2019		3	Asia	Myanma	18.95	96.3333	2378	26.8	NA	Cropland	5.6	0.145	5.16137	NA	NA	17.1	7.233	NA	NA	NA	NA
1028	158	Dissimilatory nitrate reduction to ammonium dominates nitrate reduction in long-term low nitrogen fertilized rice paddies	Pandey et al., 2019		3	Asia	Myanma	18.2	96.45	1959	25.8	NA	Cropland	5.8	0.126	5.10037	NA	NA	12.1	7.08279	NA	NA	NA	NA
1029	158	Dissimilatory nitrate reduction to ammonium dominates nitrate reduction in long-term low nitrogen fertilized rice paddies	Pandey et al., 2019		3	Asia	Myanma	19.8167	96.25	1300	25.6	NA	Cropland	6.3	0.146	5.16435	NA	NA	30.1	7.47857	NA	NA	NA	NA
1030	158	Dissimilatory nitrate reduction to ammonium dominates nitrate reduction in long-term low nitrogen fertilized rice paddies	Pandey et al., 2019		3	Oceania	Australia	-35.4833	145.633	457	16.9	NA	Cropland	5.7	0.096	4.98227	NA	NA	18.8	7.27416	NA	NA	NA	NA
1031	158	Dissimilatory nitrate reduction to ammonium dominates nitrate reduction in long-term low nitrogen fertilized rice paddies	Pandey et al., 2019		3	Oceania	Australia	-35.3	145.633	428	17.1	NA	Cropland	5.5	0.136	5.13354	NA	NA	22.9	7.35984	NA	NA	NA	NA
1032	158	Dissimilatory nitrate reduction to ammonium dominates nitrate reduction in long-term low nitrogen fertilized rice paddies	Pandey et al., 2019		3	Oceania	Australia	-35.3167	145.633	531	16.5	NA	Cropland	5.8	0.537	5.72997	NA	NA	15	7.17609	NA	NA	NA	NA
1033	159	Microbial-based soil quality indicators in irrigated and rainfed soil portions of Mediterranean olive and peach orchards under sustainable management	Pascazio et al., 2018		3	Europe	Italy	40.5	16.45	561	16	NA	Cropland	8	NA	NA	NA	NA	23.85	7.37749	NA	NA	NA	NA
1034	159	Microbial-based soil quality indicators in irrigated and rainfed soil portions of Mediterranean olive and peach orchards under sustainable management	Pascazio et al., 2018		3	Europe	Italy	40.5	16.45	561	16	NA	Cropland	8	NA	NA	NA	NA	11.83	7.07298	NA	NA	NA	NA
1035	159	Microbial-based soil quality indicators in irrigated and rainfed soil portions of Mediterranean olive and peach orchards under sustainable management	Pascazio et al., 2018		3	Europe	Italy	40.3167	17.1	557	17.2	NA	Cropland	7.7	NA	NA	NA	NA	26.29	7.41979	NA	NA	NA	NA
1036	159	Microbial-based soil quality indicators in irrigated and rainfed soil portions of Mediterranean olive and peach orchards under sustainable management	Pascazio et al., 2018		3	Europe	Italy	40.3167	17.1	557	17.2	NA	Cropland	7.7	NA	NA	NA	NA	48.17	7.68278	NA	NA	NA	NA
1037	160	Relative contributions of different substrates to soil N2O emission and their responses to N addition in a temperate forest	Peng et al., 2021		4	East Asia	China	41.7	127.633	745	3.6	11.8421	Forest	5.5	67.6083	7.83	1.41254	6.15	2.34423	6.37	29.4429	1.46898	NA	NA
1038	160	Relative contributions of different substrates to soil N2O emission and their responses to N addition in a temperate forest	Peng et al., 2021		4	East Asia	China	41.7	127.633	745	3.6	59.8246	Forest	5.3	38.9045	7.59	1.20226	6.08	6.91831	6.84	5.79719	0.763218	NA	NA
1039	161	Restoration of nitrogen cycling community in grapevine soil by a decade of organic fertilization	Pereg et al., 2018		6	Europe	Spain	38.8167	-0.8	413	16.3	NA	Cropland	8.5	91.2752	7.96035	36.5857	7.56331	9.06867	6.95754	14.0992	1.14919	NA	NA
1040	161	Restoration of nitrogen cycling community in grapevine soil by a decade of organic fertilization	Pereg et al., 2018		6	Europe	Spain	38.8167	-0.8	413	16.3	NA	Cropland	8.5	60.4027	7.78106	38.5458	7.58598	10.8718	7.0363	9.10139	0.959108	NA	NA
1041	161	Restoration of nitrogen cycling community in grapevine soil by a decade of organic fertilization	Pereg et al., 2018		6	Europe	Spain	38.8167	-0.8	413	16.3	NA	Cropland	8.5	23.4899	7.37088	18.759	7.27321	4.05617	6.60812	10.416	1.0177	NA	NA
1042	162	Relationships between soil physicochemical properties and nitrogen ﬁxing, nitrifying and denitrifying under varying land-use practices in the northwest region of Argentina	Perez-Brandan et al., 2019	2019	3	South America	Argentina	-24.8833	-65.4667	700	20.5	NA	Cropland	6.9	294.015	8.46837	2222.53	9.34685	60.1971	7.77958	41.8051	1.62123	NA	NA
1043	162	Relationships between soil physicochemical properties and nitrogen ﬁxing, nitrifying and denitrifying under varying land-use practices in the northwest region of Argentina	Perez-Brandan et al., 2019	2019	3	South America	Argentina	-24.8833	-65.4667	700	20.5	NA	Cropland	7.1	719.635	8.85711	4272.84	9.63072	61.9635	7.79214	80.5712	1.90618	NA	NA
1044	162	Relationships between soil physicochemical properties and nitrogen ﬁxing, nitrifying and denitrifying under varying land-use practices in the northwest region of Argentina	Perez-Brandan et al., 2019	2019	3	South America	Argentina	-24.8833	-65.4667	700	20.5	NA	Cropland	6.8	1645.99	9.21643	18939.4	10.2774	50.4818	7.70313	407.778	2.61042	NA	NA
1045	162	Relationships between soil physicochemical properties and nitrogen ﬁxing, nitrifying and denitrifying under varying land-use practices in the northwest region of Argentina	Perez-Brandan et al., 2019	2019	3	South America	Argentina	-24.8833	-65.4667	700	20.5	NA	Cropland	6.9	1671.02	9.22298	4606.26	9.66335	54.0146	7.73251	116.215	2.06526	NA	NA
1046	162	Relationships between soil physicochemical properties and nitrogen ﬁxing, nitrifying and denitrifying under varying land-use practices in the northwest region of Argentina	Perez-Brandan et al., 2019	2019	3	South America	Argentina	-24.8833	-65.4667	700	20.5	NA	Cropland	7.1	143.796	8.15775	1292.77	9.11152	29.2847	7.46664	49.0552	1.69068	NA	NA
1047	162	Relationships between soil physicochemical properties and nitrogen ﬁxing, nitrifying and denitrifying under varying land-use practices in the northwest region of Argentina	Perez-Brandan et al., 2019	2019	3	South America	Argentina	-24.8833	-65.4667	700	20.5	NA	Cropland	5.9	3573.8	9.55313	10012.3	10.0005	132.62	8.12261	102.444	2.01049	NA	NA
1048	162	Relationships between soil physicochemical properties and nitrogen ﬁxing, nitrifying and denitrifying under varying land-use practices in the northwest region of Argentina	Perez-Brandan et al., 2019	2019	3	South America	Argentina	-24.8833	-65.4667	700	20.5	NA	Cropland	7	1020.07	9.00863	6146.69	9.78864	9.85401	6.99361	727.294	2.86171	NA	NA
1049	162	Relationships between soil physicochemical properties and nitrogen ﬁxing, nitrifying and denitrifying under varying land-use practices in the northwest region of Argentina	Perez-Brandan et al., 2019	2019	3	South America	Argentina	-24.8833	-65.4667	700	20.5	NA	Cropland	6.7	1195.33	9.07749	3557.01	9.55109	7.20438	6.8576	659.646	2.81931	NA	NA
1050	162	Relationships between soil physicochemical properties and nitrogen ﬁxing, nitrifying and denitrifying under varying land-use practices in the northwest region of Argentina	Perez-Brandan et al., 2019	2019	3	South America	Argentina	-24.8833	-65.4667	700	20.5	NA	Cropland	6.5	2697.52	9.43096	7782.32	9.89111	11.6204	7.06522	901.848	2.95513	NA	NA
1051	162	Relationships between soil physicochemical properties and nitrogen ﬁxing, nitrifying and denitrifying under varying land-use practices in the northwest region of Argentina	Perez-Brandan et al., 2019	2019	3	South America	Argentina	-24.8833	-65.4667	700	20.5	NA	Cropland	6.9	2121.68	9.32668	9398.43	9.97306	13.3869	7.12668	860.551	2.93478	NA	NA
1052	162	Relationships between soil physicochemical properties and nitrogen ﬁxing, nitrifying and denitrifying under varying land-use practices in the northwest region of Argentina	Perez-Brandan et al., 2019	2019	3	South America	Argentina	-24.8833	-65.4667	700	20.5	NA	Cropland	6.8	2897.81	9.46207	5502.55	9.74056	13.3869	7.12668	627.506	2.79762	NA	NA
1053	162	Relationships between soil physicochemical properties and nitrogen ﬁxing, nitrifying and denitrifying under varying land-use practices in the northwest region of Argentina	Perez-Brandan et al., 2019	2019	3	South America	Argentina	-24.8833	-65.4667	700	20.5	NA	Cropland	6	2146.72	9.33178	23505.7	10.3712	23.1022	7.36365	1110.39	3.04548	NA	NA
1054	163	Abundance of microbial genes associated with nitrogen cycling as indices of biogeochemical proce rates across a vegetation gradient in Alaska	Petersen et al., 2012	2012	5	North America	USA	64.8	-148	375	-0.9	NA	Forest	4.8	0.335566	5.52578	9.63953	6.98406	4662.79	9.66865	0.0021393	-2.66973	NA	NA
1055	163	Abundance of microbial genes associated with nitrogen cycling as indices of biogeochemical proce rates across a vegetation gradient in Alaska	Petersen et al., 2012	2012	5	North America	USA	64.8	-148	375	-0.9	NA	Forest	4.3	0.297866	5.47402	74.7632	7.87369	8025.27	9.90446	0.00935309	-2.02904	NA	NA
1056	163	Abundance of microbial genes associated with nitrogen cycling as indices of biogeochemical proce rates across a vegetation gradient in Alaska	Petersen et al., 2012	2012	5	North America	USA	64.8	-148	375	-0.9	NA	Grassland	4.7	0.985416	5.99362	123.669	8.09226	26272.3	10.4195	0.00474469	-2.32379	NA	NA
1057	164	Comparable bacterial-mediated nitrogen supply and losses under organic reduced tillage and conventional intensive tillage	Puerta et al. 2019	2019	4	Europe	Switzerland	47.4333	8.51667	1054	9.4	NA	Cropland	7.6	5082.63	9.70609	941.176	8.97367	5.51307	6.74139	1092.64	3.03848	NA	NA
1058	164	Comparable bacterial-mediated nitrogen supply and losses under organic reduced tillage and conventional intensive tillage	Puerta et al. 2019	2019	4	Europe	Switzerland	47.4333	8.51667	1054	9.4	NA	Cropland	6.6	4560.87	9.65905	1098.04	9.04062	54.3554	7.73524	104.109	2.01749	NA	NA
1059	164	Comparable bacterial-mediated nitrogen supply and losses under organic reduced tillage and conventional intensive tillage	Puerta et al. 2019	2019	4	Europe	Switzerland	47.4333	8.51667	1054	9.4	NA	Cropland	7.4	2821.07	9.45041	4235.29	9.62688	30.7623	7.48802	229.383	2.36056	NA	NA
1060	164	Comparable bacterial-mediated nitrogen supply and losses under organic reduced tillage and conventional intensive tillage	Puerta et al. 2019	2019	4	Europe	Switzerland	47.4333	8.51667	1054	9.4	NA	Cropland	7.3	13865.2	10.1419	1686.27	9.22693	43.3801	7.63729	358.493	2.55448	NA	NA
1061	165	Relative abundance of denitrifying and DNRA bacteria and their activity determine nitrogen retention or loss in agricultural soil	Putz et al., 2018		4	Europe	Sweden	59.8167	17.7	626	6.8	NA	Cropland	5.5	165.726	8.21939	378.791	8.5784	197.756	8.29613	2.75348	0.439881	230.012	8.36175
1062	165	Relative abundance of denitrifying and DNRA bacteria and their activity determine nitrogen retention or loss in agricultural soil	Putz et al., 2018		4	Europe	Sweden	59.8167	17.7	626	6.8	NA	Cropland	5.5	194.491	8.2889	355.378	8.55069	212.202	8.32675	2.59125	0.413509	239.023	8.37844
1063	165	Relative abundance of denitrifying and DNRA bacteria and their activity determine nitrogen retention or loss in agricultural soil	Putz et al., 2018		4	Europe	Sweden	59.8167	17.7	626	6.8	NA	Cropland	5.5	293.224	8.4672	428.401	8.63185	396.534	8.59828	1.81983	0.260031	314.29	8.49733
1064	165	Relative abundance of denitrifying and DNRA bacteria and their activity determine nitrogen retention or loss in agricultural soil	Putz et al., 2018		4	Europe	Sweden	59.8167	17.7	626	6.8	NA	Cropland	5.6	309.051	8.49003	455.586	8.65857	403.32	8.60565	1.89585	0.277805	345.47	8.53841
1065	166	Abundance of transcripts of functional gene reflects the inverse relationship between CH4 and N2O emissions during mid-season drainage in acidic paddy soil	Qin et al. 2018		3	Asia	China	28.6167	113.333	1330	17.5	-3.86	Cropland	5.3	18.1937	7.25992	16.4608	7.21645	55.469	7.74405	0.624753	-0.204291	NA	NA
1066	166	Abundance of transcripts of functional gene reflects the inverse relationship between CH4 and N2O emissions during mid-season drainage in acidic paddy soil	Qin et al. 2018		3	Asia	China	28.6167	113.333	1330	17.5	6.81	Cropland	5.3	19.502	7.29008	24.0348	7.38084	59.4963	7.77449	0.731757	-0.135633	NA	NA
1067	167	Linking soil N2O emissions with soil microbial community abundance and structure related to nitrogen cycle in two acid forest soils	Qin et al. 2018	2018	3	Asia	China	28.9167	111.433	1448	16.5	NA	Forest	4.3	20.4174	7.31	2.23872	6.35	35.4813	7.55	0.638536	-0.194815	NA	NA
1068	167	Linking soil N2O emissions with soil microbial community abundance and structure related to nitrogen cycle in two acid forest soils	Qin et al. 2018	2018	3	Asia	China	28.9167	111.433	1448	16.5	NA	Forest	4.3	22.9087	7.36	0.60256	5.78	74.131	7.87	0.317158	-0.498725	NA	NA
1069	168	Soil moisture and activity of nitrite- and nitrous oxide-reducing microbes enhanced nitrous oxide emissions in fallow paddy soils	Qin et al. 2019	2019	4	Asia	China	28.9167	111.433	1448	16.5	NA	Cropland	5.1	204.174	8.31	85.1138	7.93	63.0957	7.8	4.5849	0.66133	NA	NA
1070	169	Unpublished	Qiu et al. unpublished		6	Asia	China	36.1667	106.35	425	7	NA	Grassland	7	9.22228	6.96484	4.76073	6.67767	54.4477	7.73598	0.256815	-0.590379	NA	NA
1071	169	Unpublished	Qiu et al. unpublished		6	Asia	China	36.1667	106.35	425	7	NA	Grassland	7.6	9.67426	6.98562	6.12706	6.78725	70.2369	7.84657	0.224972	-0.647872	NA	NA
1072	169	Unpublished	Qiu et al. unpublished		6	Asia	China	36.1667	106.35	425	7	NA	Grassland	7.7	12.5558	7.09884	7.70219	6.88661	88.4915	7.9469	0.228925	-0.640306	NA	NA
1073	169	Unpublished	Qiu et al. unpublished		6	Asia	China	36.1667	106.35	425	7	NA	Grassland	7.8	14.6534	7.16594	10.5657	7.0239	117.699	8.07077	0.214268	-0.669043	NA	NA
1074	169	Unpublished	Qiu et al. unpublished		6	Asia	China	36.1667	106.35	425	7	NA	Grassland	8	12.5925	7.10011	8.51795	6.93034	110.729	8.04426	0.19065	-0.719763	NA	NA
1075	170	Unpublished	Qiu et al. unpublished		4	Asia	China	33.9833	102	620	1.2	NA	Grassland	4.7	2.71395	6.4336	3.21592	6.50731	18.7899	7.27392	0.315589	-0.500878	NA	NA
1076	170	Unpublished	Qiu et al. unpublished		4	Asia	China	33.9833	102	620	1.2	NA	Grassland	4.9	4.77847	6.67929	3.863	6.58692	25.9113	7.41349	0.333502	-0.476901	NA	NA
1077	170	Unpublished	Qiu et al. unpublished		4	Asia	China	33.9833	102	620	1.2	NA	Grassland	5.3	8.19297	6.91344	4.05732	6.60824	25.8147	7.41187	0.474547	-0.323721	NA	NA
1078	170	Unpublished	Qiu et al. unpublished		4	Asia	China	33.9833	102	620	1.2	NA	Grassland	5.9	8.65005	6.93702	4.28277	6.63172	30.7668	7.48808	0.42035	-0.376389	NA	NA
1079	170	Unpublished	Qiu et al. unpublished		4	Asia	China	33.9833	102	620	1.2	NA	Grassland	6	24.7668	7.39387	7.5603	6.87854	63.8712	7.8053	0.50613	-0.295738	NA	NA
1080	171	Unpublished	Qiu et al. unpublished		4	Asia	China	43.6333	116.7	346.1	0.3	NA	Grassland	4.7	0.33173	5.52079	1.39658	6.14507	8.5461	6.93177	0.202234	-0.694146	NA	NA
1081	171	Unpublished	Qiu et al. unpublished		4	Asia	China	43.6333	116.7	346.1	0.3	NA	Grassland	5.4	0.815643	5.9115	2.58306	6.41214	12.4527	7.09526	0.272929	-0.56395	NA	NA
1082	171	Unpublished	Qiu et al. unpublished		4	Asia	China	43.6333	116.7	346.1	0.3	NA	Grassland	6	0.804432	5.90549	4.0331	6.60564	9.15375	6.9616	0.528475	-0.276975	NA	NA
1083	171	Unpublished	Qiu et al. unpublished		4	Asia	China	43.6333	116.7	346.1	0.3	NA	Grassland	6.3	1.03682	6.0157	4.99956	6.69893	15.5814	7.19261	0.387408	-0.411831	NA	NA
1084	171	Unpublished	Qiu et al. unpublished		4	Asia	China	43.6333	116.7	346.1	0.3	NA	Grassland	7.3	2.40387	6.38091	3.35343	6.52549	23.8632	7.37773	0.241263	-0.61751	NA	NA
1085	172	Contrasting Warming and Ozone Eﬀects on Denitriﬁers Dominate Soil N2O Emissions	Qiu et al., 2018	2018	3	North America	USA	35.7167	-78.6667	1050	15.2	13.3886	Cropland	6.2	776.247	8.89	1000	9	549.541	8.74	3.23224	0.509503	NA	NA
1086	172	Contrasting Warming and Ozone Eﬀects on Denitriﬁers Dominate Soil N2O Emissions	Qiu et al., 2018	2018	3	North America	USA	35.7167	-78.6667	1050	15.2	47.6767	Cropland	6.2	1380.38	9.14	1348.96	9.13	588.844	8.77	4.6351	0.666059	NA	NA
1087	172	Contrasting Warming and Ozone Eﬀects on Denitriﬁers Dominate Soil N2O Emissions	Qiu et al., 2018	2018	3	North America	USA	35.7167	-78.6667	1050	15.2	14.7255	Cropland	6.2	416.869	8.62	549.541	8.74	251.189	8.4	3.84735	0.585162	NA	NA
1088	172	Contrasting Warming and Ozone Eﬀects on Denitriﬁers Dominate Soil N2O Emissions	Qiu et al., 2018	2018	3	North America	USA	35.7167	-78.6667	1050	15.2	32.9673	Cropland	6.2	794.328	8.9	954.993	8.98	676.083	8.83	2.58744	0.412869	NA	NA
1089	173	Seasonality and resource availability control bacterial and archaeal communities in soils of a temperate beech forest	Rasche et al., 2011	2011	6	Europe	Austria	48.1167	16.05	768	7.6	NA	Forest	4	NA	NA	588.844	8.77	562.341	8.75	NA	NA	NA	NA
1090	173	Seasonality and resource availability control bacterial and archaeal communities in soils of a temperate beech forest	Rasche et al., 2011	2011	6	Europe	Austria	48.1167	16.05	768	7.6	NA	Forest	4	NA	NA	724.436	8.86	575.44	8.76	NA	NA	NA	NA
1091	174	Efect of Long‑Term Pesticides and Chemical Fertilizers Application on the Microbial Community Specifcally Anammox and Denitrifying Bacteria in Rice Field Soil of Jhenaidah and Kushtia District, Bangladesh	Rahman et al., 2020	2020	3	Asia	Bangladesh	23.72	89.15	1801	25.7	NA	Cropland	7.7	98.0663	7.99152	54.4478	7.73598	939.615	8.97295	0.162316	-0.78964	NA	NA
1092	174	Efect of Long‑Term Pesticides and Chemical Fertilizers Application on the Microbial Community Specifcally Anammox and Denitrifying Bacteria in Rice Field Soil of Jhenaidah and Kushtia District, Bangladesh	Rahman et al., 2020	2020	3	Asia	Bangladesh	23.5	89.97	1860	25.4	NA	Cropland	7.3	5.78016	6.76194	1.78925	6.25267	62.9202	7.79879	0.120302	-0.919728	NA	NA
1093	174	Efect of Long‑Term Pesticides and Chemical Fertilizers Application on the Microbial Community Specifcally Anammox and Denitrifying Bacteria in Rice Field Soil of Jhenaidah and Kushtia District, Bangladesh	Rahman et al., 2020	2020	3	Asia	Bangladesh	23.72	89.15	1860	25.4	NA	Cropland	7.5	5.19218	6.71535	1.40874	6.14883	56.4963	7.75202	0.116838	-0.932416	NA	NA
1094	175	Spatial and temporal dynamics of nitrogen fixing, nitrifying and denitrifying microbes in an unfertilized grassland soil	Regan et al., 2017	2017	2	Europe	Germany	48.4167	9.5	810	8.1	NA	Grassland	6.7	14149.1	10.1507	6805.23	9.83284	13446.3	10.1286	1.55837	0.192671	NA	NA
1095	176	Can differences in microbial abundances help explain enhanced N2O emissions in a permanent grassland under elevated atmospheric CO2?	Regan et al., 2012	2012	3	Europe	Germany	50.5333	8.68333	575	9.4	NA	Grassland	7.1	702.538	8.84667	65.9219	7.81903	329.223	8.51749	2.33416	0.368131	NA	NA
1096	176	Can differences in microbial abundances help explain enhanced N2O emissions in a permanent grassland under elevated atmospheric CO2?	Regan et al., 2012	2012	3	Europe	Germany	50.5333	8.68333	575	9.4	NA	Grassland	7.1	855.441	8.93219	78.3953	7.89429	366.792	8.56442	2.54595	0.405851	NA	NA
1097	176	Can differences in microbial abundances help explain enhanced N2O emissions in a permanent grassland under elevated atmospheric CO2?	Regan et al., 2012	2012	3	Europe	Germany	50.5333	8.68333	575	9.4	NA	Grassland	7.1	1704.51	9.2316	764.628	8.88345	891.887	8.95031	2.76844	0.442236	NA	NA
1098	176	Can differences in microbial abundances help explain enhanced N2O emissions in a permanent grassland under elevated atmospheric CO2?	Regan et al., 2012	2012	3	Europe	Germany	50.5333	8.68333	575	9.4	NA	Grassland	7.1	2235.32	9.34934	675.601	8.82969	579.856	8.76332	5.02008	0.700711	NA	NA
1099	176	Can differences in microbial abundances help explain enhanced N2O emissions in a permanent grassland under elevated atmospheric CO2?	Regan et al., 2012	2012	3	Europe	Germany	50.5333	8.68333	575	9.4	NA	Grassland	7.1	1928.28	9.28517	466.112	8.66849	822.811	8.9153	2.91001	0.463895	NA	NA
1100	176	Can differences in microbial abundances help explain enhanced N2O emissions in a permanent grassland under elevated atmospheric CO2?	Regan et al., 2012	2012	3	Europe	Germany	50.5333	8.68333	575	9.4	NA	Grassland	7.1	2528.19	9.40281	554.255	8.74371	681.428	8.83342	4.52351	0.655476	NA	NA
1101	177	Tree Plantation Systems Influence Nitrogen Retention and the Abundance of Nitrogen Functional Genes in the Solomon Islands	Reverchon et al. 2016	2016	3	Oceania	Solomon Islands	-8.08333	157.133	3600	28	NA	Forest	6.4	18.197	7.26	33.1131	7.52	0.0104713	4.02	4900.08	3.6902	NA	NA
1102	177	Tree Plantation Systems Influence Nitrogen Retention and the Abundance of Nitrogen Functional Genes in the Solomon Islands	Reverchon et al. 2016	2016	3	Oceania	Solomon Islands	-8.08333	157.133	3600	28	NA	Forest	6	18.197	7.26	27.5423	7.44	0.00660693	3.82	6922.92	3.84029	NA	NA
1103	177	Tree Plantation Systems Influence Nitrogen Retention and the Abundance of Nitrogen Functional Genes in the Solomon Islands	Reverchon et al. 2016	2016	3	Oceania	Solomon Islands	-8.08333	157.133	3600	28	NA	Forest	5.8	26.3027	7.42	45.7088	7.66	0.017378	4.24	4143.83	3.6174	NA	NA
1104	178	Field-Scale Pattern of Denitrifying Microorganisms and N2O Emission Rates Indicate a High Potential for Complete Denitrification in an Agriculturally Used Organic Soil	Schulz et al. 2017	2017	106	Europe	Germany	49.1667	8.48333	750	10.7	NA	Cropland	7	1200	9.07918	260	8.41497	1200	9.07918	1.21667	0.0851716	NA	NA
1105	179	Agricultural management and plant selection interactively affect rhizosphere microbial community structure and nitrogen cycling	Schmidt et al., 2019	2019	12	North America	USA	38.9167	-122.45	567	16.3	NA	Cropland	7.2	unit is ng	unit is ng	unit is ng	unit is ng	unit is ng	unit is ng	2.38994	0.378386	NA	NA
1106	179	Agricultural management and plant selection interactively affect rhizosphere microbial community structure and nitrogen cycling	Schmidt et al., 2019	2019	12	North America	USA	38.9167	-122.45	567	16.3	NA	Cropland	7	unit is ng	unit is ng	unit is ng	unit is ng	unit is ng	unit is ng	1.90395	0.279654	NA	NA
1107	179	Agricultural management and plant selection interactively affect rhizosphere microbial community structure and nitrogen cycling	Schmidt et al., 2019	2019	12	North America	USA	38.9167	-122.45	567	16.3	NA	Cropland	7.1	unit is ng	unit is ng	unit is ng	unit is ng	unit is ng	unit is ng	2.27367	0.356728	NA	NA
1108	179	Agricultural management and plant selection interactively affect rhizosphere microbial community structure and nitrogen cycling	Schmidt et al., 2019	2019	12	North America	USA	38.9167	-122.45	567	16.3	NA	Cropland	7	unit is ng	unit is ng	unit is ng	unit is ng	unit is ng	unit is ng	1.50282	0.176907	NA	NA
1109	180	The nitrification inhibitor nitrapyrin has non-target effects on the soil microbial community structure, composition, and functions	Schmidt et al., 2021	2021	12	North America	Canada	45.54	-73.72	1127	6.9	NA	Cropland	7.3	1.10662	6.044	12.388	7.093	NA	NA	NA	NA	NA	NA
1110	180	The nitrification inhibitor nitrapyrin has non-target effects on the soil microbial community structure, composition, and functions	Schmidt et al., 2021	2021	12	North America	Canada	45.54	-73.72	1127	6.9	NA	Cropland	7.3	1.52757	6.184	11.885	7.075	NA	NA	NA	NA	NA	NA
1111	181	Abundance of Methanogens, Methanotrophic Bacteria, and Denitrifiers in Rice Paddy Soils	Seo et al.,	2014	3	Asia	South Korea	38.2833	128.133	1197	9.3	NA	Cropland	6.3	330005	11.5185	2853.7	9.45541	122.047	8.08653	2727.3	3.43573	NA	NA
1112	181	Abundance of Methanogens, Methanotrophic Bacteria, and Denitrifiers in Rice Paddy Soils	Seo et al.,	2014	3	Asia	South Korea	38.2833	128.133	1197	9.3	NA	Cropland	5.9	480710	11.6819	6348.8	9.80269	275.591	8.44027	1767.32	3.24732	NA	NA
1113	181	Abundance of Methanogens, Methanotrophic Bacteria, and Denitrifiers in Rice Paddy Soils	Seo et al.,	2014	3	Asia	South Korea	38.2833	128.133	1197	9.3	NA	Cropland	5.7	407216	11.6098	3153.2	9.49875	397.638	8.59949	1032.02	3.01369	NA	NA
1114	181	Abundance of Methanogens, Methanotrophic Bacteria, and Denitrifiers in Rice Paddy Soils	Seo et al.,	2014	3	Asia	South Korea	38.2833	128.133	1197	9.3	NA	Cropland	5.5	710300	11.8514	1630.47	9.21231	1818.9	9.25981	391.407	2.59263	NA	NA
1115	182	Response of ammonia oxidizers and denitrifiers to repeated applications of a nitrification inhibitor and a urease inhibitor in two pasture soils	Shi et al. 2017		5	Oceania	Australia	-38.2333	142.917	697	13.6	NA	Cropland	5.5	0.059	4.77085	NA	NA	NA	NA	NA	NA	NA	NA
1116	182	Response of ammonia oxidizers and denitrifiers to repeated applications of a nitrification inhibitor and a urease inhibitor in two pasture soils	Shi et al. 2017		5	Oceania	Australia	-38.2333	142.917	697	13.6	NA	Cropland	5.6	0.09	4.95424	NA	NA	NA	NA	NA	NA	NA	NA
1117	182	Response of ammonia oxidizers and denitrifiers to repeated applications of a nitrification inhibitor and a urease inhibitor in two pasture soils	Shi et al. 2017		5	Oceania	Australia	-38.2333	142.917	697	13.6	NA	Cropland	5.7	0.084	4.92428	NA	NA	NA	NA	NA	NA	NA	NA
1118	182	Response of ammonia oxidizers and denitrifiers to repeated applications of a nitrification inhibitor and a urease inhibitor in two pasture soils	Shi et al. 2017		5	Oceania	Australia	-38.2333	142.917	697	13.6	NA	Cropland	5.7	0.08	4.90309	NA	NA	NA	NA	NA	NA	NA	NA
1119	182	Response of ammonia oxidizers and denitrifiers to repeated applications of a nitrification inhibitor and a urease inhibitor in two pasture soils	Shi et al. 2017		5	Oceania	Australia	-38.2333	142.917	697	13.6	NA	Cropland	5.8	0.063	4.79934	NA	NA	NA	NA	NA	NA	NA	NA
1120	182	Response of ammonia oxidizers and denitrifiers to repeated applications of a nitrification inhibitor and a urease inhibitor in two pasture soils	Shi et al. 2017		5	Oceania	Australia	-38.1667	142.967	697	13.6	NA	Cropland	6	0.45	5.65321	NA	NA	NA	NA	NA	NA	NA	NA
1121	182	Response of ammonia oxidizers and denitrifiers to repeated applications of a nitrification inhibitor and a urease inhibitor in two pasture soils	Shi et al. 2017		5	Oceania	Australia	-38.1667	142.967	697	13.6	NA	Cropland	6.1	0.24	5.38021	NA	NA	NA	NA	NA	NA	NA	NA
1122	182	Response of ammonia oxidizers and denitrifiers to repeated applications of a nitrification inhibitor and a urease inhibitor in two pasture soils	Shi et al. 2017		5	Oceania	Australia	-38.1667	142.967	697	13.6	NA	Cropland	6.1	0.28	5.44716	NA	NA	NA	NA	NA	NA	NA	NA
1123	182	Response of ammonia oxidizers and denitrifiers to repeated applications of a nitrification inhibitor and a urease inhibitor in two pasture soils	Shi et al. 2017		5	Oceania	Australia	-38.1667	142.967	697	13.6	NA	Cropland	6.1	0.29	5.4624	NA	NA	NA	NA	NA	NA	NA	NA
1124	182	Response of ammonia oxidizers and denitrifiers to repeated applications of a nitrification inhibitor and a urease inhibitor in two pasture soils	Shi et al. 2017		5	Oceania	Australia	-38.1667	142.967	697	13.6	NA	Cropland	6.2	0.23	5.36173	NA	NA	NA	NA	NA	NA	NA	NA
1125	183	Denitriﬁer abundance has a greater inﬂuence on denitriﬁcation rates at larger landscape scales but is a lesser driver than environmental variables	Shrewsbury et al. 2016	2016	5	North America	USA	46.7667	-117.083	517	9.3	NA	Cropland	5.3	1	6	19.5	7.29003	NA	NA	NA	NA	NA	NA
1126	183	Denitriﬁer abundance has a greater inﬂuence on denitriﬁcation rates at larger landscape scales but is a lesser driver than environmental variables	Shrewsbury et al. 2016	2016	5	North America	USA	46.7667	-117.083	517	9.3	NA	Cropland	5.3	1.5	6.17609	22.8	7.35793	NA	NA	NA	NA	NA	NA
1127	183	Denitriﬁer abundance has a greater inﬂuence on denitriﬁcation rates at larger landscape scales but is a lesser driver than environmental variables	Shrewsbury et al. 2016	2016	5	North America	USA	46.7667	-117.083	517	9.3	NA	Cropland	5	3	6.47712	32.1	7.50651	NA	NA	NA	NA	NA	NA
1128	184	Molecular techniques and stable isotope ratios at natural abundance ive Q8 complementary inferences about N2O production pathways in an agricultural soil following a rainfall event	Snider et al. 2015	2015	5	North America	Canada	43.6333	-80.4167	979	7.1	NA	Cropland	7.7	NA	NA	5.12861	6.71	0.020893	4.32	NA	NA	NA	NA
1129	184	Molecular techniques and stable isotope ratios at natural abundance ive Q8 complementary inferences about N2O production pathways in an agricultural soil following a rainfall event	Snider et al. 2015	2015	5	North America	Canada	43.6333	-80.4167	979	7.1	NA	Cropland	7.7	NA	NA	3.80189	6.58	0.0295121	4.47	NA	NA	NA	NA
1130	185	Comparative performance of conservation agriculture vis-a-vis organic and conventional farming, in enhancing plant attributes and rhizospheric bacterial diversity in Cajanus cajan: A field study	Singh et al., 2020	2020	3	Asia	India	29.05	77.25	700	24.6	NA	Cropland	8	0.0556288	4.7453	NA	NA	NA	NA	NA	NA	NA	NA
1131	185	Comparative performance of conservation agriculture vis-a-vis organic and conventional farming, in enhancing plant attributes and rhizospheric bacterial diversity in Cajanus cajan: A field study	Singh et al., 2020	2020	3	Asia	India	29.05	77.25	700	24.6	NA	Cropland	8	0.0743327	4.87118	NA	NA	NA	NA	NA	NA	NA	NA
1132	185	Comparative performance of conservation agriculture vis-a-vis organic and conventional farming, in enhancing plant attributes and rhizospheric bacterial diversity in Cajanus cajan: A field study	Singh et al., 2020	2020	3	Asia	India	29.05	77.25	700	24.6	NA	Cropland	8	0.0993116	4.997	NA	NA	NA	NA	NA	NA	NA	NA
1133	185	Comparative performance of conservation agriculture vis-a-vis organic and conventional farming, in enhancing plant attributes and rhizospheric bacterial diversity in Cajanus cajan: A field study	Singh et al., 2020	2020	3	Asia	India	29.05	77.25	700	24.6	NA	Cropland	8	0.159937	5.20395	NA	NA	NA	NA	NA	NA	NA	NA
1134	185	Comparative performance of conservation agriculture vis-a-vis organic and conventional farming, in enhancing plant attributes and rhizospheric bacterial diversity in Cajanus cajan: A field study	Singh et al., 2020	2020	3	Asia	India	29.05	77.25	700	24.6	NA	Cropland	8	0.234434	5.37002	NA	NA	NA	NA	NA	NA	NA	NA
1135	185	Comparative performance of conservation agriculture vis-a-vis organic and conventional farming, in enhancing plant attributes and rhizospheric bacterial diversity in Cajanus cajan: A field study	Singh et al., 2020	2020	3	Asia	India	29.05	77.25	700	24.6	NA	Cropland	8	0.725989	5.86093	NA	NA	NA	NA	NA	NA	NA	NA
1136	185	Comparative performance of conservation agriculture vis-a-vis organic and conventional farming, in enhancing plant attributes and rhizospheric bacterial diversity in Cajanus cajan: A field study	Singh et al., 2020	2020	3	Asia	India	29.05	77.25	700	24.6	NA	Cropland	8	0.667099	5.82419	NA	NA	NA	NA	NA	NA	NA	NA
1137	185	Comparative performance of conservation agriculture vis-a-vis organic and conventional farming, in enhancing plant attributes and rhizospheric bacterial diversity in Cajanus cajan: A field study	Singh et al., 2020	2020	3	Asia	India	29.05	77.25	700	24.6	NA	Cropland	8	0.290844	5.46366	NA	NA	NA	NA	NA	NA	NA	NA
1138	185	Comparative performance of conservation agriculture vis-a-vis organic and conventional farming, in enhancing plant attributes and rhizospheric bacterial diversity in Cajanus cajan: A field study	Singh et al., 2020	2020	3	Asia	India	29.05	77.25	700	24.6	NA	Cropland	8	0.680049	5.83254	NA	NA	NA	NA	NA	NA	NA	NA
1139	185	Comparative performance of conservation agriculture vis-a-vis organic and conventional farming, in enhancing plant attributes and rhizospheric bacterial diversity in Cajanus cajan: A field study	Singh et al., 2020	2020	3	Asia	India	29.05	77.25	700	24.6	NA	Cropland	8	0.0149593	4.17491	NA	NA	NA	NA	NA	NA	NA	NA
1140	186	Nitrous oxide emission related to ammonia-oxidizing bacteria and mitigation options from N fertilization in a tropical soil	Soares et al. 2016	2016	3	South America	Brazil	-22.8667	-47.0833	1462	21.3	16.9643	Cropland	6.1	2187.19	9.33989	0.53297	5.7267	0.733333	5.8653	2983.26	3.47469	NA	NA
1141	186	Nitrous oxide emission related to ammonia-oxidizing bacteria and mitigation options from N fertilization in a tropical soil	Soares et al. 2016	2016	3	South America	Brazil	-22.8667	-47.0833	1462	21.3	1792.26	Cropland	6.4	1299.3	9.11371	0.73928	5.86881	3.36667	6.5272	386.15	2.58676	NA	NA
1142	186	Nitrous oxide emission related to ammonia-oxidizing bacteria and mitigation options from N fertilization in a tropical soil	Soares et al. 2016	2016	3	South America	Brazil	-22.8667	-47.0833	1462	21.3	252.232	Cropland	6.4	924.087	8.96571	0.518875	5.71506	2.85	6.45484	324.423	2.51111	NA	NA
1143	186	Nitrous oxide emission related to ammonia-oxidizing bacteria and mitigation options from N fertilization in a tropical soil	Soares et al. 2016	2016	3	South America	Brazil	-22.8667	-47.0833	1462	21.3	55.3571	Cropland	6.7	2170.13	9.33649	0.65513	5.81633	2.08333	6.31876	1041.98	3.01786	NA	NA
1144	186	Nitrous oxide emission related to ammonia-oxidizing bacteria and mitigation options from N fertilization in a tropical soil	Soares et al. 2016	2016	3	South America	Brazil	-22.8667	-47.0833	1462	21.3	630.06	Cropland	5.5	895.148	8.95189	0.741385	5.87004	2.83333	6.4523	316.197	2.49996	NA	NA
1145	186	Nitrous oxide emission related to ammonia-oxidizing bacteria and mitigation options from N fertilization in a tropical soil	Soares et al. 2016	2016	3	South America	Brazil	-22.8667	-47.0833	1462	21.3	76.1905	Cropland	6.5	446.419	8.64974	0.361042	5.55756	2.46667	6.39211	181.127	2.25798	NA	NA
1146	186	Nitrous oxide emission related to ammonia-oxidizing bacteria and mitigation options from N fertilization in a tropical soil	Soares et al. 2016	2016	3	South America	Brazil	-22.8667	-47.0833	1462	21.3	65.3274	Cropland	6.6	803.416	8.90494	0.467308	5.6696	2.85	6.45484	282.064	2.45035	NA	NA
1147	186	Nitrous oxide emission related to ammonia-oxidizing bacteria and mitigation options from N fertilization in a tropical soil	Soares et al. 2016	2016	3	South America	Brazil	-22.8667	-47.0833	1462	21.3	68.3036	Cropland	6.3	438.335	8.64181	0.183569	5.2638	1.33333	6.12494	328.89	2.51705	NA	NA
1148	187	The effects of silicon fertilizer on denitrification potential and associated genes abundance in paddy soil	Song et al. 2017	2017	3	Asia	China	26.75	111.867	1524.6	18.3	NA	Cropland	6	209.79	8.32178	110.837	8.04468	17.2886	7.23776	18.5456	1.26824	NA	NA
1149	187	The effects of silicon fertilizer on denitrification potential and associated genes abundance in paddy soil	Song et al. 2017	2017	3	Asia	China	26.75	111.867	1524.6	18.3	NA	Cropland	5.9	295.804	8.471	127.613	8.10589	29.5184	7.47009	14.3442	1.15668	NA	NA
1150	187	The effects of silicon fertilizer on denitrification potential and associated genes abundance in paddy soil	Song et al. 2017	2017	3	Asia	China	26.75	111.867	1524.6	18.3	NA	Cropland	6	167.832	8.22487	82.3544	7.91569	29.6785	7.47244	8.42989	0.925822	NA	NA
1151	187	The effects of silicon fertilizer on denitrification potential and associated genes abundance in paddy soil	Song et al. 2017	2017	3	Asia	China	26.75	111.867	1524.6	18.3	NA	Cropland	6.2	169.93	8.23027	105.397	8.02283	29.666	7.47226	9.28089	0.96759	NA	NA
1152	187	The effects of silicon fertilizer on denitrification potential and associated genes abundance in paddy soil	Song et al. 2017	2017	3	Asia	China	26.75	111.867	1319.3	18.3	NA	Cropland	6.3	186.713	8.27117	95.7384	7.98109	20.0318	7.30172	14.1002	1.14922	NA	NA
1153	187	The effects of silicon fertilizer on denitrification potential and associated genes abundance in paddy soil	Song et al. 2017	2017	3	Asia	China	26.75	111.867	1319.3	18.3	NA	Cropland	6	300	8.47712	134.828	8.12978	30.1568	7.47939	14.4189	1.15893	NA	NA
1154	187	The effects of silicon fertilizer on denitrification potential and associated genes abundance in paddy soil	Song et al. 2017	2017	3	Asia	China	26.75	111.867	1319.3	18.3	NA	Cropland	6.1	209.79	8.32178	90.2664	7.95553	34.8669	7.54241	8.60577	0.93479	NA	NA
1155	187	The effects of silicon fertilizer on denitrification potential and associated genes abundance in paddy soil	Song et al. 2017	2017	3	Asia	China	26.75	111.867	1319.3	18.3	NA	Cropland	6.3	222.378	8.34709	100.765	8.00331	35.5551	7.5509	9.08851	0.958493	NA	NA
1156	187	The effects of silicon fertilizer on denitrification potential and associated genes abundance in paddy soil	Song et al. 2017	2017	3	Asia	China	26.75	111.867	1688.1	18.3	NA	Cropland	5.7	263.997	8.4216	108.403	8.03504	24.1393	7.38272	15.4271	1.18829	NA	NA
1157	187	The effects of silicon fertilizer on denitrification potential and associated genes abundance in paddy soil	Song et al. 2017	2017	3	Asia	China	26.75	111.867	1688.1	18.3	NA	Cropland	5.5	476.946	8.67847	145.616	8.16321	32.3764	7.51023	19.2289	1.28395	NA	NA
1158	187	The effects of silicon fertilizer on denitrification potential and associated genes abundance in paddy soil	Song et al. 2017	2017	3	Asia	China	26.75	111.867	1688.1	18.3	NA	Cropland	5.6	340.754	8.53244	114.635	8.05932	25.0879	7.39946	18.1517	1.25892	NA	NA
1159	187	The effects of silicon fertilizer on denitrification potential and associated genes abundance in paddy soil	Song et al. 2017	2017	3	Asia	China	26.75	111.867	1688.1	18.3	NA	Cropland	5.8	376.464	8.57572	126.401	8.10175	24.4171	7.38769	20.5948	1.31376	NA	NA
1160	188	Changes in denitrifier communities and denitrification rates in an acidifying soil induced by excessive N fertilization	Song et al. 2019	2019	3	Asia	China	32.5667	117.25	980	15.7	NA	Cropland	7	1.42697	6.15441	0.708206	5.85016	0.0920408	4.96398	23.1981	1.36545	NA	NA
1161	188	Changes in denitrifier communities and denitrification rates in an acidifying soil induced by excessive N fertilization	Song et al. 2019	2019	3	Asia	China	32.5667	117.25	980	15.7	NA	Cropland	6.3	1.34831	6.12979	2.94486	6.46906	0.0077228	3.88777	555.908	2.745	NA	NA
1162	188	Changes in denitrifier communities and denitrification rates in an acidifying soil induced by excessive N fertilization	Song et al. 2019	2019	3	Asia	China	32.5667	117.25	980	15.7	NA	Cropland	5.7	1.23596	6.092	0.529788	5.7241	0.0183984	4.26478	95.9729	1.98215	NA	NA
1163	188	Changes in denitrifier communities and denitrification rates in an acidifying soil induced by excessive N fertilization	Song et al. 2019	2019	3	Asia	China	32.5667	117.25	980	15.7	NA	Cropland	4.9	1.26966	6.10369	0.0247107	4.39289	0.0123069	4.09015	105.174	2.02191	NA	NA
1164	188	Changes in denitrifier communities and denitrification rates in an acidifying soil induced by excessive N fertilization	Song et al. 2019	2019	3	Asia	China	32.5667	117.25	980	15.7	NA	Cropland	4.3	0.606742	5.783	0.0367808	4.56562	0.00573842	3.75879	112.143	2.04977	NA	NA
1165	189	Responses of soil N transformations and N loss to three years of simulated N deposition in a temperate Korean pine plantation in northeast China	Song et al. 2019	2019	5	Asia	China	47.1833	128.883	676	-0.3	17.7015	Forest	5.7	112.202	8.05	NA	NA	NA	NA	NA	NA	NA	NA
1166	189	Responses of soil N transformations and N loss to three years of simulated N deposition in a temperate Korean pine plantation in northeast China	Song et al. 2019	2019	5	Asia	China	47.1833	128.883	676	-0.3	18.7908	Forest	5.5	112.202	8.05	NA	NA	NA	NA	NA	NA	NA	NA
1167	189	Responses of soil N transformations and N loss to three years of simulated N deposition in a temperate Korean pine plantation in northeast China	Song et al. 2019	2019	5	Asia	China	47.1833	128.883	676	-0.3	26.1438	Forest	5.3	114.815	8.06	NA	NA	NA	NA	NA	NA	NA	NA
1168	189	Responses of soil N transformations and N loss to three years of simulated N deposition in a temperate Korean pine plantation in northeast China	Song et al. 2019	2019	5	Asia	China	47.1833	128.883	676	-0.3	38.9434	Forest	5.3	93.3254	7.97	NA	NA	NA	NA	NA	NA	NA	NA
1169	190	Changes in nitrogen functional genes in soil profiles of grassland under long-term grazing prohibition in a semiarid area	Song et al. 2019	2019	2.5	East Asia	China	36.2333	106.4	425	7	NA	Grassland	8.4	38.9045	7.59	20.4174	7.31	NA	NA	NA	NA	NA	NA
1170	190	Changes in nitrogen functional genes in soil profiles of grassland under long-term grazing prohibition in a semiarid area	Song et al. 2019	2019	2.5	East Asia	China	36.2333	106.4	425	7	NA	Grassland	8.5	58.8844	7.77	30.903	7.49	NA	NA	NA	NA	NA	NA
1171	190	Changes in nitrogen functional genes in soil profiles of grassland under long-term grazing prohibition in a semiarid area	Song et al. 2019	2019	2.5	East Asia	China	36.2333	106.4	425	7	NA	Grassland	8.4	61.6595	7.79	43.6516	7.64	NA	NA	NA	NA	NA	NA
1172	190	Changes in nitrogen functional genes in soil profiles of grassland under long-term grazing prohibition in a semiarid area	Song et al. 2019	2019	2.5	East Asia	China	36.2333	106.4	425	7	NA	Grassland	8.4	229.087	8.36	66.0693	7.82	NA	NA	NA	NA	NA	NA
1173	190	Changes in nitrogen functional genes in soil profiles of grassland under long-term grazing prohibition in a semiarid area	Song et al. 2019	2019	2.5	East Asia	China	36.2333	106.4	425	7	NA	Grassland	8.5	446.684	8.65	169.824	8.23	NA	NA	NA	NA	NA	NA
1174	191	Changes in bacterial community and abundance of functional genes in paddy soil with cry1Ab transgenic rice	Song et al., 2021	2021	4	East Asia	China	26.1833	119.267	1676	18.4	NA	Cropland	5.4	11.4754	7.05977	522.517	8.7181	NA	NA	NA	NA	NA	NA
1175	191	Changes in bacterial community and abundance of functional genes in paddy soil with cry1Ab transgenic rice	Song et al., 2021	2021	4	East Asia	China	26.1833	119.267	1676	18.4	NA	Cropland	5	14.8429	7.17152	418.985	8.6222	NA	NA	NA	NA	NA	NA
1176	192	Effects of long-term application of chemical and organic fertilizers on the abundance of microbial communities involved in the nitrogen cycle	Sun et al. 2015	2015	4	Asia	China	33.2167	116.583	872	14.8	NA	Cropland	7.1	116.56	8.06655	11463.4	10.0593	25726.7	10.4104	0.450114	-0.346677	NA	NA
1177	192	Effects of long-term application of chemical and organic fertilizers on the abundance of microbial communities involved in the nitrogen cycle	Sun et al. 2015	2015	4	Asia	China	33.2167	116.583	872	14.8	NA	Cropland	5.4	198.984	8.29882	9268.29	9.967	30158	10.4794	0.313922	-0.503178	NA	NA
1178	192	Effects of long-term application of chemical and organic fertilizers on the abundance of microbial communities involved in the nitrogen cycle	Sun et al. 2015	2015	4	Asia	China	33.2167	116.583	872	14.8	NA	Cropland	5.2	335.263	8.52539	10975.6	10.0404	46270	10.6653	0.244453	-0.611804	NA	NA
1179	192	Effects of long-term application of chemical and organic fertilizers on the abundance of microbial communities involved in the nitrogen cycle	Sun et al. 2015	2015	4	Asia	China	33.2167	116.583	872	14.8	NA	Cropland	5.1	388.386	8.58926	11951.2	10.0774	54081.5	10.733	0.228166	-0.641748	NA	NA
1180	192	Effects of long-term application of chemical and organic fertilizers on the abundance of microbial communities involved in the nitrogen cycle	Sun et al. 2015	2015	4	Asia	China	33.2167	116.583	872	14.8	NA	Cropland	6	583.422	8.76598	23902.4	10.3784	69492.6	10.8419	0.352352	-0.453024	NA	NA
1181	192	Effects of long-term application of chemical and organic fertilizers on the abundance of microbial communities involved in the nitrogen cycle	Sun et al. 2015	2015	4	Asia	China	33.2167	116.583	872	14.8	NA	Cropland	6.9	641.203	8.807	33170.7	10.5208	108966	11.0373	0.310298	-0.508221	NA	NA
1182	193	Responses of soil microbial community to nitrogen fertilizer and precipitation regimes in a semi-arid steppe	Sun et al. 2017	2017	6	Asia	China	42.3833	116.283	180	6.7	NA	Grassland	8	5.01684	6.70043	NA	NA	5.59487	6.74779	NA	NA	NA	NA
1183	193	Responses of soil microbial community to nitrogen fertilizer and precipitation regimes in a semi-arid steppe	Sun et al. 2017	2017	6	Asia	China	42.3833	116.283	180	6.7	NA	Grassland	8	3.76712	6.57601	NA	NA	4.2062	6.62389	NA	NA	NA	NA
1184	193	Responses of soil microbial community to nitrogen fertilizer and precipitation regimes in a semi-arid steppe	Sun et al. 2017	2017	6	Asia	China	42.3833	116.283	180	6.7	NA	Grassland	8	4.59611	6.66239	NA	NA	3.36163	6.52655	NA	NA	NA	NA
1185	193	Responses of soil microbial community to nitrogen fertilizer and precipitation regimes in a semi-arid steppe	Sun et al. 2017	2017	6	Asia	China	42.3833	116.283	180	6.7	NA	Grassland	7.7	4.0591	6.60843	NA	NA	4.65736	6.66814	NA	NA	NA	NA
1186	193	Responses of soil microbial community to nitrogen fertilizer and precipitation regimes in a semi-arid steppe	Sun et al. 2017	2017	6	Asia	China	42.3833	116.283	180	6.7	NA	Grassland	7.7	4.61307	6.66399	NA	NA	4.33681	6.63717	NA	NA	NA	NA
1187	193	Responses of soil microbial community to nitrogen fertilizer and precipitation regimes in a semi-arid steppe	Sun et al. 2017	2017	6	Asia	China	42.3833	116.283	180	6.7	NA	Grassland	7.8	4.55093	6.6581	NA	NA	4.70511	6.67257	NA	NA	NA	NA
1188	194	Contrasting effects of biochar on N2O emission and N uptake at different N fertilizer levels on a temperate sandy loam	Sun et al. 2017		4	Europe	Germany	53.05	13.3333	503	8.7	5.94993	Cropland	6.7	NA		NA	NA	30	7.47712	NA	NA	NA	NA
1189	194	Contrasting effects of biochar on N2O emission and N uptake at different N fertilizer levels on a temperate sandy loam	Sun et al. 2017		4	Europe	Germany	53.05	13.3333	503	8.7	9.29355	Cropland	6.7	NA		NA	NA	28.1	7.44871	NA	NA	NA	NA
1190	194	Contrasting effects of biochar on N2O emission and N uptake at different N fertilizer levels on a temperate sandy loam	Sun et al. 2017		4	Europe	Germany	53.05	13.3333	503	8.7	19.4959	Cropland	6.7	NA		NA	NA	39.2	7.59329	NA	NA	NA	NA
1191	194	Contrasting effects of biochar on N2O emission and N uptake at different N fertilizer levels on a temperate sandy loam	Sun et al. 2017		4	Europe	Germany	53.05	13.3333	503	8.7	12.6629	Cropland	6.7	NA		NA	NA	41.9	7.62221	NA	NA	NA	NA
1192	195	Diﬀerences in labile soil organic matter explain potential denitriﬁcation and denitrifying communities in a long-term fertilization experiment	Surey et al. 2020	2020	4	Europe	Germany	51.3833	11.8667	486	8.8	NA	Cropland	7.8	0.0654545	4.81594	3.22602	6.50867	0.258303	5.41213	12.7427	1.10526	0.486411	5.687
1193	195	Diﬀerences in labile soil organic matter explain potential denitriﬁcation and denitrifying communities in a long-term fertilization experiment	Surey et al. 2020	2020	4	Europe	Germany	51.3833	11.8667	486	8.8	NA	Cropland	7.9	0.103636	5.01551	4.2982	6.63329	0.340873	5.53259	12.9134	1.11104	0.66532	5.82303
1194	195	Diﬀerences in labile soil organic matter explain potential denitriﬁcation and denitrifying communities in a long-term fertilization experiment	Surey et al. 2020	2020	4	Europe	Germany	51.3833	11.8667	486	8.8	NA	Cropland	7	0.109091	5.03779	3.97388	6.59921	0.372576	5.57121	10.9588	1.03976	0.835185	5.92178
1195	195	Diﬀerences in labile soil organic matter explain potential denitriﬁcation and denitrifying communities in a long-term fertilization experiment	Surey et al. 2020	2020	4	Europe	Germany	51.3833	11.8667	486	8.8	NA	Cropland	7.3	0.154545	5.18905	5.16233	6.71285	0.814271	5.91077	6.52961	0.814887	0.679049	5.8319
1196	195	Diﬀerences in labile soil organic matter explain potential denitriﬁcation and denitrifying communities in a long-term fertilization experiment	Surey et al. 2020	2020	4	Europe	Germany	51.3833	11.8667	486	8.8	NA	Cropland	7.1	0.125455	5.09849	3.26752	6.51422	0.647849	5.81147	5.23729	0.719107	0.857841	5.93341
1197	195	Diﬀerences in labile soil organic matter explain potential denitriﬁcation and denitrifying communities in a long-term fertilization experiment	Surey et al. 2020	2020	4	Europe	Germany	51.3833	11.8667	486	8.8	NA	Cropland	7	0.160909	5.20658	3.46703	6.53996	0.701115	5.84579	5.17453	0.713871	1.06312	6.02658
1198	196	Management versus site effects on the abundance of nitriﬁers and denitriﬁers in European mountain grasslands	Szukics etal. 2019	2019	4	Europe	Austria	47.4167	11.6667	1097	3	NA	Grassland	6.4	6564.47	9.8172	3.88864	6.5898	NA	NA	NA	NA	NA	NA
1199	196	Management versus site effects on the abundance of nitriﬁers and denitriﬁers in European mountain grasslands	Szukics etal. 2019	2019	4	Europe	Austria	47.4167	11.6667	1097	3	NA	Grassland	5.7	2969.15	9.47263	1.43566	6.15705	NA	NA	NA	NA	NA	NA
1200	196	Management versus site effects on the abundance of nitriﬁers and denitriﬁers in European mountain grasslands	Szukics etal. 2019	2019	4	Europe	French	45.05	6.4	902	3	NA	Grassland	6.3	1973.98	9.29534	0.697623	5.84362	NA	NA	NA	NA	NA	NA
1201	196	Management versus site effects on the abundance of nitriﬁers and denitriﬁers in European mountain grasslands	Szukics etal. 2019	2019	4	Europe	French	45.05	6.4	902	3	NA	Grassland	8	699.019	8.84449	4.43722	6.64711	NA	NA	NA	NA	NA	NA
1202	196	Management versus site effects on the abundance of nitriﬁers and denitriﬁers in European mountain grasslands	Szukics etal. 2019	2019	4	Europe	French	45.05	6.4	902	3	NA	Grassland	8	703.524	8.84728	6.01212	6.77903	NA	NA	NA	NA	NA	NA
1203	196	Management versus site effects on the abundance of nitriﬁers and denitriﬁers in European mountain grasslands	Szukics etal. 2019	2019	4	Europe	UK	54.3	-2.83333	1620	7.3	NA	Grassland	6.2	1107.81	9.04447	9.00628	6.95455	NA	NA	NA	NA	NA	NA
1204	196	Management versus site effects on the abundance of nitriﬁers and denitriﬁers in European mountain grasslands	Szukics etal. 2019	2019	4	Europe	UK	54.3	-2.83333	1620	7.3	NA	Grassland	6.9	1632.77	9.21293	11.9996	7.07917	NA	NA	NA	NA	NA	NA
1205	196	Management versus site effects on the abundance of nitriﬁers and denitriﬁers in European mountain grasslands	Szukics etal. 2019	2019	4	Europe	UK	54.3	-2.83333	1620	7.3	NA	Grassland	6.1	2157.5	9.33395	13.5747	7.13273	NA	NA	NA	NA	NA	NA
1206	197	Impacts of nitrogen and phosphorus additions on the abundance and community structure of ammonia oxidizers and denitrifying bacteria in Chinese fir plantations	Tang et al., 2016		5	Asia	China	26.4	115.05	1600	17.9	NA	Forest	4.6	21.6785	7.33603	39.7457	7.59929	2.37001	6.37475	25.9173	1.41359	NA	NA
1207	197	Impacts of nitrogen and phosphorus additions on the abundance and community structure of ammonia oxidizers and denitrifying bacteria in Chinese fir plantations	Tang et al., 2016		5	Asia	China	26.4	115.05	1600	17.9	NA	Forest	4.3	19.0924	7.28086	32.4571	7.51131	2.64728	6.4228	19.4726	1.28942	NA	NA
1208	197	Impacts of nitrogen and phosphorus additions on the abundance and community structure of ammonia oxidizers and denitrifying bacteria in Chinese fir plantations	Tang et al., 2016		5	Asia	China	26.4	115.05	1600	17.9	NA	Forest	4.3	14.4378	7.1595	11.4414	7.05848	2.83975	6.45328	9.11319	0.959671	NA	NA
1209	197	Impacts of nitrogen and phosphorus additions on the abundance and community structure of ammonia oxidizers and denitrifying bacteria in Chinese fir plantations	Tang et al., 2016		5	Asia	China	26.4	115.05	1600	17.9	NA	Forest	4.7	52.3155	7.71863	20.0387	7.30187	6.05717	6.78227	11.9452	1.07719	NA	NA
1210	197	Impacts of nitrogen and phosphorus additions on the abundance and community structure of ammonia oxidizers and denitrifying bacteria in Chinese fir plantations	Tang et al., 2016		5	Asia	China	26.4	115.05	1600	17.9	NA	Forest	4.3	44.3578	7.64697	31.3574	7.49634	3.02684	6.48099	25.0146	1.39819	NA	NA
1211	197	Impacts of nitrogen and phosphorus additions on the abundance and community structure of ammonia oxidizers and denitrifying bacteria in Chinese fir plantations	Tang et al., 2016		5	Asia	China	26.4	115.05	1600	17.9	NA	Forest	4.2	37.6097	7.5753	33.4249	7.52407	4.94402	6.69408	14.3678	1.15739	NA	NA
1212	198	Environmental variables better explain changes in potential nitrification and denitrification activities than microbial properties in fertilized forest soils	Tang et al. 2019	2019	3	Asia	China	24.5	112.533	1733	22	NA	Forest	3.9	62.23	7.794	11.31	7.05346	NA	NA	NA	NA	NA	NA
1213	198	Environmental variables better explain changes in potential nitrification and denitrification activities than microbial properties in fertilized forest soils	Tang et al. 2019	2019	3	Asia	China	24.5	112.533	1733	22	NA	Forest	3.8	44.83	7.65157	9.43	6.97451	NA	NA	NA	NA	NA	NA
1214	198	Environmental variables better explain changes in potential nitrification and denitrification activities than microbial properties in fertilized forest soils	Tang et al. 2019	2019	3	Asia	China	24.5	112.533	1733	22	NA	Forest	3.9	138.85	8.14255	13.67	7.13577	NA	NA	NA	NA	NA	NA
1215	198	Environmental variables better explain changes in potential nitrification and denitrification activities than microbial properties in fertilized forest soils	Tang et al. 2019	2019	3	Asia	China	24.5	112.533	1733	22	NA	Forest	3.9	88.99	7.94934	14.81	7.17056	NA	NA	NA	NA	NA	NA
1216	198	Environmental variables better explain changes in potential nitrification and denitrification activities than microbial properties in fertilized forest soils	Tang et al. 2019	2019	3	Asia	China	42.4	128.083	731	2.8	NA	Forest	5.3	759.03	8.88026	137.85	8.13941	NA	NA	NA	NA	NA	NA
1217	198	Environmental variables better explain changes in potential nitrification and denitrification activities than microbial properties in fertilized forest soils	Tang et al. 2019	2019	3	Asia	China	42.4	128.083	731	2.8	NA	Forest	4.9	669.42	8.8257	78.87	7.89691	NA	NA	NA	NA	NA	NA
1218	198	Environmental variables better explain changes in potential nitrification and denitrification activities than microbial properties in fertilized forest soils	Tang et al. 2019	2019	3	Asia	China	42.4	128.083	731	2.8	NA	Forest	5.1	569.63	8.75559	97.75	7.99012	NA	NA	NA	NA	NA	NA
1219	198	Environmental variables better explain changes in potential nitrification and denitrification activities than microbial properties in fertilized forest soils	Tang et al. 2019	2019	3	Asia	China	42.4	128.083	731	2.8	NA	Forest	5.5	575.72	8.76021	65.61	7.81697	NA	NA	NA	NA	NA	NA
1220	199	Effects of Rhizosphere and Long-Term Fertilization Practices on the Activity and Community Structure of Denitrifiers Under Double-Cropping Rice Field	Tang et al. 2019	2019	3	Asia	China	28.1167	112.3	1553	16.8	NA	Cropland	6.2	1930.13	9.28559	327.331	8.51499	192.971	8.28549	11.6984	1.06813	NA	NA
1221	199	Effects of Rhizosphere and Long-Term Fertilization Practices on the Activity and Community Structure of Denitrifiers Under Double-Cropping Rice Field	Tang et al. 2019	2019	3	Asia	China	28.1167	112.3	1553	16.8	NA	Cropland	6.2	2027.32	9.30692	416.765	8.61989	213.532	8.32946	11.446	1.05865	NA	NA
1222	199	Effects of Rhizosphere and Long-Term Fertilization Practices on the Activity and Community Structure of Denitrifiers Under Double-Cropping Rice Field	Tang et al. 2019	2019	3	Asia	China	28.1167	112.3	1553	16.8	NA	Cropland	6.3	2456.44	9.39031	638.931	8.80545	302.645	8.48093	10.2277	1.00978	NA	NA
1223	199	Effects of Rhizosphere and Long-Term Fertilization Practices on the Activity and Community Structure of Denitrifiers Under Double-Cropping Rice Field	Tang et al. 2019	2019	3	Asia	China	28.1167	112.3	1553	16.8	NA	Cropland	6.5	2838.05	9.45302	827.556	8.9178	368.375	8.56629	9.95075	0.997856	NA	NA
1224	199	Effects of Rhizosphere and Long-Term Fertilization Practices on the Activity and Community Structure of Denitrifiers Under Double-Cropping Rice Field	Tang et al. 2019	2019	3	Asia	China	28.1167	112.3	1553	16.8	NA	Cropland	6	2129.02	9.32818	393.893	8.59538	195.856	8.29194	12.8815	1.10997	NA	NA
1225	199	Effects of Rhizosphere and Long-Term Fertilization Practices on the Activity and Community Structure of Denitrifiers Under Double-Cropping Rice Field	Tang et al. 2019	2019	3	Asia	China	28.1167	112.3	1553	16.8	NA	Cropland	6.1	2309.3	9.36348	477.325	8.67881	228.806	8.35947	12.179	1.08561	NA	NA
1226	199	Effects of Rhizosphere and Long-Term Fertilization Practices on the Activity and Community Structure of Denitrifiers Under Double-Cropping Rice Field	Tang et al. 2019	2019	3	Asia	China	28.1167	112.3	1553	16.8	NA	Cropland	6.2	2822.99	9.45071	777.145	8.8905	318.409	8.50299	11.3066	1.05333	NA	NA
1227	199	Effects of Rhizosphere and Long-Term Fertilization Practices on the Activity and Community Structure of Denitrifiers Under Double-Cropping Rice Field	Tang et al. 2019	2019	3	Asia	China	28.1167	112.3	1553	16.8	NA	Cropland	6.3	3236.52	9.51008	921.826	8.96465	431.568	8.63505	9.63544	0.983871	NA	NA
1228	200	Effects of Short-Term Soil Tillage Management on Activity and Community Structure of Denitrifiers under DoubleCropping Rice Field	Tang et al., 2020		3	Asia	China	28.1167	112.3	1553	17.2	NA	Cropland	5.8	2030.76	9.30766	848.833	8.92882	465.829	8.66823	6.18165	0.791105	NA	NA
1229	200	Effects of Short-Term Soil Tillage Management on Activity and Community Structure of Denitrifiers under DoubleCropping Rice Field	Tang et al., 2020		3	Asia	China	28.1167	112.3	1553	17.2	NA	Cropland	5.8	2445.27	9.38833	738.743	8.86849	403.59	8.60594	7.88923	0.897034	NA	NA
1230	200	Effects of Short-Term Soil Tillage Management on Activity and Community Structure of Denitrifiers under DoubleCropping Rice Field	Tang et al., 2020		3	Asia	China	28.1167	112.3	1553	17.2	NA	Cropland	5.8	2859.13	9.45623	628.712	8.79845	312.987	8.49553	11.1437	1.04703	NA	NA
1231	200	Effects of Short-Term Soil Tillage Management on Activity and Community Structure of Denitrifiers under DoubleCropping Rice Field	Tang et al., 2020		3	Asia	China	28.1167	112.3	1553	17.2	NA	Cropland	5.8	1719.6	9.23543	405.625	8.60812	266.906	8.42636	7.96245	0.901047	NA	NA
1232	201	Nitrous oxide emission and denitriﬁer communities in drip-irrigated calcareous soil as affected by chemical and organic fertilizers	Tao et al. 2017	2017	3	Asia	China	44.3833	85.6833	225	7.8	121	Cropland	8.7	0.0127682	4.10613	0.0178166	4.25082	0.00419048	3.62226	7.29864	0.863242	NA	NA
1233	201	Nitrous oxide emission and denitriﬁer communities in drip-irrigated calcareous soil as affected by chemical and organic fertilizers	Tao et al. 2017	2017	3	Asia	China	44.3833	85.6833	225	7.8	260	Cropland	8.3	0.026588	4.42469	0.0211354	4.32501	0.00425677	3.62908	11.2112	1.04965	NA	NA
1234	201	Nitrous oxide emission and denitriﬁer communities in drip-irrigated calcareous soil as affected by chemical and organic fertilizers	Tao et al. 2017	2017	3	Asia	China	44.3833	85.6833	225	7.8	255	Cropland	8.1	0.0193777	4.2873	0.028821	4.45971	0.00514535	3.71141	9.36743	0.97162	NA	NA
1235	201	Nitrous oxide emission and denitriﬁer communities in drip-irrigated calcareous soil as affected by chemical and organic fertilizers	Tao et al. 2017	2017	3	Asia	China	44.3833	85.6833	225	7.8	249	Cropland	8.1	0.0219313	4.34106	0.028821	4.45971	0.00610242	3.7855	8.31675	0.919954	NA	NA
1236	202	Tillage Management and Seasonal Effects on Denitrifier Community Abundance, Gene Expression and Structure over winter	Tatti et al. 2015	2015	5	North America	Canada	45.3667	-63.2833	1213	4.2	NA	Cropland	6.4	4.698	6.67191	1.373	6.13767	1.352	6.13098	4.49038	0.652284	NA	NA
1237	202	Tillage Management and Seasonal Effects on Denitrifier Community Abundance, Gene Expression and Structure over winter	Tatti et al. 2015	2015	5	North America	Canada	45.3667	-63.2833	1213	4.2	NA	Cropland	6.4	4.431	6.6465	2.013	6.30384	1.525	6.18327	4.22557	0.625886	NA	NA
1238	202	Tillage Management and Seasonal Effects on Denitrifier Community Abundance, Gene Expression and Structure over winter	Tatti et al. 2015	2015	5	North America	Canada	45.3667	-63.2833	1213	4.2	NA	Cropland	6.4	3.218	6.50759	0.737	5.86747	0.742	5.8704	5.33019	0.726743	NA	NA
1239	202	Tillage Management and Seasonal Effects on Denitrifier Community Abundance, Gene Expression and Structure over winter	Tatti et al. 2015	2015	5	North America	Canada	45.3667	-63.2833	1213	4.2	NA	Cropland	6.4	3.515	6.54593	0.632	5.80072	0.879	5.94399	4.71786	0.673745	NA	NA
1240	203	Nitrous oxide and methane emissions from a vetch cropping season are changed by long-term tillage practices in a Mediterranean agroecosystem	Tellez-Rio et al., 2015	2015		Europe	Spain	40.5333	-3.33333	412	13.6	0.582192	Cropland	7.9	1.94984	6.29	0.0013	2.11394	NA	NA	NA	NA	NA	NA
1241	203	Nitrous oxide and methane emissions from a vetch cropping season are changed by long-term tillage practices in a Mediterranean agroecosystem	Tellez-Rio et al., 2015	2015		Europe	Spain	40.5333	-3.33333	412	13.6	1.41781	Cropland	7.9	58.8844	7.77	0.0013	2.11394	NA	NA	NA	NA	NA	NA
1242	203	Nitrous oxide and methane emissions from a vetch cropping season are changed by long-term tillage practices in a Mediterranean agroecosystem	Tellez-Rio et al., 2015	2015		Europe	Spain	40.5333	-3.33333	412	13.6	0.613014	Cropland	7.9	0.512861	5.71	0.0013	2.11394	NA	NA	NA	NA	NA	NA
1243	204	N2O and CH4 emissions from a fallow–wheat rotation with low N input in conservation and conventional tillage under a Mediterranean agroecosystem	Tellez-Rio et al., 2015	2015		Europe	Spain	40.5333	-3.33333	412	13.6	0.438356	Cropland	7.9	45.3	7.6561	0.008	2.90309	NA	NA	NA	NA	NA	NA
1244	204	N2O and CH4 emissions from a fallow–wheat rotation with low N input in conservation and conventional tillage under a Mediterranean agroecosystem	Tellez-Rio et al., 2015	2015		Europe	Spain	40.5333	-3.33333	412	13.6	0.689498	Cropland	7.9	89.1	7.94988	0.008	2.90309	NA	NA	NA	NA	NA	NA
1245	204	N2O and CH4 emissions from a fallow–wheat rotation with low N input in conservation and conventional tillage under a Mediterranean agroecosystem	Tellez-Rio et al., 2015	2015		Europe	Spain	40.5333	-3.33333	412	13.6	0.792237	Cropland	7.9	11.2	7.04922	0.008	2.90309	NA	NA	NA	NA	NA	NA
1246	205	Soil microbial communities as potential regulators of in situ N2O fluxes in annual and perennial cropping systems	Thompson et al., 2016	2016	6	North America	Canada	43.65	-80.4167	920	6.7	6.516	Cropland	7.6	10.4359	7.01853	14.0799	7.1486	3.9269	6.59405	6.24304	0.795396	NA	NA
1247	205	Soil microbial communities as potential regulators of in situ N2O fluxes in annual and perennial cropping systems	Thompson et al., 2016	2016	6	North America	Canada	43.65	-80.4167	920	6.7	38.592	Cropland	7.6	5.79095	6.76275	4.60585	6.66331	2.14422	6.33127	4.84875	0.68563	NA	NA
1248	205	Soil microbial communities as potential regulators of in situ N2O fluxes in annual and perennial cropping systems	Thompson et al., 2016	2016	6	North America	Canada	43.65	-80.4167	920	6.7	33.48	Cropland	7.6	8.41647	6.92513	10.4925	7.02088	1.87021	6.27189	10.1106	1.00478	NA	NA
1249	205	Soil microbial communities as potential regulators of in situ N2O fluxes in annual and perennial cropping systems	Thompson et al., 2016	2016	6	North America	Canada	43.65	-80.4167	920	6.7	51.336	Cropland	7.6	12.7959	7.10707	15.011	7.17641	1.24214	6.09417	22.3863	1.34998	NA	NA
1250	205	Soil microbial communities as potential regulators of in situ N2O fluxes in annual and perennial cropping systems	Thompson et al., 2016	2016	6	North America	Canada	43.65	-80.4167	920	6.7	96.516	Cropland	7.6	11.1555	7.04749	13.6452	7.13498	1.18443	6.07351	20.9389	1.32095	NA	NA
1251	205	Soil microbial communities as potential regulators of in situ N2O fluxes in annual and perennial cropping systems	Thompson et al., 2016	2016	6	North America	Canada	43.65	-80.4167	920	6.7	NA	Cropland	7.6	10.9638	7.03996	17.5558	7.24442	1.62159	6.20994	17.5874	1.2452	NA	NA
1252	206	Access mats partially mitigate direct traffic impacts on soil microbial communities in temperate grasslands	Thompson et al., 2019	2019	3	North America	Canada	50.8667	-111.9	354	4.2	NA	Grassland	7.3	0.143648	5.1573	0.16788	5.225	0.983649	5.99284	0.316707	-0.499342	NA	NA
1253	206	Access mats partially mitigate direct traffic impacts on soil microbial communities in temperate grasslands	Thompson et al., 2019	2019	3	North America	Canada	50.8667	-111.9	354	4.2	NA	Grassland	7.3	0.192407	5.28422	0.158489	5.2	0.737463	5.86774	0.475815	-0.322562	NA	NA
1254	206	Access mats partially mitigate direct traffic impacts on soil microbial communities in temperate grasslands	Thompson et al., 2019	2019	3	North America	Canada	50.8667	-111.9	354	4.2	NA	Grassland	7.2	0.324213	5.51083	0.188365	5.275	1.37186	6.13731	0.373637	-0.42755	NA	NA
1255	206	Access mats partially mitigate direct traffic impacts on soil microbial communities in temperate grasslands	Thompson et al., 2019	2019	3	North America	Canada	50.9167	-111.9	354	4.2	NA	Grassland	6.9	0.618244	5.79116	0.398107	5.6	2.02004	6.30536	0.503134	-0.298316	NA	NA
1256	206	Access mats partially mitigate direct traffic impacts on soil microbial communities in temperate grasslands	Thompson et al., 2019	2019	3	North America	Canada	50.9167	-111.9	354	4.2	NA	Grassland	7.1	0.522613	5.71818	0.251189	5.4	1.79449	6.25394	0.431211	-0.36531	NA	NA
1257	206	Access mats partially mitigate direct traffic impacts on soil microbial communities in temperate grasslands	Thompson et al., 2019	2019	3	North America	Canada	50.9167	-111.9	354	4.2	NA	Grassland	6.7	0.467832	5.67009	0.266073	5.425	1.68861	6.22753	0.43462	-0.36189	NA	NA
1258	207	Short-term response of soil N-cycling genes and transcripts to fertilization with nitrification and urease inhibitors, and relationship with field-scale N2O emissions	Tosi et al., 2019	2019	3	North America	Canada	44.0667	-80.6833	920	6.7	0.147454	Cropland	7.6	2806.6	9.44818	21.8917	7.34028	337.318	8.52804	8.38522	0.923514	225.102	8.35238
1259	207	Short-term response of soil N-cycling genes and transcripts to fertilization with nitrification and urease inhibitors, and relationship with field-scale N2O emissions	Tosi et al., 2019	2019	3	North America	Canada	44.0667	-80.6833	920	6.7	0.0476852	Cropland	7.6	2450.87	9.38932	25.0778	7.39929	220.775	8.34395	11.2148	1.04979	180.776	8.25714
1260	209	Substituting ecological intensification of agriculture for conventional agricultural practices increased yield and decreased nitrogen losses in North China	Ullah et al., 2020		4	Asia	China	38.1167	114.483	400	14.3	NA	Cropland	7.9	3.22729	6.50884	0.751638	5.87601	0.146986	5.16728	27.0701	1.43249	NA	NA
1261	209	Substituting ecological intensification of agriculture for conventional agricultural practices increased yield and decreased nitrogen losses in North China	Ullah et al., 2020		4	Asia	China	38.1167	114.483	400	14.3	NA	Cropland	8	2.30338	6.36237	0.613227	5.78762	0.150642	5.17795	19.3612	1.28693	NA	NA
1262	209	Substituting ecological intensification of agriculture for conventional agricultural practices increased yield and decreased nitrogen losses in North China	Ullah et al., 2020		4	Asia	China	38.1167	114.483	400	14.3	NA	Cropland	7.8	3.66167	6.56368	1.02159	6.00928	0.167045	5.22283	28.0359	1.44771	NA	NA
1263	209	Substituting ecological intensification of agriculture for conventional agricultural practices increased yield and decreased nitrogen losses in North China	Ullah et al., 2020		4	Asia	China	38.1167	114.483	400	14.3	NA	Cropland	7.8	3.78198	6.57772	1.1898	6.07547	0.177174	5.2484	28.0616	1.44811	NA	NA
1264	209	Substituting ecological intensification of agriculture for conventional agricultural practices increased yield and decreased nitrogen losses in North China	Ullah et al., 2020		4	Asia	China	43.5833	124.9	700	4.5	NA	Cropland	6	1.33486	6.12544	0.519788	5.71583	4.00175	6.60225	0.463459	-0.333988	NA	NA
1265	209	Substituting ecological intensification of agriculture for conventional agricultural practices increased yield and decreased nitrogen losses in North China	Ullah et al., 2020		4	Asia	China	43.5833	124.9	700	4.5	NA	Cropland	6.1	1.03707	6.01581	0.626592	5.79698	4.42451	6.64587	0.37601	-0.4248	NA	NA
1266	209	Substituting ecological intensification of agriculture for conventional agricultural practices increased yield and decreased nitrogen losses in North China	Ullah et al., 2020		4	Asia	China	43.5833	124.9	700	4.5	NA	Cropland	5.9	2.51772	6.40101	1.3066	6.11614	10.0184	7.0008	0.38173	-0.418244	NA	NA
1267	209	Substituting ecological intensification of agriculture for conventional agricultural practices increased yield and decreased nitrogen losses in North China	Ullah et al., 2020		4	Asia	China	43.5833	124.9	700	4.5	NA	Cropland	5	3.02793	6.48115	1.76158	6.2459	12.5859	7.09988	0.380546	-0.419593	NA	NA
1268	210	Liming reduces N2O emissions from Mediterranean soil after-rewetting and affects the size, structure and transcription of microbial communitie	Vazquez et al. 2020	2020	4	Europe	Spain	39.3333	5.3	869	15	NA	Cropland	5.6	13.7051	7.13688	2.48665	6.39561	14.988	7.17574	1.08031	0.0335501	NA	NA
1269	210	Liming reduces N2O emissions from Mediterranean soil after-rewetting and affects the size, structure and transcription of microbial communitie	Vazquez et al. 2020	2020	4	Europe	Spain	39.3333	5.3	869	15	NA	Cropland	5.4	19.0434	7.27974	2.20334	6.34308	7.51308	6.87582	2.82797	0.451474	NA	NA
1270	210	Liming reduces N2O emissions from Mediterranean soil after-rewetting and affects the size, structure and transcription of microbial communitie	Vazquez et al. 2020	2020	4	Europe	Spain	39.3333	5.3	869	15	NA	Cropland	4.2	62.9729	7.79915	2.96119	6.47147	21.3785	7.32998	3.08413	0.489133	NA	NA
1271	210	Liming reduces N2O emissions from Mediterranean soil after-rewetting and affects the size, structure and transcription of microbial communitie	Vazquez et al. 2020	2020	4	Europe	Spain	39.3333	5.3	869	15	NA	Cropland	4.4	42.5789	7.62919	3.53626	6.54854	16.2184	7.21001	2.84339	0.453836	NA	NA
1272	211	Impacts of Long-Term Irrigation of Domestic Treated Wastewater on Soil Biogeochemistry and Bacterial Community Structure	Wafula et al. 2015	2015	3	North America	Florida	30.7167	-84.4833	1182	20	NA	Cropland	6.6	0.801	5.90363	1.36e-05	1.13354	1.41	6.14922	0.568095	-0.245579	NA	NA
1273	211	Impacts of Long-Term Irrigation of Domestic Treated Wastewater on Soil Biogeochemistry and Bacterial Community Structure	Wafula et al. 2015	2015	3	North America	Florida	30.7167	-84.4833	1182	20	NA	Cropland	7	0.767	5.8848	0.000371	2.56937	1.15	6.0607	0.667279	-0.175692	NA	NA
1274	211	Impacts of Long-Term Irrigation of Domestic Treated Wastewater on Soil Biogeochemistry and Bacterial Community Structure	Wafula et al. 2015	2015	3	North America	Florida	30.7167	-84.4833	1182	20	NA	Cropland	7.7	0.471	5.67302	0.000876	2.9425	1.63	6.21219	0.289494	-0.53836	NA	NA
1275	211	Impacts of Long-Term Irrigation of Domestic Treated Wastewater on Soil Biogeochemistry and Bacterial Community Structure	Wafula et al. 2015	2015	3	North America	Florida	30.7167	-84.4833	1182	20	NA	Cropland	7.9	0.667	5.82413	0.000299	2.47567	2.27	6.35603	0.293964	-0.531705	NA	NA
1276	211	Impacts of Long-Term Irrigation of Domestic Treated Wastewater on Soil Biogeochemistry and Bacterial Community Structure	Wafula et al. 2015	2015	3	North America	Florida	30.7167	-84.4833	1182	20	NA	Cropland	8	1.43	6.15534	0.00186	3.26951	1.37	6.13672	1.04515	0.01918	NA	NA
1277	211	Impacts of Long-Term Irrigation of Domestic Treated Wastewater on Soil Biogeochemistry and Bacterial Community Structure	Wafula et al. 2015	2015	3	North America	Florida	30.7167	-84.4833	1182	20	NA	Cropland	8.1	1.25	6.09691	0.00914	3.96095	3.27	6.51455	0.385058	-0.414474	NA	NA
1278	211	Impacts of Long-Term Irrigation of Domestic Treated Wastewater on Soil Biogeochemistry and Bacterial Community Structure	Wafula et al. 2015	2015	3	North America	Florida	30.7167	-84.4833	1182	20	NA	Cropland	8.1	2.51	6.39967	0.0714	4.8537	5.02	6.7007	0.514223	-0.288848	NA	NA
1279	211	Impacts of Long-Term Irrigation of Domestic Treated Wastewater on Soil Biogeochemistry and Bacterial Community Structure	Wafula et al. 2015	2015	3	North America	Florida	30.7167	-84.4833	1182	20	NA	Cropland	8.1	10.9	7.03743	0.02	4.30103	11.8	7.07188	0.925424	-0.0336594	NA	NA
1280	211	Impacts of Long-Term Irrigation of Domestic Treated Wastewater on Soil Biogeochemistry and Bacterial Community Structure	Wafula et al. 2015	2015	3	North America	Florida	30.7167	-84.4833	1182	20	NA	Cropland	8.2	3.02	6.48001	0.00675	3.8293	4.32	6.63548	0.700637	-0.154507	NA	NA
1281	211	Impacts of Long-Term Irrigation of Domestic Treated Wastewater on Soil Biogeochemistry and Bacterial Community Structure	Wafula et al. 2015	2015	3	North America	Florida	30.7167	-84.4833	1182	20	NA	Cropland	8.5	0.23	5.36173	0.00367	3.56467	0.767	5.8848	0.304654	-0.516192	NA	NA
1282	212	Response of Nitrifier and Denitrifier Abundance and Microbial Community Structure to Experimental Warming in an Agricultural Ecosystem	Waghmode et al. 2018	2018	3	Asia	China	37.8833	114.683	481	12.3	NA	Cropland	8.1	505.102	8.70338	130.696	8.11626	264.435	8.42232	2.40436	0.381	NA	NA
1283	212	Response of Nitrifier and Denitrifier Abundance and Microbial Community Structure to Experimental Warming in an Agricultural Ecosystem	Waghmode et al. 2018	2018	3	Asia	China	37.8833	114.683	481	12.3	NA	Cropland	8.1	800.924	8.90359	138.914	8.14275	185.774	8.26898	5.05904	0.704068	NA	NA
1284	212	Response of Nitrifier and Denitrifier Abundance and Microbial Community Structure to Experimental Warming in an Agricultural Ecosystem	Waghmode et al. 2018	2018	3	Asia	China	37.8833	114.683	481	12.3	NA	Cropland	8.1	1139.2	9.0566	218.335	8.33912	261.088	8.41679	5.19953	0.715964	NA	NA
1285	212	Response of Nitrifier and Denitrifier Abundance and Microbial Community Structure to Experimental Warming in an Agricultural Ecosystem	Waghmode et al. 2018	2018	3	Asia	China	37.8833	114.683	481	12.3	NA	Cropland	8.1	1731.96	9.23854	219.447	8.34133	276.151	8.44115	7.06645	0.849201	NA	NA
1286	213	Soil physicochemical properties impact more strongly on bacteria and fungi than conversion of grassland to oil palm	Wakelin et al. 2016	2016	4	Oceania	Papua New Guinea	-9.3	148.4	2300	23.7	NA	Grassland	6.2	NA	NA	0.204843	5.31142	15.5567	7.19192	NA	NA	NA	NA
1287	213	Soil physicochemical properties impact more strongly on bacteria and fungi than conversion of grassland to oil palm	Wakelin et al. 2016	2016	4	Oceania	Papua New Guinea	-9.3	148.4	2300	23.7	NA	Cropland	5.9	NA	NA	0.200787	5.30274	12.2373	7.08769	NA	NA	NA	NA
1288	213	Soil physicochemical properties impact more strongly on bacteria and fungi than conversion of grassland to oil palm	Wakelin et al. 2016	2016	4	Oceania	Papua New Guinea	-9.3	148.4	2300	23.7	NA	Grassland	6.2	NA	NA	0.204843	5.31142	15.5567	7.19192	NA	NA	NA	NA
1289	213	Soil physicochemical properties impact more strongly on bacteria and fungi than conversion of grassland to oil palm	Wakelin et al. 2016	2016	4	Oceania	Papua New Guinea	-9.3	148.4	2300	23.7	NA	Cropland	5.9	NA	NA	0.200787	5.30274	12.2373	7.08769	NA	NA	NA	NA
1290	214	Temporal changes in soil bacterial and archaeal communities with different fertilizers in tea orchards	Wang et al., 2014	2014	3	Asia	China	30.3833	119.883	1400	17	NA	Cropland	3.6	3.23952	6.51048	0.956423	5.98065	0.0623534	4.79486	67.2929	1.82797	NA	NA
1291	214	Temporal changes in soil bacterial and archaeal communities with different fertilizers in tea orchards	Wang et al., 2014	2014	3	Asia	China	30.3833	119.883	1400	17	NA	Cropland	4.1	7.88043	6.89655	3.75137	6.57419	0.233437	5.36817	49.8284	1.69748	NA	NA
1292	214	Temporal changes in soil bacterial and archaeal communities with different fertilizers in tea orchards	Wang et al., 2014	2014	3	Asia	China	30.3833	119.883	1400	17	NA	Cropland	4	3.76218	6.57544	1.60861	6.20645	0.100425	5.00184	53.4808	1.7282	NA	NA
1293	215	Changes of microbial population and Ncycling function genes with depth in three Chinese paddy soils	Wang et al., 2017	2017	5	Asia	China	47.5333	126.917	530	2.5	NA	Cropland	5.5	169.809	8.22996	742.711	8.87082	NA	NA	NA	NA	NA	NA
1294	215	Changes of microbial population and Ncycling function genes with depth in three Chinese paddy soils	Wang et al., 2017	2017	5	Asia	China	31.5333	120.633	1028	16.4	NA	Cropland	6.2	483.994	8.68484	946.542	8.97614	NA	NA	NA	NA	NA	NA
1295	215	Changes of microbial population and Ncycling function genes with depth in three Chinese paddy soils	Wang et al., 2017	2017	5	Asia	China	28.2	116.917	1795	18.9	NA	Cropland	4.7	86.6104	7.93757	864.172	8.9366	NA	NA	NA	NA	NA	NA
1296	216	Quantitative response relationships between net nitrogen transformation rates and nitrogen functional genes during artificial vegetation restoration following agricultural abandonment	Wang et al., 2017	2017	3	Asia	China	36.7333	109.25	510	8.8	NA	Cropland	8.5	0.0128142	4.10769	0.034551	4.53846	0.00447682	3.65097	10.5801	1.02449	NA	NA
1297	216	Quantitative response relationships between net nitrogen transformation rates and nitrogen functional genes during artificial vegetation restoration following agricultural abandonment	Wang et al., 2017	2017	3	Asia	China	36.7333	109.25	510	8.8	NA	Cropland	8.7	0.0753217	4.87692	0.475248	5.67692	0.0345327	4.53823	15.9434	1.20258	NA	NA
1298	216	Quantitative response relationships between net nitrogen transformation rates and nitrogen functional genes during artificial vegetation restoration following agricultural abandonment	Wang et al., 2017	2017	3	Asia	China	36.7333	109.25	510	8.8	NA	Cropland	8.7	0.727009	5.86154	0.0427337	4.63077	0.087275	4.94089	8.81974	0.945456	NA	NA
1299	216	Quantitative response relationships between net nitrogen transformation rates and nitrogen functional genes during artificial vegetation restoration following agricultural abandonment	Wang et al., 2017	2017	3	Asia	China	36.7333	109.25	510	8.8	NA	Cropland	8.7	0.310678	5.49231	0.00384255	3.58462	0.121818	5.08571	2.58189	0.411939	NA	NA
1300	216	Quantitative response relationships between net nitrogen transformation rates and nitrogen functional genes during artificial vegetation restoration following agricultural abandonment	Wang et al., 2017	2017	3	Asia	China	36.7333	109.25	510	8.8	NA	Cropland	8.6	2.25866	6.35385	0.0458712	4.66154	0.940416	5.97332	2.45054	0.389262	NA	NA
1301	217	Long-term net transformation and quantitative molecular mechanisms of soil nitrogen during natural vegetation recovery of abandoned farmland on the Loess Plateau of China	Wang et al., 2017	2017	3	Asia	China	36.7333	109.25	510	8.8	NA	Cropland	8.4	0.0136057	4.13372	0.032481	4.51163	0.00436044	3.63953	10.5693	1.02405	NA	NA
1302	217	Long-term net transformation and quantitative molecular mechanisms of soil nitrogen during natural vegetation recovery of abandoned farmland on the Loess Plateau of China	Wang et al., 2017	2017	3	Asia	China	36.7333	109.25	510	8.8	NA	Grassland	8.5	0.0190138	4.27907	0.16192	5.2093	0.108363	5.03488	1.6697	0.222639	NA	NA
1303	217	Long-term net transformation and quantitative molecular mechanisms of soil nitrogen during natural vegetation recovery of abandoned farmland on the Loess Plateau of China	Wang et al., 2017	2017	3	Asia	China	36.7333	109.25	510	8.8	NA	Grassland	8.7	0.706057	5.84884	0.0424532	4.62791	0.276605	5.44186	2.70606	0.432338	NA	NA
1304	217	Long-term net transformation and quantitative molecular mechanisms of soil nitrogen during natural vegetation recovery of abandoned farmland on the Loess Plateau of China	Wang et al., 2017	2017	3	Asia	China	36.7333	109.25	510	8.8	NA	Grassland	8.5	1.92699	6.28488	1.28964	6.11047	1.37889	6.13953	2.33277	0.367872	NA	NA
1305	217	Long-term net transformation and quantitative molecular mechanisms of soil nitrogen during natural vegetation recovery of abandoned farmland on the Loess Plateau of China	Wang et al., 2017	2017	3	Asia	China	36.7333	109.25	510	8.8	NA	Grassland	8.5	0.276605	5.44186	1.68554	6.22674	1.47435	6.1686	1.33086	0.124132	NA	NA
1306	218	Effects of the natural restoration time of abandoned farmland in a semiarid region on the soil denitrification rates and abundance and community structure of denitrifying bacteria	Wang et al., 2019	2019	3	Asia	China	36.7333	109.25	437	8.8	NA	Cropland	8.4	0.0128475	4.10882	0.0313495	4.49623	0.00567048	3.75362	7.79422	0.891773	NA	NA
1307	218	Effects of the natural restoration time of abandoned farmland in a semiarid region on the soil denitrification rates and abundance and community structure of denitrifying bacteria	Wang et al., 2019	2019	3	Asia	China	36.7333	109.25	437	8.8	NA	Grassland	8.5	0.0176194	4.24599	0.137388	5.13795	0.272132	5.43478	0.569604	-0.244427	NA	NA
1308	218	Effects of the natural restoration time of abandoned farmland in a semiarid region on the soil denitrification rates and abundance and community structure of denitrifying bacteria	Wang et al., 2019	2019	3	Asia	China	36.7333	109.25	437	8.8	NA	Grassland	8.7	0.60317	5.78044	0.0364687	4.56192	0.106903	5.02899	5.98336	0.776945	NA	NA
1309	218	Effects of the natural restoration time of abandoned farmland in a semiarid region on the soil denitrification rates and abundance and community structure of denitrifying bacteria	Wang et al., 2019	2019	3	Asia	China	36.7333	109.25	437	8.8	NA	Grassland	8.6	1.78599	6.25188	1.02695	6.01155	3.59385	6.55556	0.782711	-0.106399	NA	NA
1310	218	Effects of the natural restoration time of abandoned farmland in a semiarid region on the soil denitrification rates and abundance and community structure of denitrifying bacteria	Wang et al., 2019	2019	3	Asia	China	36.7333	109.25	437	8.8	NA	Grassland	8.5	0.221518	5.34541	2.09517	6.32122	1.41176	6.14976	1.641	0.215108	NA	NA
1311	219	Conservation tillage reduces nitrous oxide emissions by regulating functional genes for ammonia oxidation and denitrification in a winter wheat ecosystem	Wang et al., 2019	2019	3	Asia	China	34.2833	108.167	621.6	12.9	28.595	Cropland	7.8	8.77628	6.94331	14.0604	7.148	3.17924	6.50232	7.18306	0.85631	NA	NA
1312	219	Conservation tillage reduces nitrous oxide emissions by regulating functional genes for ammonia oxidation and denitrification in a winter wheat ecosystem	Wang et al., 2019	2019	3	Asia	China	34.2833	108.167	621.6	12.9	34.0906	Cropland	7.7	7.1754	6.85585	16.7281	7.22345	3.5223	6.54683	6.78633	0.831635	NA	NA
1313	219	Conservation tillage reduces nitrous oxide emissions by regulating functional genes for ammonia oxidation and denitrification in a winter wheat ecosystem	Wang et al., 2019	2019	3	Asia	China	34.2833	108.167	621.6	12.9	49.7517	Cropland	7.6	6.44663	6.80933	38.0694	7.58058	2.85564	6.4557	15.5888	1.19281	NA	NA
1314	220	Responses of nitrification and denitrification to nitrogen and phosphorus fertilization: does the intrinsic soil fertility matter	Wang et al. 2019		3	Asia	China	35.2	107.667	542	9.1	NA	Cropland	8.4	0.811185	5.90912	0.222597	5.34752	0.342027	5.53406	3.02252	0.480369	NA	NA
1315	220	Responses of nitrification and denitrification to nitrogen and phosphorus fertilization: does the intrinsic soil fertility matter	Wang et al. 2019		3	Asia	China	35.2	107.667	542	9.1	NA	Cropland	8.4	1.29518	6.11233	0.514944	5.71176	0.496855	5.69623	3.64316	0.561478	NA	NA
1316	220	Responses of nitrification and denitrification to nitrogen and phosphorus fertilization: does the intrinsic soil fertility matter	Wang et al. 2019		3	Asia	China	35.2	107.667	542	9.1	NA	Cropland	8.4	2.68813	6.42945	1.40939	6.14903	0.986961	5.9943	4.15165	0.61822	NA	NA
1317	220	Responses of nitrification and denitrification to nitrogen and phosphorus fertilization: does the intrinsic soil fertility matter	Wang et al. 2019		3	Asia	China	35.2	107.667	542	9.1	NA	Cropland	8.4	3.27748	6.51554	1.71455	6.23415	1.31018	6.11733	3.81019	0.580947	NA	NA
1318	221	Denitriﬁcation is the main microbial N loss pathway on the Qinghai-Tibet Plateau above an elevation of 5000 m	Wang et al. 2019		3	Asia	China	31.0667	92.3667	400	-2.2	NA	Cropland	8.6	0.691	5.83948	0.448	5.65128	NA	NA	NA	NA	NA	NA
1319	222	Passive and active ecological restoration strategies for abandoned farmland leads to shifts in potential soil nitrogen loss by denitrification and soil denitrifying microbes	Wang et al., 2019		18	Asia	China	Not given	Not given	504	8.8	NA	Cropland	8.5	7.35926	6.86683	11.4084	7.05722	13.9085	7.14328	1.34937	0.13013	NA	NA
1320	222	Passive and active ecological restoration strategies for abandoned farmland leads to shifts in potential soil nitrogen loss by denitrification and soil denitrifying microbes	Wang et al., 2019		18	Asia	China	Not given	Not given	504	8.8	NA	Cropland	8	3.49643	6.54362	4.8619	6.68681	6.22821	6.79436	1.34201	0.127756	NA	NA
1321	222	Passive and active ecological restoration strategies for abandoned farmland leads to shifts in potential soil nitrogen loss by denitrification and soil denitrifying microbes	Wang et al., 2019		18	Asia	China	Not given	Not given	504	8.8	NA	Grassland	8.9	1.05761	6.02433	0.900603	5.95453	1.06309	6.02657	1.84201	0.265292	NA	NA
1322	222	Passive and active ecological restoration strategies for abandoned farmland leads to shifts in potential soil nitrogen loss by denitrification and soil denitrifying microbes	Wang et al., 2019		18	Asia	China	Not given	Not given	504	8.8	NA	Forest	8.8	0.818969	5.91327	1.25128	6.09736	1.40598	6.14798	1.47246	0.168043	NA	NA
1323	223	Response of bacterial communities and plant-mediated soil processes to nitrogen deposition and precipitation in a desert steppe	Wang et al., 2020	2020	4	Asia	China	42.2667	112.783	203.8	5.5	NA	Grassland	8	0.0876352	4.94268	0.0326841	4.51434	0.0334824	4.52482	3.59351	0.555519	NA	NA
1324	223	Response of bacterial communities and plant-mediated soil processes to nitrogen deposition and precipitation in a desert steppe	Wang et al., 2020	2020	4	Asia	China	42.2667	112.783	203.8	5.5	NA	Grassland	8	0.0891494	4.95012	0.0308472	4.48922	0.0112728	4.05203	10.6448	1.02714	NA	NA
1325	223	Response of bacterial communities and plant-mediated soil processes to nitrogen deposition and precipitation in a desert steppe	Wang et al., 2020	2020	4	Asia	China	42.2667	112.783	203.8	5.5	NA	Grassland	7.8	0.116414	5.06601	0.0401228	4.60339	0.0495841	4.69534	3.157	0.499274	NA	NA
1326	223	Response of bacterial communities and plant-mediated soil processes to nitrogen deposition and precipitation in a desert steppe	Wang et al., 2020	2020	4	Asia	China	42.2667	112.783	203.8	5.5	NA	Grassland	7.8	0.0922644	4.96503	0.0289169	4.46115	0.0118395	4.07333	10.2353	1.0101	NA	NA
1327	223	Response of bacterial communities and plant-mediated soil processes to nitrogen deposition and precipitation in a desert steppe	Wang et al., 2020	2020	4	Asia	China	42.2667	112.783	203.8	5.5	NA	Grassland	7.8	0.0895475	4.95205	0.0253262	4.40357	0.00618891	3.79161	18.5612	1.26861	NA	NA
1328	223	Response of bacterial communities and plant-mediated soil processes to nitrogen deposition and precipitation in a desert steppe	Wang et al., 2020	2020	4	Asia	China	42.2667	112.783	203.8	5.5	NA	Grassland	7.8	0.116942	5.06797	0.0334336	4.52418	0.0270547	4.43224	5.55821	0.744935	NA	NA
1329	224	Denitrification Potential of Paddy and Upland Soils Derived From the Same Parent Material Respond Differently to Long-Term Fertilization	Wang et al., 2020	2020	3	Asia	China	28.6167	116.433	1727	18.1	NA	Cropland	5.4	7.92683	6.8991	706.043	8.84883	1318.15	9.11996	0.541645	-0.266285	NA	NA
1330	224	Denitrification Potential of Paddy and Upland Soils Derived From the Same Parent Material Respond Differently to Long-Term Fertilization	Wang et al., 2020	2020	3	Asia	China	28.6167	116.433	1727	18.1	NA	Cropland	5.4	8.65854	6.93744	819.169	8.91337	1307.27	9.11637	0.633249	-0.198425	NA	NA
1331	224	Denitrification Potential of Paddy and Upland Soils Derived From the Same Parent Material Respond Differently to Long-Term Fertilization	Wang et al., 2020	2020	3	Asia	China	28.6167	116.433	1727	18.1	NA	Cropland	5.3	10.4878	7.02068	611.79	8.7866	7600.91	9.88087	0.0818689	-1.08688	NA	NA
1332	224	Denitrification Potential of Paddy and Upland Soils Derived From the Same Parent Material Respond Differently to Long-Term Fertilization	Wang et al., 2020	2020	3	Asia	China	28.6167	116.433	1727	18.1	NA	Cropland	5.5	13.7805	7.13926	1942.93	9.28846	2453.56	9.3898	0.797499	-0.0982701	NA	NA
1333	224	Denitrification Potential of Paddy and Upland Soils Derived From the Same Parent Material Respond Differently to Long-Term Fertilization	Wang et al., 2020	2020	3	Asia	China	28.6167	116.433	1727	18.1	NA	Cropland	5.1	0.881356	5.94515	10.0632	7.00274	839.294	8.92391	0.0130402	-1.88472	NA	NA
1334	224	Denitrification Potential of Paddy and Upland Soils Derived From the Same Parent Material Respond Differently to Long-Term Fertilization	Wang et al., 2020	2020	3	Asia	China	28.6167	116.433	1727	18.1	NA	Cropland	4.7	1.89831	6.27837	17.2727	7.23736	325.842	8.51301	0.0588353	-1.23036	NA	NA
1335	224	Denitrification Potential of Paddy and Upland Soils Derived From the Same Parent Material Respond Differently to Long-Term Fertilization	Wang et al., 2020	2020	3	Asia	China	28.6167	116.433	1727	18.1	NA	Cropland	4.6	1.42373	6.15343	81.1667	7.90938	903.915	8.95613	0.0913697	-1.0392	NA	NA
1336	224	Denitrification Potential of Paddy and Upland Soils Derived From the Same Parent Material Respond Differently to Long-Term Fertilization	Wang et al., 2020	2020	3	Asia	China	28.6167	116.433	1727	18.1	NA	Cropland	6	4.23729	6.62709	189.786	8.27826	794.867	8.90029	0.244095	-0.612441	NA	NA
1337	225	Synthetic Fertilizer Increases Denitrifier Abundance and Depletes Subsoil Total N in a Long-Term Fertilization Experiment	Wang et al. 2020	2020	3	Asia	China	35.2	107.667	542	9.1	NA	Cropland	8.5	0.086278	4.9359	0.0842248	4.92544	0.12054	5.08113	1.4145	0.150601	NA	NA
1338	225	Synthetic Fertilizer Increases Denitrifier Abundance and Depletes Subsoil Total N in a Long-Term Fertilization Experiment	Wang et al. 2020	2020	3	Asia	China	35.2	107.667	542	9.1	NA	Cropland	8.5	0.142233	5.153	0.239359	5.37905	0.332407	5.52167	1.14797	0.0599293	NA	NA
1339	225	Synthetic Fertilizer Increases Denitrifier Abundance and Depletes Subsoil Total N in a Long-Term Fertilization Experiment	Wang et al. 2020	2020	3	Asia	China	35.2	107.667	542	9.1	NA	Cropland	8.5	0.556481	5.74545	0.855106	5.93202	0.725772	5.8608	1.94495	0.288908	NA	NA
1340	226	Coupling Between the Responses of Plants, Soil, and Microorganisms Following Grazing Exclusion in an Overgrazed Grassland	Wang et al. 2021	2021	4	Asia	China	43.5833	116.7	335	0.4	NA	Grassland	6.9	0.832676	5.92048	0.569679	5.75563	12.3509	7.0917	0.113543	-0.944841	NA	NA
1341	226	Coupling Between the Responses of Plants, Soil, and Microorganisms Following Grazing Exclusion in an Overgrazed Grassland	Wang et al. 2021	2021	4	Asia	China	43.5833	116.7	335	0.4	NA	Grassland	6.7	1.14526	6.0589	0.501445	5.70022	15.0877	7.17862	0.109142	-0.962007	NA	NA
1342	227	Continuous application of conservation tillage affects in situ N2O emissions and nitrogen cycling gene abundances following nitrogen fertilization	Wang et al., 2021	2021	3	Asia	China	34.28	108.07	635.1	12.9	32.7186	Cropland	7.6	NA	NA	NA	NA	7.86	6.89542	NA	NA	10.1557	7.00671
1343	227	Continuous application of conservation tillage affects in situ N2O emissions and nitrogen cycling gene abundances following nitrogen fertilization	Wang et al., 2021	2021	3	Asia	China	34.28	108.07	635.1	12.9	21.0922	Cropland	7.7	NA	NA	NA	NA	6.58	6.81823	NA	NA	8.0089	6.90357
1344	227	Continuous application of conservation tillage affects in situ N2O emissions and nitrogen cycling gene abundances following nitrogen fertilization	Wang et al., 2021	2021	3	Asia	China	34.28	108.07	635.1	12.9	71.5562	Cropland	7.9	NA	NA	NA	NA	2.14	6.33041	NA	NA	1.27665	6.10607
1345	228	Response of soil denitrification potential and community composition of denitrifying bacterial to different rates of straw return in north-central China	Wang et al., 2021	2021	3	Asia	China	37.8833	115.7	550	12.4	NA	Cropland	8.9	0.0236921	4.3746	0.0194877	4.28976	NA	NA	NA	NA	NA	NA
1346	228	Response of soil denitrification potential and community composition of denitrifying bacterial to different rates of straw return in north-central China	Wang et al., 2021	2021	3	Asia	China	37.8833	115.7	550	12.4	NA	Cropland	8.7	0.088821	4.94852	0.0465729	4.66813	NA	NA	NA	NA	NA	NA
1347	228	Response of soil denitrification potential and community composition of denitrifying bacterial to different rates of straw return in north-central China	Wang et al., 2021	2021	3	Asia	China	37.8833	115.7	550	12.4	NA	Cropland	8.6	0.120507	5.08101	0.0527367	4.72211	NA	NA	NA	NA	NA	NA
1348	228	Response of soil denitrification potential and community composition of denitrifying bacterial to different rates of straw return in north-central China	Wang et al., 2021	2021	3	Asia	China	37.8833	115.7	550	12.4	NA	Cropland	8.5	0.127988	5.10717	0.0516339	4.71293	NA	NA	NA	NA	NA	NA
1349	228	Response of soil denitrification potential and community composition of denitrifying bacterial to different rates of straw return in north-central China	Wang et al., 2021	2021	3	Asia	China	37.8833	115.7	550	12.4	NA	Cropland	8.4	0.128657	5.10943	0.0646328	4.81045	NA	NA	NA	NA	NA	NA
1350	229	Revisiting the involvement of ammonia oxidizers and denitrifiers in nitrous oxide emission from cropland soils	Wei et al., 2021		3	Asia	Japan	37.4333	138.867	1814	13.3	295.707	Cropland	6.6	97.0993	7.98722	14.8704	7.17232	12.875	7.10975	8.69668	0.939353	NA	NA
1351	229	Revisiting the involvement of ammonia oxidizers and denitrifiers in nitrous oxide emission from cropland soils	Wei et al., 2021		3	Asia	Japan	37.4333	138.867	1814	13.3	322.982	Cropland	5.8	55.868	7.74716	6.86685	6.83676	12.875	7.10975	4.87261	0.687762	NA	NA
1352	229	Revisiting the involvement of ammonia oxidizers and denitrifiers in nitrous oxide emission from cropland soils	Wei et al., 2021		3	Asia	Japan	37.4333	138.867	1814	13.3	21.506	Cropland	6.7	71.2854	7.853	18.8681	7.27573	12.875	7.10975	7.00221	0.845235	NA	NA
1353	229	Revisiting the involvement of ammonia oxidizers and denitrifiers in nitrous oxide emission from cropland soils	Wei et al., 2021		3	Asia	Japan	37.4333	138.867	1814	13.3	2076.01	Cropland	4.4	25	7.39794	6.2834	6.79819	13.807	7.1401	2.26576	0.355215	NA	NA
1354	229	Revisiting the involvement of ammonia oxidizers and denitrifiers in nitrous oxide emission from cropland soils	Wei et al., 2021		3	Asia	Japan	37.4333	138.867	1814	13.3	514.607	Cropland	6.7	64.2857	7.80811	18.8502	7.27532	17.857	7.25181	4.65565	0.66798	NA	NA
1355	230	Characterization of vegetable nitrogen uptake and soil nitrogen transformation in response to continuous molybdenum application	Wen et al., 2018		3	Asia	China	30.4667	114.333	1485	17.7	NA	Cropland	5.8	2.54054	6.40493	2.632	6.42029	2.37682	6.376	2.17624	0.337708	NA	NA
1356	230	Characterization of vegetable nitrogen uptake and soil nitrogen transformation in response to continuous molybdenum application	Wen et al., 2018		3	Asia	China	30.4667	114.333	1485	17.7	NA	Cropland	4.3	0.563267	5.75071	0.981	5.99167	4.05621	6.60812	0.380717	-0.419398	NA	NA
1357	230	Characterization of vegetable nitrogen uptake and soil nitrogen transformation in response to continuous molybdenum application	Wen et al., 2018		3	Asia	China	30.4667	114.333	1485	17.7	NA	Cropland	4.3	1.05044	6.02137	1.709	6.23274	2.28181	6.35828	1.20932	0.0825415	NA	NA
1358	231	Effects of land-use change and fertilization on N2O and NO fluxes, the abundance of nitrifying and denitrifying microbial communities in a hilly red soil region of southern China	Wu et al., 2017		4	Asia	China	26.7333	115.067	1509	18	68.7215	Cropland	5.1	85.8322	7.93365	197.806	8.29624	384.079	8.58442	0.738491	-0.131655	NA	NA
1359	231	Effects of land-use change and fertilization on N2O and NO fluxes, the abundance of nitrifying and denitrifying microbial communities in a hilly red soil region of southern China	Wu et al., 2017		4	Asia	China	26.7333	115.067	1509	18	23.6301	Cropland	5.2	72.1705	7.85836	252.377	8.40205	390.292	8.59139	0.83155	-0.0801115	NA	NA
1360	231	Effects of land-use change and fertilization on N2O and NO fluxes, the abundance of nitrifying and denitrifying microbial communities in a hilly red soil region of southern China	Wu et al., 2017		4	Asia	China	26.7333	115.067	1509	18	139.726	Cropland	4.7	54.3738	7.73539	103.424	8.01462	243.989	8.38737	0.646741	-0.18927	NA	NA
1361	231	Effects of land-use change and fertilization on N2O and NO fluxes, the abundance of nitrifying and denitrifying microbial communities in a hilly red soil region of southern China	Wu et al., 2017		4	Asia	China	26.7333	115.067	1509	18	103.082	Cropland	4.8	54.9351	7.73985	113.889	8.05648	237.848	8.3763	0.709796	-0.148867	NA	NA
1362	232	Microbial explanations for field-aged biochar mitigating greenhouse gas emissions during a rice-growing season	Wu et al., 2018		3	Asia	China	31.8667	118.833	1050	15.7	20.0599	Cropland	5.7	0.312428	5.49475	1688.22	9.22743	40.5247	7.60772	41.6668	1.61979	NA	NA
1363	232	Microbial explanations for field-aged biochar mitigating greenhouse gas emissions during a rice-growing season	Wu et al., 2018		3	Asia	China	31.8667	118.833	1050	15.7	21.3456	Cropland	5.7	0.0808314	4.90758	221.386	8.34515	68.9874	7.83877	3.21025	0.506539	NA	NA
1364	232	Microbial explanations for field-aged biochar mitigating greenhouse gas emissions during a rice-growing season	Wu et al., 2018		3	Asia	China	31.8667	118.833	1050	15.7	20.7831	Cropland	5.7	0.153102	5.18498	983.535	8.99279	147.258	8.16808	6.68002	0.824778	NA	NA
1365	233	Response of N2O emissions to biochar amendment on a tea field soil in subtropical central China: A three-year field experiment	Wu et al., 2021		3	Asia	China	28.5833	116.333	1330	17.5	102.511	Cropland	4.1	7943.28	9.9	162.181	8.21	128.825	8.11	62.9184	1.79878	NA	NA
1366	233	Response of N2O emissions to biochar amendment on a tea field soil in subtropical central China: A three-year field experiment	Wu et al., 2021		3	Asia	China	28.5833	116.333	1330	17.5	84.2466	Cropland	4.3	5888.44	9.77	34.6737	7.54	79.4328	7.9	74.5675	1.87255	NA	NA
1367	233	Response of N2O emissions to biochar amendment on a tea field soil in subtropical central China: A three-year field experiment	Wu et al., 2021		3	Asia	China	28.5833	116.333	1330	17.5	123.174	Cropland	4.6	8709.64	9.94	33.8844	7.53	75.8578	7.88	115.262	2.06169	NA	NA
1368	234	Manure application accumulates more nitrogen in paddy soils than rice straw but less from fungal necromass	Xia et al., 2021		4	Asia	China	28.1167	112.3	1550	17.2	NA	Cropland	6.5	711.744	8.85232	3030.33	9.48149	41236	10.6153	0.0907477	-1.04216	NA	NA
1369	234	Manure application accumulates more nitrogen in paddy soils than rice straw but less from fungal necromass	Xia et al., 2021		4	Asia	China	28.1167	112.3	1550	17.2	NA	Cropland	6	1359.43	9.13336	3236.06	9.51002	40226.6	10.6045	0.11424	-0.942182	NA	NA
1370	234	Manure application accumulates more nitrogen in paddy soils than rice straw but less from fungal necromass	Xia et al., 2021		4	Asia	China	28.1167	112.3	1550	17.2	NA	Cropland	5.9	1202.85	9.08021	3470.43	9.54038	55884.4	10.7473	0.0836241	-1.07767	NA	NA
1371	234	Manure application accumulates more nitrogen in paddy soils than rice straw but less from fungal necromass	Xia et al., 2021		4	Asia	China	28.1167	112.3	1550	17.2	NA	Cropland	6.1	1387.9	9.14236	4904.47	9.69059	58107.1	10.7642	0.108289	-0.965415	NA	NA
1372	234	Manure application accumulates more nitrogen in paddy soils than rice straw but less from fungal necromass	Xia et al., 2021		4	Asia	China	28.1167	112.3	1550	17.2	NA	Cropland	6.4	1416.37	9.15118	6967.76	9.84309	66449.1	10.8225	0.126174	-0.899031	NA	NA
1373	234	Manure application accumulates more nitrogen in paddy soils than rice straw but less from fungal necromass	Xia et al., 2021		4	Asia	China	28.1167	112.3	1550	17.2	NA	Cropland	6.5	597.865	8.7766	2204.35	9.34328	31065.5	10.4923	0.0902034	-1.04478	NA	NA
1374	234	Manure application accumulates more nitrogen in paddy soils than rice straw but less from fungal necromass	Xia et al., 2021		4	Asia	China	28.1167	112.3	1550	17.2	NA	Cropland	6	633.452	8.80171	2239.05	9.35006	34174.3	10.5337	0.0840545	-1.07544	NA	NA
1375	234	Manure application accumulates more nitrogen in paddy soils than rice straw but less from fungal necromass	Xia et al., 2021		4	Asia	China	28.1167	112.3	1550	17.2	NA	Cropland	5.9	1103.2	9.04265	2786.77	9.4451	47200.2	10.6739	0.0824143	-1.084	NA	NA
1376	234	Manure application accumulates more nitrogen in paddy soils than rice straw but less from fungal necromass	Xia et al., 2021		4	Asia	China	28.1167	112.3	1550	17.2	NA	Cropland	6.1	1295.37	9.11239	3907.26	9.59187	49408.7	10.6938	0.105298	-0.97758	NA	NA
1377	234	Manure application accumulates more nitrogen in paddy soils than rice straw but less from fungal necromass	Xia et al., 2021		4	Asia	China	28.1167	112.3	1550	17.2	NA	Cropland	6.4	1202.85	9.08021	4713.46	9.67334	54555.2	10.7368	0.108446	-0.964785	NA	NA
1378	235	Identifying response groups of soil nitriﬁers and denitriﬁers to grazing and associated soil environmental drivers in Tibetan alpine meadows	Xie et al. 2014		3	Asia	China	33.65	101.883	672	1.2	NA	Grassland	6.5	0.212	5.32634	NA	NA	NA	NA	NA	NA	NA	NA
1379	235	Identifying response groups of soil nitriﬁers and denitriﬁers to grazing and associated soil environmental drivers in Tibetan alpine meadows	Xie et al. 2014		3	Asia	China	33.65	101.883	672	1.2	NA	Grassland	6.3	0.472	5.67394	NA	NA	NA	NA	NA	NA	NA	NA
1380	235	Identifying response groups of soil nitriﬁers and denitriﬁers to grazing and associated soil environmental drivers in Tibetan alpine meadows	Xie et al. 2014		3	Asia	China	33.65	101.883	672	1.2	NA	Grassland	6.6	0.593	5.77305	NA	NA	NA	NA	NA	NA	NA	NA
1381	236	The characteristics of the community structure of typical nitrous oxidereducing denitrifiers in agricultural soils derived from different parent materials	Xing et al., 2019		3	Asia	China	27.865	111.705	1343		NA	Cropland	5.4	NA	NA	NA	NA	111.647	8.04785	NA	NA	NA	NA
1382	236	The characteristics of the community structure of typical nitrous oxidereducing denitrifiers in agricultural soils derived from different parent materials	Xing et al., 2019		3	Asia	China	28.25	116.89	1785	18.9	NA	Cropland	4.9	NA	NA	NA	NA	10.1833	7.00789	NA	NA	NA	NA
1383	236	The characteristics of the community structure of typical nitrous oxidereducing denitrifiers in agricultural soils derived from different parent materials	Xing et al., 2019		3	Asia	China	36.165	114.33	544	13.35	NA	Cropland	8.3	NA	NA	NA	NA	162.305	8.21033	NA	NA	NA	NA
1384	236	The characteristics of the community structure of typical nitrous oxidereducing denitrifiers in agricultural soils derived from different parent materials	Xing et al., 2019		3	Asia	China	45.21	126.42	574	14.2	NA	Cropland	6.2	NA	NA	NA	NA	46.1244	7.66393	NA	NA	NA	NA
1385	237	Warmer and drier conditions alter the nitrifier and denitrifier communities and reduce N2O emissions in fertilized vegetable soils	Xu et al., 2016		4	Asia	China	30.3	120.083	1454	17.8	7.4088	Cropland	7.7	5.02283	6.70095	8.28861	6.91848	10.6711	7.02821	1.24743	0.0960158	NA	NA
1386	237	Warmer and drier conditions alter the nitrifier and denitrifier communities and reduce N2O emissions in fertilized vegetable soils	Xu et al., 2016		4	Asia	China	30.3	120.083	1454	17.8	86.0204	Cropland	7.7	5.93607	6.7735	8.74204	6.94161	11.5617	7.06302	1.26955	0.103648	NA	NA
1387	237	Warmer and drier conditions alter the nitrifier and denitrifier communities and reduce N2O emissions in fertilized vegetable soils	Xu et al., 2016		4	Asia	China	30.3	120.083	1454	17.8	6.38426	Cropland	7.7	4.56621	6.65956	8.30183	6.91917	20.408	7.3098	0.630539	-0.200288	NA	NA
1388	237	Warmer and drier conditions alter the nitrifier and denitrifier communities and reduce N2O emissions in fertilized vegetable soils	Xu et al., 2016		4	Asia	China	30.3	120.083	1454	17.8	123.253	Cropland	7.7	5.93607	6.7735	8.74204	6.94161	10.6711	7.02821	1.3755	0.138461	NA	NA
1389	238	Legacy effects of simulated short-term climate change on ammonia oxidisers, denitrifiers, and nitrous oxide emissions in an acid soil	Xu et al., 2017	2017	4	Asia	China	30.3	120.083	1454	17.8	1.85249	Forest	4.6	0.952496	5.97886	6.6143	6.82048	4.8724	6.68774	1.55299	0.191169	NA	NA
1390	238	Legacy effects of simulated short-term climate change on ammonia oxidisers, denitrifiers, and nitrous oxide emissions in an acid soil	Xu et al., 2017	2017	4	Asia	China	30.3	120.083	1454	17.8	2.72145	Forest	4.6	0.238084	5.37673	6.6143	6.82048	4.8724	6.68774	1.40637	0.148099	NA	NA
1391	238	Legacy effects of simulated short-term climate change on ammonia oxidisers, denitrifiers, and nitrous oxide emissions in an acid soil	Xu et al., 2017	2017	4	Asia	China	30.3	120.083	1454	17.8	8.81537	Forest	4.6	1.4668	6.16637	6.6143	6.82048	8.38	6.92324	0.964332	-0.0157735	NA	NA
1392	238	Legacy effects of simulated short-term climate change on ammonia oxidisers, denitrifiers, and nitrous oxide emissions in an acid soil	Xu et al., 2017	2017	4	Asia	China	30.3	120.083	1454	17.8	5.68739	Forest	4.6	0.0953839	4.97948	6.6143	6.82048	4.8724	6.68774	1.37708	0.138959	NA	NA
1393	238	Legacy effects of simulated short-term climate change on ammonia oxidisers, denitrifiers, and nitrous oxide emissions in an acid soil	Xu et al., 2017	2017	4	Asia	China	30.3	120.083	1454	17.8	1.08535	Forest	4.6	1.99952	6.30093	74.6696	7.87314	9.79551	6.99103	7.82697	0.893593	NA	NA
1394	238	Legacy effects of simulated short-term climate change on ammonia oxidisers, denitrifiers, and nitrous oxide emissions in an acid soil	Xu et al., 2017	2017	4	Asia	China	30.3	120.083	1454	17.8	0.821365	Forest	4.6	0.656623	5.81732	57.7681	7.76169	11.9131	7.07602	4.90424	0.690572	NA	NA
1395	238	Legacy effects of simulated short-term climate change on ammonia oxidisers, denitrifiers, and nitrous oxide emissions in an acid soil	Xu et al., 2017	2017	4	Asia	China	30.3	120.083	1454	17.8	0.493774	Forest	4.6	0.942399	5.97423	78.9112	7.89714	14.7447	7.16864	5.41575	0.733659	NA	NA
1396	238	Legacy effects of simulated short-term climate change on ammonia oxidisers, denitrifiers, and nitrous oxide emissions in an acid soil	Xu et al., 2017	2017	4	Asia	China	30.3	120.083	1454	17.8	27.2473	Forest	4.6	4.68525	6.67073	195.807	8.29183	21.7949	7.33835	9.19904	0.963743	NA	NA
1397	238	Legacy effects of simulated short-term climate change on ammonia oxidisers, denitrifiers, and nitrous oxide emissions in an acid soil	Xu et al., 2017	2017	4	Asia	China	30.3	120.083	1454	17.8	120.915	Forest	4.6	0.97081	5.98713	14.0953	7.14907	9.06499	6.95737	1.66201	0.220634	NA	NA
1398	238	Legacy effects of simulated short-term climate change on ammonia oxidisers, denitrifiers, and nitrous oxide emissions in an acid soil	Xu et al., 2017	2017	4	Asia	China	30.3	120.083	1454	17.8	62.7775	Forest	4.6	2.37112	6.37495	52.1398	7.71717	14.7118	7.16767	3.70525	0.568818	NA	NA
1399	239	Characterization of Fungal nirK-Containing Communities and N2O Emission From Fungal Denitrification in Arable Soils	Xu et al., 2019	2019	10	Asia	China	28.55	111.26	1349	23.25	NA	Cropland	5.2	4491.99	9.65244	NA	NA	NA	NA	NA	NA	NA	NA
1400	239	Characterization of Fungal nirK-Containing Communities and N2O Emission From Fungal Denitrification in Arable Soils	Xu et al., 2019	2019	10	Asia	China	35.0667	114.7	544.5	13.35	NA	Cropland	8.3	7015.67	9.84607	NA	NA	NA	NA	NA	NA	NA	NA
1401	239	Characterization of Fungal nirK-Containing Communities and N2O Emission From Fungal Denitrification in Arable Soils	Xu et al., 2019	2019	10	Asia	China	43.5	124.8	574	4.9	NA	Cropland	5.8	2081.34	9.31834	NA	NA	NA	NA	NA	NA	NA	NA
1402	240	Relative importance of urban and non-urban land-use types for potential denitrification derived N2O: insights from a regional study	Xu et al., 2019	2019	61	Asia	China	30.2333	122.083	1440	16.53	NA	Cropland	6.6	76.0064	7.88085	631.539	8.8004	373.147	8.57188	1.89616	0.277874	NA	NA
1403	240	Relative importance of urban and non-urban land-use types for potential denitrification derived N2O: insights from a regional study	Xu et al., 2019	2019	21	Asia	China	30.2333	122.083	1440	16.53	NA	Cropland	5.6	70.2765	7.84681	367.35	8.56508	511.588	8.70892	0.855428	-0.0678164	NA	NA
1404	240	Relative importance of urban and non-urban land-use types for potential denitrification derived N2O: insights from a regional study	Xu et al., 2019	2019	22	Asia	China	30.2333	122.083	1440	16.53	NA	Forest	6	33.3734	7.5234	263.712	8.42113	168.523	8.22666	1.76287	0.246221	NA	NA
1405	241	NosZ clade II rather than clade I determine in situ N2O emissions with different fertilizer types under simulated climate change and its legacy	Xu et al., 2020	2020	4	Asia	China	30.3	120.083	1454	17.8	227.887	Cropland	7.7	29.9162	7.47591	534.361	8.72783	239.822	8.37989	2.3529	0.371603	178.238	8.251
1406	241	NosZ clade II rather than clade I determine in situ N2O emissions with different fertilizer types under simulated climate change and its legacy	Xu et al., 2020	2020	4	Asia	China	30.3	120.083	1454	17.8	112.564	Cropland	7.7	12.9097	7.11092	232.945	8.36725	124.596	8.0955	1.97322	0.295174	114.307	8.05807
1407	241	NosZ clade II rather than clade I determine in situ N2O emissions with different fertilizer types under simulated climate change and its legacy	Xu et al., 2020	2020	4	Asia	China	30.3	120.083	1454	17.8	143.762	Cropland	7.7	16.9913	7.23023	164.416	8.21594	339.253	8.53052	0.534726	-0.271869	161.236	8.20746
1408	241	NosZ clade II rather than clade I determine in situ N2O emissions with different fertilizer types under simulated climate change and its legacy	Xu et al., 2020	2020	4	Asia	China	30.3	120.083	1454	17.8	77.2867	Cropland	7.7	29.9162	7.47591	891.592	8.95017	327.065	8.51463	2.81751	0.449865	252.137	8.40164
1409	241	NosZ clade II rather than clade I determine in situ N2O emissions with different fertilizer types under simulated climate change and its legacy	Xu et al., 2020	2020	4	Asia	China	30.3	120.083	1454	17.8	13.0985	Cropland	7.7	12.9097	7.11092	294.671	8.46934	237	8.37475	1.29781	0.113211	491.453	8.69148
1410	241	NosZ clade II rather than clade I determine in situ N2O emissions with different fertilizer types under simulated climate change and its legacy	Xu et al., 2020	2020	4	Asia	China	30.3	120.083	1454	17.8	27.5073	Cropland	7.7	16.9913	7.23023	750.605	8.87541	261.634	8.41769	2.93386	0.467439	158.12	8.19899
1411	241	NosZ clade II rather than clade I determine in situ N2O emissions with different fertilizer types under simulated climate change and its legacy	Xu et al., 2020	2020	4	Asia	China	30.3	120.083	1454	17.8	3.76877	Cropland	7.7	0.960363	5.98244	282.895	8.45163	122.449	8.08796	2.31815	0.365142	121.274	8.08377
1412	241	NosZ clade II rather than clade I determine in situ N2O emissions with different fertilizer types under simulated climate change and its legacy	Xu et al., 2020	2020	4	Asia	China	30.3	120.083	1454	17.8	10.551	Cropland	7.7	4.57482	6.66037	335.526	8.52573	163.265	8.21289	2.08312	0.318715	319.203	8.50407
1413	241	NosZ clade II rather than clade I determine in situ N2O emissions with different fertilizer types under simulated climate change and its legacy	Xu et al., 2020	2020	4	Asia	China	30.3	120.083	1454	17.8	8.93874	Cropland	7.7	1.63553	6.21366	230.263	8.36222	73.4694	7.86611	3.1564	0.499192	82.9068	7.91859
1414	242	Response of bacteria harboring nirS and nirK genes to different N fertilization rates in an alkaline northern Chinese soil	Yang et al. 2017	2017	3	Asia	China	37.6167	116.383	562	12.6	NA	Cropland	8.5	40.8028	7.61069	407.652	8.61029	NA	NA	NA	NA	NA	NA
1415	242	Response of bacteria harboring nirS and nirK genes to different N fertilization rates in an alkaline northern Chinese soil	Yang et al. 2017	2017	3	Asia	China	37.6167	116.383	562	12.6	NA	Cropland	8.4	46.1445	7.66412	287.707	8.45895	NA	NA	NA	NA	NA	NA
1416	242	Response of bacteria harboring nirS and nirK genes to different N fertilization rates in an alkaline northern Chinese soil	Yang et al. 2017	2017	3	Asia	China	37.6167	116.383	562	12.6	NA	Cropland	8.3	59.0187	7.77099	332.866	8.52227	NA	NA	NA	NA	NA	NA
1417	242	Response of bacteria harboring nirS and nirK genes to different N fertilization rates in an alkaline northern Chinese soil	Yang et al. 2017	2017	3	Asia	China	37.6167	116.383	562	12.6	NA	Cropland	8.3	65.01	7.81298	151.151	8.17941	NA	NA	NA	NA	NA	NA
1418	243	Linkage between N2O emission and functional gene abundance in an intensively managed calcareous fluvo-aquic soil	Yang et al. 2017	2017	3	Asia	China	39.8	116.467	600	10	5.13969	Cropland	8.3	688.063	8.83763	1102.04	9.0422	159.6	8.20303	11.2162	1.04985	NA	NA
1419	243	Linkage between N2O emission and functional gene abundance in an intensively managed calcareous fluvo-aquic soil	Yang et al. 2017	2017	3	Asia	China	39.8	116.467	600	10	13.255	Cropland	7.9	2817.3	9.44983	1571.43	9.1963	280.459	8.44787	15.6484	1.19447	NA	NA
1420	243	Linkage between N2O emission and functional gene abundance in an intensively managed calcareous fluvo-aquic soil	Yang et al. 2017	2017	3	Asia	China	39.8	116.467	600	10	21.9113	Cropland	7.9	3344.94	9.52439	2224.49	9.34723	484.938	8.68569	11.4848	1.06012	NA	NA
1421	243	Linkage between N2O emission and functional gene abundance in an intensively managed calcareous fluvo-aquic soil	Yang et al. 2017	2017	3	Asia	China	39.8	116.467	600	10	31.3792	Cropland	7.8	2586.68	9.41274	2306.12	9.36288	464.613	8.66709	10.5309	1.02247	NA	NA
1422	244	Dynamics of ammonia oxidizers and denitriﬁers in response to compost addition in black soil, Northeast China	Yang et al. 2020	2020	4	Asia	China	45.75	126.9	450	4.8	NA	Cropland	6.2	77.0346	7.88669	6.08491	6.78425	1016.03	9.00691	0.0818081	-1.0872	NA	NA
1423	244	Dynamics of ammonia oxidizers and denitriﬁers in response to compost addition in black soil, Northeast China	Yang et al. 2020	2020	4	Asia	China	45.75	126.9	450	4.8	NA	Cropland	6.3	299.083	8.47579	9.43752	6.97486	1629.37	9.21202	0.18935	-0.722736	NA	NA
[truncated: 248 more rows]
